# Supplementary material for: Causal Effects of Overall and Abdominal Obesity on Insulin Resistance and the Risk of Type 2 Diabetes Mellitus: A Two-Sample Mendelian Randomization Study
Source: Front Genet. 2020 Jul 2;11:603. doi: 10.3389/fgene.2020.00603 (PMC7343715; doi:10.3389/fgene.2020.00603)
Supplement: Supplementary file 2 [file Table_1.XLSX]

## Sheet: exposure_result
Supplementary Table S1 Details of instrumental variables used in this study
SNP	effect_allele.exposure	other_allele.exposure	beta.exposure	se.exposure	beta.outcome	se.outcome	exposure	outcome	beta.SBP	se.SBP	beta.DBP	se.DBP	beta.LDL-C	se.LDL-C	beta.HDL-C	se.HDL-C	beta.BMI	se.BMI	beta.WHRadjBMI	se.WHRadjBMI	beta.WHR	se.WHR
rs10002111	A	G	0.0125	0.0021	-0.0008	0.0021	BMI	HbA1c	0.000203113	0.00251836	0.00226643	0.00251216	0.005162	0.011563	-0.019861	0.011589	0.0125	0.0021	NA	NA	NA	NA
rs10002111	A	G	0.0125	0.0021	0.009	0.0094	BMI	T2DM	0.000203113	0.00251836	0.00226643	0.00251216	0.005162	0.011563	-0.019861	0.011589	0.0125	0.0021	NA	NA	NA	NA
rs10002111	A	G	0.0125	0.0021	0.002	0.0047	BMI	HOMA-IR || id:ieu-a-771	0.000203113	0.00251836	0.00226643	0.00251216	0.005162	0.011563	-0.019861	0.011589	0.0125	0.0021	NA	NA	NA	NA
rs10002111	A	G	0.0125	0.0021	0.0048	0.0037	BMI	Fasting glucose || id:ieu-a-773	0.000203113	0.00251836	0.00226643	0.00251216	0.005162	0.011563	-0.019861	0.011589	0.0125	0.0021	NA	NA	NA	NA
rs10002111	A	G	0.0125	0.0021	0.006	0.0037	BMI	Fasting insulin || id:ieu-a-775	0.000203113	0.00251836	0.00226643	0.00251216	0.005162	0.011563	-0.019861	0.011589	0.0125	0.0021	NA	NA	NA	NA
rs10019888	A	G	-0.0208	0.0023	-0.0045	0.0021	WHR	HbA1c	0.00426935	0.00280123	-0.00252491	0.00279434	0.003087	0.01458	0.019979	0.014598	NA	NA	NA	NA	-0.0208	0.0023
rs10019888	A	G	-0.0208	0.0023	-0.0181	0.0098	WHR	T2DM	0.00426935	0.00280123	-0.00252491	0.00279434	0.003087	0.01458	0.019979	0.014598	NA	NA	NA	NA	-0.0208	0.0023
rs10019888	A	G	-0.0208	0.0023	0.0035	0.0055	WHR	HOMA-IR || id:ieu-a-771	0.00426935	0.00280123	-0.00252491	0.00279434	0.003087	0.01458	0.019979	0.014598	NA	NA	NA	NA	-0.0208	0.0023
rs10019888	A	G	-0.0208	0.0023	-0.0052	0.0042	WHR	Fasting glucose || id:ieu-a-773	0.00426935	0.00280123	-0.00252491	0.00279434	0.003087	0.01458	0.019979	0.014598	NA	NA	NA	NA	-0.0208	0.0023
rs10019888	A	G	-0.0208	0.0023	-0.0011	0.0044	WHR	Fasting insulin || id:ieu-a-775	0.00426935	0.00280123	-0.00252491	0.00279434	0.003087	0.01458	0.019979	0.014598	NA	NA	NA	NA	-0.0208	0.0023
rs10033843	A	G	0.014	0.0021	0.0007	0.0023	BMI	HbA1c	-0.000380945	0.00258686	0.00268473	0.0025805	-0.009952	0.011739	-0.019501	0.011762	0.014	0.0021	NA	NA	NA	NA
rs10033843	A	G	0.014	0.0021	0.0262	0.0097	BMI	T2DM	-0.000380945	0.00258686	0.00268473	0.0025805	-0.009952	0.011739	-0.019501	0.011762	0.014	0.0021	NA	NA	NA	NA
rs10033843	A	G	0.014	0.0021	0.0096	0.0048	BMI	HOMA-IR || id:ieu-a-771	-0.000380945	0.00258686	0.00268473	0.0025805	-0.009952	0.011739	-0.019501	0.011762	0.014	0.0021	NA	NA	NA	NA
rs10033843	A	G	0.014	0.0021	0.0075	0.0037	BMI	Fasting glucose || id:ieu-a-773	-0.000380945	0.00258686	0.00268473	0.0025805	-0.009952	0.011739	-0.019501	0.011762	0.014	0.0021	NA	NA	NA	NA
rs10033843	A	G	0.014	0.0021	0.0046	0.0037	BMI	Fasting insulin || id:ieu-a-775	-0.000380945	0.00258686	0.00268473	0.0025805	-0.009952	0.011739	-0.019501	0.011762	0.014	0.0021	NA	NA	NA	NA
rs10049088	T	C	-0.0271	0.0018	-0.0012	0.0018	WHR	HbA1c	-0.00777093	0.00213217	-0.00225257	0.00212692	0.01624	0.010363	0.03117	0.011726	NA	NA	-0.029	0.0018	-0.0271	0.0018
rs10049088	T	C	-0.029	0.0018	-0.0012	0.0018	WHRadjBMI	HbA1c	-0.00777093	0.00213217	-0.00225257	0.00212692	0.01624	0.010363	0.03117	0.011726	NA	NA	-0.029	0.0018	-0.0271	0.0018
rs10049088	T	C	-0.0271	0.0018	0.0226	0.0074	WHR	T2DM	-0.00777093	0.00213217	-0.00225257	0.00212692	0.01624	0.010363	0.03117	0.011726	NA	NA	-0.029	0.0018	-0.0271	0.0018
rs10049088	T	C	-0.029	0.0018	0.0226	0.0074	WHRadjBMI	T2DM	-0.00777093	0.00213217	-0.00225257	0.00212692	0.01624	0.010363	0.03117	0.011726	NA	NA	-0.029	0.0018	-0.0271	0.0018
rs10049088	T	C	-0.0271	0.0018	0.0033	0.0043	WHR	HOMA-IR || id:ieu-a-771	-0.00777093	0.00213217	-0.00225257	0.00212692	0.01624	0.010363	0.03117	0.011726	NA	NA	-0.029	0.0018	-0.0271	0.0018
rs10049088	T	C	-0.0271	0.0018	0.0016	0.0033	WHR	Fasting glucose || id:ieu-a-773	-0.00777093	0.00213217	-0.00225257	0.00212692	0.01624	0.010363	0.03117	0.011726	NA	NA	-0.029	0.0018	-0.0271	0.0018
rs10049088	T	C	-0.0271	0.0018	0.004	0.0034	WHR	Fasting insulin || id:ieu-a-775	-0.00777093	0.00213217	-0.00225257	0.00212692	0.01624	0.010363	0.03117	0.011726	NA	NA	-0.029	0.0018	-0.0271	0.0018
rs10049088	T	C	-0.029	0.0018	0.0033	0.0043	WHRadjBMI	HOMA-IR || id:ieu-a-771	-0.00777093	0.00213217	-0.00225257	0.00212692	0.01624	0.010363	0.03117	0.011726	NA	NA	-0.029	0.0018	-0.0271	0.0018
rs10049088	T	C	-0.029	0.0018	0.0016	0.0033	WHRadjBMI	Fasting glucose || id:ieu-a-773	-0.00777093	0.00213217	-0.00225257	0.00212692	0.01624	0.010363	0.03117	0.011726	NA	NA	-0.029	0.0018	-0.0271	0.0018
rs10049088	T	C	-0.029	0.0018	0.004	0.0034	WHRadjBMI	Fasting insulin || id:ieu-a-775	-0.00777093	0.00213217	-0.00225257	0.00212692	0.01624	0.010363	0.03117	0.011726	NA	NA	-0.029	0.0018	-0.0271	0.0018
rs10049413	G	A	0.0196379	0.00222105	0.0204	0.0086	Diastolic blood pressure, automated reading || id:ukb-b-7992	T2DM	0.0105044	0.00222652	0.0196379	0.00222105	-0.012288	0.010971	-0.011086	0.011	0.0155	0.002	0.0117	0.0021	0.0177	0.0021
rs10050620	T	C	-0.013	0.002	-0.019	0.0084	BMI	T2DM	1.38e-05	0.00221411	-0.00212028	0.00220906	-0.013224	0.010614	0.007904	0.010633	-0.013	0.002	NA	NA	NA	NA
rs10056811	A	G	0.08841	0.01036	-0.0035	0.0017	Total cholesterol in LDL || id:met-c-895	HbA1c	-0.00315819	0.00219147	0.0014152	0.00218647	0.08841	0.01036	-0.003083	0.010408	-0.0175	0.0017	0.001	0.0018	-0.0081	0.0018
rs10056811	A	G	0.08841	0.01036	-0.0212	0.0076	Total cholesterol in LDL || id:met-c-895	T2DM	-0.00315819	0.00219147	0.0014152	0.00218647	0.08841	0.01036	-0.003083	0.010408	-0.0175	0.0017	0.001	0.0018	-0.0081	0.0018
rs10056811	A	G	0.08841	0.01036	-0.0035	0.0043	Total cholesterol in LDL || id:met-c-895	HOMA-IR || id:ieu-a-771	-0.00315819	0.00219147	0.0014152	0.00218647	0.08841	0.01036	-0.003083	0.010408	-0.0175	0.0017	0.001	0.0018	-0.0081	0.0018
rs10056811	A	G	0.08841	0.01036	-0.009	0.0033	Total cholesterol in LDL || id:met-c-895	Fasting glucose || id:ieu-a-773	-0.00315819	0.00219147	0.0014152	0.00218647	0.08841	0.01036	-0.003083	0.010408	-0.0175	0.0017	0.001	0.0018	-0.0081	0.0018
rs10056811	A	G	0.08841	0.01036	-0.0049	0.0033	Total cholesterol in LDL || id:met-c-895	Fasting insulin || id:ieu-a-775	-0.00315819	0.00219147	0.0014152	0.00218647	0.08841	0.01036	-0.003083	0.010408	-0.0175	0.0017	0.001	0.0018	-0.0081	0.0018
rs10059884	A	C	0.0266051	0.00210915	-0.0006	0.008	Diastolic blood pressure, automated reading || id:ukb-b-7992	T2DM	0.0341718	0.00211397	0.0266051	0.00210915	-0.008556	0.009968	0.004703	0.009989	0.0038	0.0019	0.0021	0.002	0.004	0.002
rs1006317	T	G	0.016	0.0026	-0.0029	0.0031	BMI	HbA1c	0.00705776	0.00307542	0.00866331	0.00306725	0.031544	0.014896	0.0276	0.014953	0.016	0.0026	NA	NA	NA	NA
rs1006317	T	G	0.016	0.0026	0.0224	0.0115	BMI	T2DM	0.00705776	0.00307542	0.00866331	0.00306725	0.031544	0.014896	0.0276	0.014953	0.016	0.0026	NA	NA	NA	NA
rs1006317	T	G	0.016	0.0026	-0.013	0.0068	BMI	HOMA-IR || id:ieu-a-771	0.00705776	0.00307542	0.00866331	0.00306725	0.031544	0.014896	0.0276	0.014953	0.016	0.0026	NA	NA	NA	NA
rs1006317	T	G	0.016	0.0026	-0.0072	0.0052	BMI	Fasting glucose || id:ieu-a-773	0.00705776	0.00307542	0.00866331	0.00306725	0.031544	0.014896	0.0276	0.014953	0.016	0.0026	NA	NA	NA	NA
rs1006317	T	G	0.016	0.0026	-0.012	0.0054	BMI	Fasting insulin || id:ieu-a-775	0.00705776	0.00307542	0.00866331	0.00306725	0.031544	0.014896	0.0276	0.014953	0.016	0.0026	NA	NA	NA	NA
rs10074193	T	C	-0.0146	0.0024	0.0038	0.0027	WHRadjBMI	HbA1c	-0.00476969	0.00284369	-0.000802508	0.0028372	0.011099	0.013631	-0.008998	0.013638	NA	NA	-0.0146	0.0024	NA	NA
rs10074193	T	C	-0.0146	0.0024	-0.0084	0.0108	WHRadjBMI	T2DM	-0.00476969	0.00284369	-0.000802508	0.0028372	0.011099	0.013631	-0.008998	0.013638	NA	NA	-0.0146	0.0024	NA	NA
rs10074193	T	C	-0.0146	0.0024	-0.0055	0.0058	WHRadjBMI	HOMA-IR || id:ieu-a-771	-0.00476969	0.00284369	-0.000802508	0.0028372	0.011099	0.013631	-0.008998	0.013638	NA	NA	-0.0146	0.0024	NA	NA
rs10074193	T	C	-0.0146	0.0024	-0.0023	0.0044	WHRadjBMI	Fasting glucose || id:ieu-a-773	-0.00476969	0.00284369	-0.000802508	0.0028372	0.011099	0.013631	-0.008998	0.013638	NA	NA	-0.0146	0.0024	NA	NA
rs10074193	T	C	-0.0146	0.0024	-0.0038	0.0044	WHRadjBMI	Fasting insulin || id:ieu-a-775	-0.00476969	0.00284369	-0.000802508	0.0028372	0.011099	0.013631	-0.008998	0.013638	NA	NA	-0.0146	0.0024	NA	NA
rs10081146	A	C	-0.0140372	0.00208008	-0.0068	0.0079	Systolic blood pressure, automated reading || id:ukb-b-20175	T2DM	-0.0140372	0.00208008	0.00634999	0.00207414	0.003114	0.010133	0.013224	0.010152	-0.0005	0.0019	-0.0009	0.002	-0.0012	0.002
rs10099330	A	G	-0.0119	0.0017	-0.0019	0.0018	BMI	HbA1c	0.00450459	0.00208638	0.00383645	0.00208151	-0.009238	0.009905	0.007546	0.009926	-0.0119	0.0017	NA	NA	NA	NA
rs10099330	A	G	-0.0119	0.0017	-0.0156	0.0079	BMI	T2DM	0.00450459	0.00208638	0.00383645	0.00208151	-0.009238	0.009905	0.007546	0.009926	-0.0119	0.0017	NA	NA	NA	NA
rs10099330	A	G	-0.0119	0.0017	0.0016	0.0041	BMI	HOMA-IR || id:ieu-a-771	0.00450459	0.00208638	0.00383645	0.00208151	-0.009238	0.009905	0.007546	0.009926	-0.0119	0.0017	NA	NA	NA	NA
rs10099330	A	G	-0.0119	0.0017	-0.0003	0.0031	BMI	Fasting glucose || id:ieu-a-773	0.00450459	0.00208638	0.00383645	0.00208151	-0.009238	0.009905	0.007546	0.009926	-0.0119	0.0017	NA	NA	NA	NA
rs10099330	A	G	-0.0119	0.0017	0.0001	0.0032	BMI	Fasting insulin || id:ieu-a-775	0.00450459	0.00208638	0.00383645	0.00208151	-0.009238	0.009905	0.007546	0.009926	-0.0119	0.0017	NA	NA	NA	NA
rs10101364	T	C	0.012	0.0018	0.0012	0.0019	BMI	HbA1c	0.00123888	0.00222979	0.00258552	0.00222457	-0.00855	0.010161	0.032258	0.010176	0.012	0.0018	NA	NA	NA	NA
rs10101364	T	C	0.012	0.0018	0.0157	0.0083	BMI	T2DM	0.00123888	0.00222979	0.00258552	0.00222457	-0.00855	0.010161	0.032258	0.010176	0.012	0.0018	NA	NA	NA	NA
rs10101364	T	C	0.012	0.0018	0.001	0.0043	BMI	HOMA-IR || id:ieu-a-771	0.00123888	0.00222979	0.00258552	0.00222457	-0.00855	0.010161	0.032258	0.010176	0.012	0.0018	NA	NA	NA	NA
rs10101364	T	C	0.012	0.0018	0.0015	0.0033	BMI	Fasting glucose || id:ieu-a-773	0.00123888	0.00222979	0.00258552	0.00222457	-0.00855	0.010161	0.032258	0.010176	0.012	0.0018	NA	NA	NA	NA
rs10101364	T	C	0.012	0.0018	-0.0035	0.0034	BMI	Fasting insulin || id:ieu-a-775	0.00123888	0.00222979	0.00258552	0.00222457	-0.00855	0.010161	0.032258	0.010176	0.012	0.0018	NA	NA	NA	NA
rs10110189	T	C	-0.0156	0.0028	0.0004	0.0033	BMI	HbA1c	-0.00205977	0.00351254	-0.00923559	0.00350432	0.007037	0.022428	-0.018058	0.022441	-0.0156	0.0028	NA	NA	NA	NA
rs10110189	T	C	-0.0156	0.0028	-0.0091	0.0132	BMI	T2DM	-0.00205977	0.00351254	-0.00923559	0.00350432	0.007037	0.022428	-0.018058	0.022441	-0.0156	0.0028	NA	NA	NA	NA
rs10110189	T	C	-0.0156	0.0028	-0.0003	0.0067	BMI	HOMA-IR || id:ieu-a-771	-0.00205977	0.00351254	-0.00923559	0.00350432	0.007037	0.022428	-0.018058	0.022441	-0.0156	0.0028	NA	NA	NA	NA
rs10110189	T	C	-0.0156	0.0028	-0.0089	0.0052	BMI	Fasting glucose || id:ieu-a-773	-0.00205977	0.00351254	-0.00923559	0.00350432	0.007037	0.022428	-0.018058	0.022441	-0.0156	0.0028	NA	NA	NA	NA
rs10110189	T	C	-0.0156	0.0028	0.003	0.0054	BMI	Fasting insulin || id:ieu-a-775	-0.00205977	0.00351254	-0.00923559	0.00350432	0.007037	0.022428	-0.018058	0.022441	-0.0156	0.0028	NA	NA	NA	NA
rs1011613	A	C	0.0118	0.002	0.0028	0.0023	BMI	HbA1c	0.00365332	0.00238582	0.00630927	0.00237994	0.003206	0.011805	-0.008017	0.011829	0.0118	0.002	NA	NA	NA	NA
rs1011613	A	C	0.0118	0.002	0.0262	0.009	BMI	T2DM	0.00365332	0.00238582	0.00630927	0.00237994	0.003206	0.011805	-0.008017	0.011829	0.0118	0.002	NA	NA	NA	NA
rs1011613	A	C	0.0118	0.002	-0.0048	0.0047	BMI	HOMA-IR || id:ieu-a-771	0.00365332	0.00238582	0.00630927	0.00237994	0.003206	0.011805	-0.008017	0.011829	0.0118	0.002	NA	NA	NA	NA
rs1011613	A	C	0.0118	0.002	0.0079	0.0036	BMI	Fasting glucose || id:ieu-a-773	0.00365332	0.00238582	0.00630927	0.00237994	0.003206	0.011805	-0.008017	0.011829	0.0118	0.002	NA	NA	NA	NA
rs1011613	A	C	0.0118	0.002	0.0023	0.0037	BMI	Fasting insulin || id:ieu-a-775	0.00365332	0.00238582	0.00630927	0.00237994	0.003206	0.011805	-0.008017	0.011829	0.0118	0.002	NA	NA	NA	NA
rs10132280	A	C	-0.0214	0.0018	-0.0009	0.0018	BMI	HbA1c	8.12e-05	0.00227367	-0.00174788	0.00226852	-0.017664	0.010556	0.028421	0.010581	-0.0214	0.0018	NA	NA	-0.0116	0.0018
rs10132280	A	C	-0.0116	0.0018	-0.0009	0.0018	WHR	HbA1c	8.12e-05	0.00227367	-0.00174788	0.00226852	-0.017664	0.010556	0.028421	0.010581	-0.0214	0.0018	NA	NA	-0.0116	0.0018
rs10132280	A	C	-0.0214	0.0018	-0.0374	0.0079	BMI	T2DM	8.12e-05	0.00227367	-0.00174788	0.00226852	-0.017664	0.010556	0.028421	0.010581	-0.0214	0.0018	NA	NA	-0.0116	0.0018
rs10132280	A	C	-0.0116	0.0018	-0.0374	0.0079	WHR	T2DM	8.12e-05	0.00227367	-0.00174788	0.00226852	-0.017664	0.010556	0.028421	0.010581	-0.0214	0.0018	NA	NA	-0.0116	0.0018
rs10132280	A	C	-0.0214	0.0018	-0.0044	0.0044	BMI	HOMA-IR || id:ieu-a-771	8.12e-05	0.00227367	-0.00174788	0.00226852	-0.017664	0.010556	0.028421	0.010581	-0.0214	0.0018	NA	NA	-0.0116	0.0018
rs10132280	A	C	-0.0214	0.0018	-0.001	0.0035	BMI	Fasting glucose || id:ieu-a-773	8.12e-05	0.00227367	-0.00174788	0.00226852	-0.017664	0.010556	0.028421	0.010581	-0.0214	0.0018	NA	NA	-0.0116	0.0018
rs10132280	A	C	-0.0214	0.0018	-0.0047	0.0035	BMI	Fasting insulin || id:ieu-a-775	8.12e-05	0.00227367	-0.00174788	0.00226852	-0.017664	0.010556	0.028421	0.010581	-0.0214	0.0018	NA	NA	-0.0116	0.0018
rs10132280	A	C	-0.0116	0.0018	-0.0044	0.0044	WHR	HOMA-IR || id:ieu-a-771	8.12e-05	0.00227367	-0.00174788	0.00226852	-0.017664	0.010556	0.028421	0.010581	-0.0214	0.0018	NA	NA	-0.0116	0.0018
rs10132280	A	C	-0.0116	0.0018	-0.001	0.0035	WHR	Fasting glucose || id:ieu-a-773	8.12e-05	0.00227367	-0.00174788	0.00226852	-0.017664	0.010556	0.028421	0.010581	-0.0214	0.0018	NA	NA	-0.0116	0.0018
rs10132280	A	C	-0.0116	0.0018	-0.0047	0.0035	WHR	Fasting insulin || id:ieu-a-775	8.12e-05	0.00227367	-0.00174788	0.00226852	-0.017664	0.010556	0.028421	0.010581	-0.0214	0.0018	NA	NA	-0.0116	0.0018
rs10144278	A	G	0.0101	0.0018	0.002	0.0019	WHR	HbA1c	-0.00188758	0.00210777	0.00389613	0.00210299	0.014893	0.009855	-0.014861	0.009888	NA	NA	NA	NA	0.0101	0.0018
rs10144278	A	G	0.0101	0.0018	-0.0007	0.0045	WHR	HOMA-IR || id:ieu-a-771	-0.00188758	0.00210777	0.00389613	0.00210299	0.014893	0.009855	-0.014861	0.009888	NA	NA	NA	NA	0.0101	0.0018
rs10144278	A	G	0.0101	0.0018	0.001	0.0035	WHR	Fasting glucose || id:ieu-a-773	-0.00188758	0.00210777	0.00389613	0.00210299	0.014893	0.009855	-0.014861	0.009888	NA	NA	NA	NA	0.0101	0.0018
rs10144278	A	G	0.0101	0.0018	-0.0034	0.0035	WHR	Fasting insulin || id:ieu-a-775	-0.00188758	0.00210777	0.00389613	0.00210299	0.014893	0.009855	-0.014861	0.009888	NA	NA	NA	NA	0.0101	0.0018
rs10158345	C	G	0.0117	0.0019	-0.0006	0.002	WHR	HbA1c	0.00241509	0.00228223	0.00338004	0.00227616	0.004177	0.010661	-0.014202	0.01068	NA	NA	NA	NA	0.0117	0.0019
rs10158345	C	G	0.0117	0.0019	0.0031	0.0086	WHR	T2DM	0.00241509	0.00228223	0.00338004	0.00227616	0.004177	0.010661	-0.014202	0.01068	NA	NA	NA	NA	0.0117	0.0019
rs10158345	C	G	0.0117	0.0019	-0.0042	0.0046	WHR	HOMA-IR || id:ieu-a-771	0.00241509	0.00228223	0.00338004	0.00227616	0.004177	0.010661	-0.014202	0.01068	NA	NA	NA	NA	0.0117	0.0019
rs10158345	C	G	0.0117	0.0019	0.0024	0.0035	WHR	Fasting glucose || id:ieu-a-773	0.00241509	0.00228223	0.00338004	0.00227616	0.004177	0.010661	-0.014202	0.01068	NA	NA	NA	NA	0.0117	0.0019
rs10158345	C	G	0.0117	0.0019	-0.0011	0.0036	WHR	Fasting insulin || id:ieu-a-775	0.00241509	0.00228223	0.00338004	0.00227616	0.004177	0.010661	-0.014202	0.01068	NA	NA	NA	NA	0.0117	0.0019
rs10161401	A	G	0.0108	0.002	0.0036	0.0022	BMI	HbA1c	-0.00452738	0.00238107	-0.00277521	0.0023748	-0.019144	0.012235	0.001278	0.012276	0.0108	0.002	NA	NA	NA	NA
rs10161401	A	G	0.0108	0.002	0.0058	0.0084	BMI	T2DM	-0.00452738	0.00238107	-0.00277521	0.0023748	-0.019144	0.012235	0.001278	0.012276	0.0108	0.002	NA	NA	NA	NA
rs10161401	A	G	0.0108	0.002	-0.0019	0.005	BMI	HOMA-IR || id:ieu-a-771	-0.00452738	0.00238107	-0.00277521	0.0023748	-0.019144	0.012235	0.001278	0.012276	0.0108	0.002	NA	NA	NA	NA
rs10161401	A	G	0.0108	0.002	0.0063	0.0038	BMI	Fasting glucose || id:ieu-a-773	-0.00452738	0.00238107	-0.00277521	0.0023748	-0.019144	0.012235	0.001278	0.012276	0.0108	0.002	NA	NA	NA	NA
rs10161401	A	G	0.0108	0.002	0.0027	0.0039	BMI	Fasting insulin || id:ieu-a-775	-0.00452738	0.00238107	-0.00277521	0.0023748	-0.019144	0.012235	0.001278	0.012276	0.0108	0.002	NA	NA	NA	NA
rs10164099	T	C	-0.0149	0.0025	-0.0053	0.0023	WHR	HbA1c	0.00298595	0.00301588	-0.00703093	0.00300867	-0.013906	0.014079	0.005333	0.014088	NA	NA	NA	NA	-0.0149	0.0025
rs10164099	T	C	-0.0149	0.0025	-0.0053	0.0104	WHR	T2DM	0.00298595	0.00301588	-0.00703093	0.00300867	-0.013906	0.014079	0.005333	0.014088	NA	NA	NA	NA	-0.0149	0.0025
rs10164099	T	C	-0.0149	0.0025	-0.0045	0.0056	WHR	HOMA-IR || id:ieu-a-771	0.00298595	0.00301588	-0.00703093	0.00300867	-0.013906	0.014079	0.005333	0.014088	NA	NA	NA	NA	-0.0149	0.0025
rs10164099	T	C	-0.0149	0.0025	0.0049	0.0043	WHR	Fasting glucose || id:ieu-a-773	0.00298595	0.00301588	-0.00703093	0.00300867	-0.013906	0.014079	0.005333	0.014088	NA	NA	NA	NA	-0.0149	0.0025
rs10164099	T	C	-0.0149	0.0025	-0.0077	0.0044	WHR	Fasting insulin || id:ieu-a-775	0.00298595	0.00301588	-0.00703093	0.00300867	-0.013906	0.014079	0.005333	0.014088	NA	NA	NA	NA	-0.0149	0.0025
rs10168563	A	G	0.0126	0.0018	-0.0014	0.0021	BMI	HbA1c	-0.00209712	0.00226436	0.000851075	0.00225833	0.012793	0.010154	-0.021166	0.010171	0.0126	0.0018	NA	NA	NA	NA
rs10168563	A	G	0.0126	0.0018	0.0191	0.0086	BMI	T2DM	-0.00209712	0.00226436	0.000851075	0.00225833	0.012793	0.010154	-0.021166	0.010171	0.0126	0.0018	NA	NA	NA	NA
rs10168563	A	G	0.0126	0.0018	-0.0041	0.0043	BMI	HOMA-IR || id:ieu-a-771	-0.00209712	0.00226436	0.000851075	0.00225833	0.012793	0.010154	-0.021166	0.010171	0.0126	0.0018	NA	NA	NA	NA
rs10168563	A	G	0.0126	0.0018	-0.0002	0.0033	BMI	Fasting glucose || id:ieu-a-773	-0.00209712	0.00226436	0.000851075	0.00225833	0.012793	0.010154	-0.021166	0.010171	0.0126	0.0018	NA	NA	NA	NA
rs10168563	A	G	0.0126	0.0018	-0.0009	0.0033	BMI	Fasting insulin || id:ieu-a-775	-0.00209712	0.00226436	0.000851075	0.00225833	0.012793	0.010154	-0.021166	0.010171	0.0126	0.0018	NA	NA	NA	NA
rs10169594	T	C	-0.012	0.0018	-0.0006	0.0019	BMI	HbA1c	-0.00548707	0.00216172	-0.00628741	0.00215596	-0.011046	0.010422	-0.004274	0.010442	-0.012	0.0018	NA	NA	NA	NA
rs10169594	T	C	-0.012	0.0018	-0.0189	0.0078	BMI	T2DM	-0.00548707	0.00216172	-0.00628741	0.00215596	-0.011046	0.010422	-0.004274	0.010442	-0.012	0.0018	NA	NA	NA	NA
rs10169594	T	C	-0.012	0.0018	0.002	0.0042	BMI	HOMA-IR || id:ieu-a-771	-0.00548707	0.00216172	-0.00628741	0.00215596	-0.011046	0.010422	-0.004274	0.010442	-0.012	0.0018	NA	NA	NA	NA
rs10169594	T	C	-0.012	0.0018	-0.0029	0.0033	BMI	Fasting glucose || id:ieu-a-773	-0.00548707	0.00216172	-0.00628741	0.00215596	-0.011046	0.010422	-0.004274	0.010442	-0.012	0.0018	NA	NA	NA	NA
rs10169594	T	C	-0.012	0.0018	-0.0001	0.0033	BMI	Fasting insulin || id:ieu-a-775	-0.00548707	0.00216172	-0.00628741	0.00215596	-0.011046	0.010422	-0.004274	0.010442	-0.012	0.0018	NA	NA	NA	NA
rs10172295	A	G	0.012	0.0018	-0.0022	0.0018	WHRadjBMI	HbA1c	-0.00468134	0.00210634	-0.00270052	0.00210073	0.01751	0.010042	0.015185	0.010068	NA	NA	0.012	0.0018	NA	NA
rs10172295	A	G	0.012	0.0018	0.0231	0.0079	WHRadjBMI	T2DM	-0.00468134	0.00210634	-0.00270052	0.00210073	0.01751	0.010042	0.015185	0.010068	NA	NA	0.012	0.0018	NA	NA
rs10172295	A	G	0.012	0.0018	0.0034	0.004	WHRadjBMI	HOMA-IR || id:ieu-a-771	-0.00468134	0.00210634	-0.00270052	0.00210073	0.01751	0.010042	0.015185	0.010068	NA	NA	0.012	0.0018	NA	NA
rs10172295	A	G	0.012	0.0018	-0.0022	0.0031	WHRadjBMI	Fasting glucose || id:ieu-a-773	-0.00468134	0.00210634	-0.00270052	0.00210073	0.01751	0.010042	0.015185	0.010068	NA	NA	0.012	0.0018	NA	NA
rs10172295	A	G	0.012	0.0018	0.0009	0.0032	WHRadjBMI	Fasting insulin || id:ieu-a-775	-0.00468134	0.00210634	-0.00270052	0.00210073	0.01751	0.010042	0.015185	0.010068	NA	NA	0.012	0.0018	NA	NA
rs1017698	A	G	-0.0113	0.0018	0.0044	0.002	WHR	HbA1c	-0.0113693	0.00211181	-0.00760108	0.00210617	5.4e-05	0.010354	-0.012447	0.010389	NA	NA	NA	NA	-0.0113	0.0018
rs1017698	A	G	-0.0113	0.0018	-0.0215	0.0079	WHR	T2DM	-0.0113693	0.00211181	-0.00760108	0.00210617	5.4e-05	0.010354	-0.012447	0.010389	NA	NA	NA	NA	-0.0113	0.0018
rs1017698	A	G	-0.0113	0.0018	-0.0063	0.0041	WHR	HOMA-IR || id:ieu-a-771	-0.0113693	0.00211181	-0.00760108	0.00210617	5.4e-05	0.010354	-0.012447	0.010389	NA	NA	NA	NA	-0.0113	0.0018
rs1017698	A	G	-0.0113	0.0018	-0.0046	0.0032	WHR	Fasting glucose || id:ieu-a-773	-0.0113693	0.00211181	-0.00760108	0.00210617	5.4e-05	0.010354	-0.012447	0.010389	NA	NA	NA	NA	-0.0113	0.0018
rs1017698	A	G	-0.0113	0.0018	-0.002	0.0032	WHR	Fasting insulin || id:ieu-a-775	-0.0113693	0.00211181	-0.00760108	0.00210617	5.4e-05	0.010354	-0.012447	0.010389	NA	NA	NA	NA	-0.0113	0.0018
rs10182181	A	G	-0.0327	0.0016	-0.0008	0.0016	BMI	HbA1c	0.00910294	0.00207351	0.00860944	0.00206798	-0.014121	0.009865	0.021277	0.009885	-0.0327	0.0016	NA	NA	NA	NA
rs10182181	A	G	-0.0327	0.0016	-0.0086	0.0072	BMI	T2DM	0.00910294	0.00207351	0.00860944	0.00206798	-0.014121	0.009865	0.021277	0.009885	-0.0327	0.0016	NA	NA	NA	NA
rs10182181	A	G	-0.0327	0.0016	-0.0023	0.004	BMI	HOMA-IR || id:ieu-a-771	0.00910294	0.00207351	0.00860944	0.00206798	-0.014121	0.009865	0.021277	0.009885	-0.0327	0.0016	NA	NA	NA	NA
rs10182181	A	G	-0.0327	0.0016	-0.0033	0.0031	BMI	Fasting glucose || id:ieu-a-773	0.00910294	0.00207351	0.00860944	0.00206798	-0.014121	0.009865	0.021277	0.009885	-0.0327	0.0016	NA	NA	NA	NA
rs10182181	A	G	-0.0327	0.0016	-0.002	0.0032	BMI	Fasting insulin || id:ieu-a-775	0.00910294	0.00207351	0.00860944	0.00206798	-0.014121	0.009865	0.021277	0.009885	-0.0327	0.0016	NA	NA	NA	NA
rs10184290	C	T	-0.093146	0.014571	0.0437	0.014	Total cholesterol in LDL || id:met-c-895	T2DM	0.00223816	0.00373179	0.00355608	0.00372184	-0.093146	0.014571	-0.018376	0.014608	0.0058	0.0034	-0.0032	0.0035	0	0.0035
rs10185199	A	G	-0.0143	0.002	-0.0019	0.0022	BMI	HbA1c	-0.00313014	0.00236868	-0.00277851	0.00236237	-0.003016	0.011824	0.010745	0.011858	-0.0143	0.002	NA	NA	NA	NA
rs10185199	A	G	-0.0143	0.002	-0.012	0.0052	BMI	HOMA-IR || id:ieu-a-771	-0.00313014	0.00236868	-0.00277851	0.00236237	-0.003016	0.011824	0.010745	0.011858	-0.0143	0.002	NA	NA	NA	NA
rs10185199	A	G	-0.0143	0.002	-0.0028	0.0038	BMI	Fasting glucose || id:ieu-a-773	-0.00313014	0.00236868	-0.00277851	0.00236237	-0.003016	0.011824	0.010745	0.011858	-0.0143	0.002	NA	NA	NA	NA
rs10185199	A	G	-0.0143	0.002	-0.0087	0.004	BMI	Fasting insulin || id:ieu-a-775	-0.00313014	0.00236868	-0.00277851	0.00236237	-0.003016	0.011824	0.010745	0.011858	-0.0143	0.002	NA	NA	NA	NA
rs10195252	T	C	0.0228	0.0017	0.0079	0.0019	WHR	HbA1c	0.0100352	0.00211089	0.00697916	0.00210525	0.013305	0.010243	-0.033831	0.01026	NA	NA	0.0324	0.0017	0.0228	0.0017
rs10195252	T	C	0.0324	0.0017	0.0079	0.0019	WHRadjBMI	HbA1c	0.0100352	0.00211089	0.00697916	0.00210525	0.013305	0.010243	-0.033831	0.01026	NA	NA	0.0324	0.0017	0.0228	0.0017
rs10195252	T	C	0.0228	0.0017	0.0702	0.0074	WHR	T2DM	0.0100352	0.00211089	0.00697916	0.00210525	0.013305	0.010243	-0.033831	0.01026	NA	NA	0.0324	0.0017	0.0228	0.0017
rs10195252	T	C	0.0324	0.0017	0.0702	0.0074	WHRadjBMI	T2DM	0.0100352	0.00211089	0.00697916	0.00210525	0.013305	0.010243	-0.033831	0.01026	NA	NA	0.0324	0.0017	0.0228	0.0017
rs10195252	T	C	0.0228	0.0017	0.013	0.0041	WHR	HOMA-IR || id:ieu-a-771	0.0100352	0.00211089	0.00697916	0.00210525	0.013305	0.010243	-0.033831	0.01026	NA	NA	0.0324	0.0017	0.0228	0.0017
rs10195252	T	C	0.0228	0.0017	0.0077	0.0032	WHR	Fasting glucose || id:ieu-a-773	0.0100352	0.00211089	0.00697916	0.00210525	0.013305	0.010243	-0.033831	0.01026	NA	NA	0.0324	0.0017	0.0228	0.0017
rs10195252	T	C	0.0228	0.0017	0.013	0.0032	WHR	Fasting insulin || id:ieu-a-775	0.0100352	0.00211089	0.00697916	0.00210525	0.013305	0.010243	-0.033831	0.01026	NA	NA	0.0324	0.0017	0.0228	0.0017
rs10195252	T	C	0.0324	0.0017	0.013	0.0041	WHRadjBMI	HOMA-IR || id:ieu-a-771	0.0100352	0.00211089	0.00697916	0.00210525	0.013305	0.010243	-0.033831	0.01026	NA	NA	0.0324	0.0017	0.0228	0.0017
rs10195252	T	C	0.0324	0.0017	0.0077	0.0032	WHRadjBMI	Fasting glucose || id:ieu-a-773	0.0100352	0.00211089	0.00697916	0.00210525	0.013305	0.010243	-0.033831	0.01026	NA	NA	0.0324	0.0017	0.0228	0.0017
rs10195252	T	C	0.0324	0.0017	0.013	0.0032	WHRadjBMI	Fasting insulin || id:ieu-a-775	0.0100352	0.00211089	0.00697916	0.00210525	0.013305	0.010243	-0.033831	0.01026	NA	NA	0.0324	0.0017	0.0228	0.0017
rs10196402	C	A	0.0139972	0.00228831	0.005	0.002	Diastolic blood pressure, automated reading || id:ukb-b-7992	HbA1c	0.00785266	0.00229443	0.0139972	0.00228831	0.008353	0.011014	0.002594	0.011034	0.0024	0.0019	0.002	0.002	0.0037	0.0019
rs10196402	C	A	0.0139972	0.00228831	-0.0062	0.0086	Diastolic blood pressure, automated reading || id:ukb-b-7992	T2DM	0.00785266	0.00229443	0.0139972	0.00228831	0.008353	0.011014	0.002594	0.011034	0.0024	0.0019	0.002	0.002	0.0037	0.0019
rs10196402	C	A	0.0139972	0.00228831	0.008	0.0044	Diastolic blood pressure, automated reading || id:ukb-b-7992	HOMA-IR || id:ieu-a-771	0.00785266	0.00229443	0.0139972	0.00228831	0.008353	0.011014	0.002594	0.011034	0.0024	0.0019	0.002	0.002	0.0037	0.0019
rs10196402	C	A	0.0139972	0.00228831	0.0035	0.0034	Diastolic blood pressure, automated reading || id:ukb-b-7992	Fasting glucose || id:ieu-a-773	0.00785266	0.00229443	0.0139972	0.00228831	0.008353	0.011014	0.002594	0.011034	0.0024	0.0019	0.002	0.002	0.0037	0.0019
rs10196402	C	A	0.0139972	0.00228831	-0.0004	0.0035	Diastolic blood pressure, automated reading || id:ukb-b-7992	Fasting insulin || id:ieu-a-775	0.00785266	0.00229443	0.0139972	0.00228831	0.008353	0.011014	0.002594	0.011034	0.0024	0.0019	0.002	0.002	0.0037	0.0019
rs10197031	T	C	-0.0161	0.0019	-0.001	0.002	BMI	HbA1c	-0.00341269	0.00229803	-0.00421048	0.00229189	0.003864	0.010707	-0.011964	0.01072	-0.0161	0.0019	NA	NA	NA	NA
rs10197031	T	C	-0.0161	0.0019	-0.0211	0.0087	BMI	T2DM	-0.00341269	0.00229803	-0.00421048	0.00229189	0.003864	0.010707	-0.011964	0.01072	-0.0161	0.0019	NA	NA	NA	NA
rs10197031	T	C	-0.0161	0.0019	-0.0071	0.0045	BMI	HOMA-IR || id:ieu-a-771	-0.00341269	0.00229803	-0.00421048	0.00229189	0.003864	0.010707	-0.011964	0.01072	-0.0161	0.0019	NA	NA	NA	NA
rs10197031	T	C	-0.0161	0.0019	-0.0077	0.0034	BMI	Fasting glucose || id:ieu-a-773	-0.00341269	0.00229803	-0.00421048	0.00229189	0.003864	0.010707	-0.011964	0.01072	-0.0161	0.0019	NA	NA	NA	NA
rs10197031	T	C	-0.0161	0.0019	-0.0041	0.0035	BMI	Fasting insulin || id:ieu-a-775	-0.00341269	0.00229803	-0.00421048	0.00229189	0.003864	0.010707	-0.011964	0.01072	-0.0161	0.0019	NA	NA	NA	NA
rs10210244	C	T	-0.0194783	0.00331659	-0.0025	0.0031	Diastolic blood pressure, automated reading || id:ukb-b-7992	HbA1c	-0.0176685	0.00332545	-0.0194783	0.00331659	-0.00722	0.016938	-0.024596	0.016976	-0.0068	0.0028	0.0056	0.0029	0.0011	0.0029
rs10210244	C	T	-0.0194783	0.00331659	-0.0271	0.0124	Diastolic blood pressure, automated reading || id:ukb-b-7992	T2DM	-0.0176685	0.00332545	-0.0194783	0.00331659	-0.00722	0.016938	-0.024596	0.016976	-0.0068	0.0028	0.0056	0.0029	0.0011	0.0029
rs10210244	C	T	-0.0194783	0.00331659	0.0018	0.0072	Diastolic blood pressure, automated reading || id:ukb-b-7992	HOMA-IR || id:ieu-a-771	-0.0176685	0.00332545	-0.0194783	0.00331659	-0.00722	0.016938	-0.024596	0.016976	-0.0068	0.0028	0.0056	0.0029	0.0011	0.0029
rs10210244	C	T	-0.0194783	0.00331659	-0.0072	0.0056	Diastolic blood pressure, automated reading || id:ukb-b-7992	Fasting glucose || id:ieu-a-773	-0.0176685	0.00332545	-0.0194783	0.00331659	-0.00722	0.016938	-0.024596	0.016976	-0.0068	0.0028	0.0056	0.0029	0.0011	0.0029
rs10210244	C	T	-0.0194783	0.00331659	-0.0019	0.0058	Diastolic blood pressure, automated reading || id:ukb-b-7992	Fasting insulin || id:ieu-a-775	-0.0176685	0.00332545	-0.0194783	0.00331659	-0.00722	0.016938	-0.024596	0.016976	-0.0068	0.0028	0.0056	0.0029	0.0011	0.0029
rs10233389	A	C	-0.0120847	0.00206813	0.0009	0.0018	Diastolic blood pressure, automated reading || id:ukb-b-7992	HbA1c	0.000272412	0.0020729	-0.0120847	0.00206813	0.003191	0.01002	-0.011095	0.010044	-0.0012	0.0017	0.0033	0.0018	0.002	0.0018
rs10233389	A	C	-0.0120847	0.00206813	0.0062	0.0082	Diastolic blood pressure, automated reading || id:ukb-b-7992	T2DM	0.000272412	0.0020729	-0.0120847	0.00206813	0.003191	0.01002	-0.011095	0.010044	-0.0012	0.0017	0.0033	0.0018	0.002	0.0018
rs10233389	A	C	-0.0120847	0.00206813	0.0077	0.004	Diastolic blood pressure, automated reading || id:ukb-b-7992	HOMA-IR || id:ieu-a-771	0.000272412	0.0020729	-0.0120847	0.00206813	0.003191	0.01002	-0.011095	0.010044	-0.0012	0.0017	0.0033	0.0018	0.002	0.0018
rs10233389	A	C	-0.0120847	0.00206813	0.0045	0.0031	Diastolic blood pressure, automated reading || id:ukb-b-7992	Fasting glucose || id:ieu-a-773	0.000272412	0.0020729	-0.0120847	0.00206813	0.003191	0.01002	-0.011095	0.010044	-0.0012	0.0017	0.0033	0.0018	0.002	0.0018
rs10233389	A	C	-0.0120847	0.00206813	0.0027	0.0032	Diastolic blood pressure, automated reading || id:ukb-b-7992	Fasting insulin || id:ieu-a-775	0.000272412	0.0020729	-0.0120847	0.00206813	0.003191	0.01002	-0.011095	0.010044	-0.0012	0.0017	0.0033	0.0018	0.002	0.0018
rs10260816	G	C	0.0167942	0.00208787	0.0002	0.0019	Diastolic blood pressure, automated reading || id:ukb-b-7992	HbA1c	-0.0158392	0.00209269	0.0167942	0.00208787	-0.003698	0.010331	0.000369	0.010353	-0.001	0.0017	-0.0097	0.0018	-0.0087	0.0018
rs10260816	G	C	0.0167942	0.00208787	-0.0199	0.0078	Diastolic blood pressure, automated reading || id:ukb-b-7992	T2DM	-0.0158392	0.00209269	0.0167942	0.00208787	-0.003698	0.010331	0.000369	0.010353	-0.001	0.0017	-0.0097	0.0018	-0.0087	0.0018
rs10260816	G	C	0.0167942	0.00208787	0.0032	0.0042	Diastolic blood pressure, automated reading || id:ukb-b-7992	HOMA-IR || id:ieu-a-771	-0.0158392	0.00209269	0.0167942	0.00208787	-0.003698	0.010331	0.000369	0.010353	-0.001	0.0017	-0.0097	0.0018	-0.0087	0.0018
rs10260816	G	C	0.0167942	0.00208787	-0.0009	0.0032	Diastolic blood pressure, automated reading || id:ukb-b-7992	Fasting glucose || id:ieu-a-773	-0.0158392	0.00209269	0.0167942	0.00208787	-0.003698	0.010331	0.000369	0.010353	-0.001	0.0017	-0.0097	0.0018	-0.0087	0.0018
rs10260816	G	C	0.0167942	0.00208787	0.0034	0.0032	Diastolic blood pressure, automated reading || id:ukb-b-7992	Fasting insulin || id:ieu-a-775	-0.0158392	0.00209269	0.0167942	0.00208787	-0.003698	0.010331	0.000369	0.010353	-0.001	0.0017	-0.0097	0.0018	-0.0087	0.0018
rs10261050	T	C	0.0113	0.0017	0.0044	0.0018	BMI	HbA1c	0.0054907	0.00209387	0.00977695	0.00208906	-0.00433	0.009893	-0.008898	0.009922	0.0113	0.0017	NA	NA	NA	NA
rs10261050	T	C	0.0113	0.0017	-0.0023	0.0079	BMI	T2DM	0.0054907	0.00209387	0.00977695	0.00208906	-0.00433	0.009893	-0.008898	0.009922	0.0113	0.0017	NA	NA	NA	NA
rs10261050	T	C	0.0113	0.0017	0.0052	0.004	BMI	HOMA-IR || id:ieu-a-771	0.0054907	0.00209387	0.00977695	0.00208906	-0.00433	0.009893	-0.008898	0.009922	0.0113	0.0017	NA	NA	NA	NA
rs10261050	T	C	0.0113	0.0017	0.0055	0.0031	BMI	Fasting glucose || id:ieu-a-773	0.0054907	0.00209387	0.00977695	0.00208906	-0.00433	0.009893	-0.008898	0.009922	0.0113	0.0017	NA	NA	NA	NA
rs10261050	T	C	0.0113	0.0017	0.0027	0.0031	BMI	Fasting insulin || id:ieu-a-775	0.0054907	0.00209387	0.00977695	0.00208906	-0.00433	0.009893	-0.008898	0.009922	0.0113	0.0017	NA	NA	NA	NA
rs10264590	A	G	0.0175	0.0018	-0.0008	0.0018	WHRadjBMI	HbA1c	0.00123819	0.00207272	-0.00222696	0.00206796	0.000799	0.009804	0.003373	0.009832	NA	NA	0.0175	0.0018	NA	NA
rs10264590	A	G	0.0175	0.0018	0.0153	0.0078	WHRadjBMI	T2DM	0.00123819	0.00207272	-0.00222696	0.00206796	0.000799	0.009804	0.003373	0.009832	NA	NA	0.0175	0.0018	NA	NA
rs10264590	A	G	0.0175	0.0018	0.0068	0.0039	WHRadjBMI	HOMA-IR || id:ieu-a-771	0.00123819	0.00207272	-0.00222696	0.00206796	0.000799	0.009804	0.003373	0.009832	NA	NA	0.0175	0.0018	NA	NA
rs10264590	A	G	0.0175	0.0018	-0.0045	0.0031	WHRadjBMI	Fasting glucose || id:ieu-a-773	0.00123819	0.00207272	-0.00222696	0.00206796	0.000799	0.009804	0.003373	0.009832	NA	NA	0.0175	0.0018	NA	NA
rs10264590	A	G	0.0175	0.0018	0.0043	0.0031	WHRadjBMI	Fasting insulin || id:ieu-a-775	0.00123819	0.00207272	-0.00222696	0.00206796	0.000799	0.009804	0.003373	0.009832	NA	NA	0.0175	0.0018	NA	NA
rs1029645	A	G	-0.0129	0.0018	0.001	0.0018	WHRadjBMI	HbA1c	-0.000192365	0.00208907	-0.00228584	0.00208457	-0.019516	0.009811	-0.006096	0.009844	NA	NA	-0.0129	0.0018	NA	NA
rs1029645	A	G	-0.0129	0.0018	0.0242	0.0078	WHRadjBMI	T2DM	-0.000192365	0.00208907	-0.00228584	0.00208457	-0.019516	0.009811	-0.006096	0.009844	NA	NA	-0.0129	0.0018	NA	NA
rs1029645	A	G	-0.0129	0.0018	0.01	0.004	WHRadjBMI	HOMA-IR || id:ieu-a-771	-0.000192365	0.00208907	-0.00228584	0.00208457	-0.019516	0.009811	-0.006096	0.009844	NA	NA	-0.0129	0.0018	NA	NA
rs1029645	A	G	-0.0129	0.0018	-0.0009	0.0031	WHRadjBMI	Fasting glucose || id:ieu-a-773	-0.000192365	0.00208907	-0.00228584	0.00208457	-0.019516	0.009811	-0.006096	0.009844	NA	NA	-0.0129	0.0018	NA	NA
rs1029645	A	G	-0.0129	0.0018	0.0099	0.0032	WHRadjBMI	Fasting insulin || id:ieu-a-775	-0.000192365	0.00208907	-0.00228584	0.00208457	-0.019516	0.009811	-0.006096	0.009844	NA	NA	-0.0129	0.0018	NA	NA
rs1035942	A	G	0.0121	0.002	-0.0044	0.002	WHR	HbA1c	0.00267817	0.00231714	0.00233497	0.00231159	0.004026	0.011892	-0.002398	0.011918	NA	NA	NA	NA	0.0121	0.002
rs1035942	A	G	0.0121	0.002	0.0166	0.0087	WHR	T2DM	0.00267817	0.00231714	0.00233497	0.00231159	0.004026	0.011892	-0.002398	0.011918	NA	NA	NA	NA	0.0121	0.002
rs1035942	A	G	0.0121	0.002	-0.0052	0.0046	WHR	HOMA-IR || id:ieu-a-771	0.00267817	0.00231714	0.00233497	0.00231159	0.004026	0.011892	-0.002398	0.011918	NA	NA	NA	NA	0.0121	0.002
rs1035942	A	G	0.0121	0.002	0.0002	0.0035	WHR	Fasting glucose || id:ieu-a-773	0.00267817	0.00231714	0.00233497	0.00231159	0.004026	0.011892	-0.002398	0.011918	NA	NA	NA	NA	0.0121	0.002
rs1035942	A	G	0.0121	0.002	-0.0009	0.0036	WHR	Fasting insulin || id:ieu-a-775	0.00267817	0.00231714	0.00233497	0.00231159	0.004026	0.011892	-0.002398	0.011918	NA	NA	NA	NA	0.0121	0.002
rs10409243	T	C	-0.0154507	0.00214768	-0.0011	0.0017	Systolic blood pressure, automated reading || id:ukb-b-20175	HbA1c	-0.0154507	0.00214768	-0.00628532	0.00214253	-0.003194	0.009958	0.009041	0.009989	0.0021	0.0017	-0.0034	0.0018	-0.0021	0.0018
rs10409243	T	C	-0.0154507	0.00214768	0.0019	0.0046	Systolic blood pressure, automated reading || id:ukb-b-20175	HOMA-IR || id:ieu-a-771	-0.0154507	0.00214768	-0.00628532	0.00214253	-0.003194	0.009958	0.009041	0.009989	0.0021	0.0017	-0.0034	0.0018	-0.0021	0.0018
rs10409243	T	C	-0.0154507	0.00214768	0.0069	0.0035	Systolic blood pressure, automated reading || id:ukb-b-20175	Fasting glucose || id:ieu-a-773	-0.0154507	0.00214768	-0.00628532	0.00214253	-0.003194	0.009958	0.009041	0.009989	0.0021	0.0017	-0.0034	0.0018	-0.0021	0.0018
rs10409243	T	C	-0.0154507	0.00214768	0.0031	0.0035	Systolic blood pressure, automated reading || id:ukb-b-20175	Fasting insulin || id:ieu-a-775	-0.0154507	0.00214768	-0.00628532	0.00214253	-0.003194	0.009958	0.009041	0.009989	0.0021	0.0017	-0.0034	0.0018	-0.0021	0.0018
rs10413734	G	T	-0.012689	0.00221348	0.0032	0.002	Systolic blood pressure, automated reading || id:ukb-b-20175	HbA1c	-0.012689	0.00221348	-0.00308067	0.00220815	-0.008041	0.010461	0.022986	0.010488	0.0034	0.0018	-0.001	0.0019	0.0012	0.0019
rs10413734	G	T	-0.012689	0.00221348	-0.0036	0.0084	Systolic blood pressure, automated reading || id:ukb-b-20175	T2DM	-0.012689	0.00221348	-0.00308067	0.00220815	-0.008041	0.010461	0.022986	0.010488	0.0034	0.0018	-0.001	0.0019	0.0012	0.0019
rs10413734	G	T	-0.012689	0.00221348	0.013	0.0045	Systolic blood pressure, automated reading || id:ukb-b-20175	HOMA-IR || id:ieu-a-771	-0.012689	0.00221348	-0.00308067	0.00220815	-0.008041	0.010461	0.022986	0.010488	0.0034	0.0018	-0.001	0.0019	0.0012	0.0019
rs10413734	G	T	-0.012689	0.00221348	0.0028	0.0034	Systolic blood pressure, automated reading || id:ukb-b-20175	Fasting glucose || id:ieu-a-773	-0.012689	0.00221348	-0.00308067	0.00220815	-0.008041	0.010461	0.022986	0.010488	0.0034	0.0018	-0.001	0.0019	0.0012	0.0019
rs10413734	G	T	-0.012689	0.00221348	0.0075	0.0034	Systolic blood pressure, automated reading || id:ukb-b-20175	Fasting insulin || id:ieu-a-775	-0.012689	0.00221348	-0.00308067	0.00220815	-0.008041	0.010461	0.022986	0.010488	0.0034	0.0018	-0.001	0.0019	0.0012	0.0019
rs1044822	T	C	-0.0165964	0.00289572	-0.0009	0.0026	Systolic blood pressure, automated reading || id:ukb-b-20175	HbA1c	-0.0165964	0.00289572	-0.0140006	0.00288801	-0.038222	0.015635	0.011031	0.015674	-0.0169	0.0024	-0.005	0.0025	-0.0128	0.0025
rs1044822	T	C	-0.0165964	0.00289572	-0.0184	0.0111	Systolic blood pressure, automated reading || id:ukb-b-20175	T2DM	-0.0165964	0.00289572	-0.0140006	0.00288801	-0.038222	0.015635	0.011031	0.015674	-0.0169	0.0024	-0.005	0.0025	-0.0128	0.0025
rs1044822	T	C	-0.0165964	0.00289572	-0.0059	0.0057	Systolic blood pressure, automated reading || id:ukb-b-20175	HOMA-IR || id:ieu-a-771	-0.0165964	0.00289572	-0.0140006	0.00288801	-0.038222	0.015635	0.011031	0.015674	-0.0169	0.0024	-0.005	0.0025	-0.0128	0.0025
rs1044822	T	C	-0.0165964	0.00289572	-0.0029	0.0044	Systolic blood pressure, automated reading || id:ukb-b-20175	Fasting glucose || id:ieu-a-773	-0.0165964	0.00289572	-0.0140006	0.00288801	-0.038222	0.015635	0.011031	0.015674	-0.0169	0.0024	-0.005	0.0025	-0.0128	0.0025
rs1044822	T	C	-0.0165964	0.00289572	0.0001	0.0045	Systolic blood pressure, automated reading || id:ukb-b-20175	Fasting insulin || id:ieu-a-775	-0.0165964	0.00289572	-0.0140006	0.00288801	-0.038222	0.015635	0.011031	0.015674	-0.0169	0.0024	-0.005	0.0025	-0.0128	0.0025
rs1045241	T	C	-0.0185	0.0019	-0.0022	0.0018	WHRadjBMI	HbA1c	-0.0046302	0.00234276	-0.00437725	0.00233742	-0.028805	0.010654	-0.006469	0.010675	NA	NA	-0.0185	0.0019	NA	NA
rs1045241	T	C	-0.0185	0.0019	-0.0227	0.008	WHRadjBMI	T2DM	-0.0046302	0.00234276	-0.00437725	0.00233742	-0.028805	0.010654	-0.006469	0.010675	NA	NA	-0.0185	0.0019	NA	NA
rs1045241	T	C	-0.0185	0.0019	0.0008	0.0045	WHRadjBMI	HOMA-IR || id:ieu-a-771	-0.0046302	0.00234276	-0.00437725	0.00233742	-0.028805	0.010654	-0.006469	0.010675	NA	NA	-0.0185	0.0019	NA	NA
rs1045241	T	C	-0.0185	0.0019	0.0001	0.0035	WHRadjBMI	Fasting glucose || id:ieu-a-773	-0.0046302	0.00234276	-0.00437725	0.00233742	-0.028805	0.010654	-0.006469	0.010675	NA	NA	-0.0185	0.0019	NA	NA
rs1045241	T	C	-0.0185	0.0019	-0.004	0.0035	WHRadjBMI	Fasting insulin || id:ieu-a-775	-0.0046302	0.00234276	-0.00437725	0.00233742	-0.028805	0.010654	-0.006469	0.010675	NA	NA	-0.0185	0.0019	NA	NA
rs10462028	A	G	0.0189	0.0019	0.0023	0.0019	WHRadjBMI	HbA1c	0.00946502	0.00221017	0.00676931	0.00220473	0.005708	0.010115	0.013282	0.010132	NA	NA	0.0189	0.0019	NA	NA
rs10462028	A	G	0.0189	0.0019	0.019	0.0083	WHRadjBMI	T2DM	0.00946502	0.00221017	0.00676931	0.00220473	0.005708	0.010115	0.013282	0.010132	NA	NA	0.0189	0.0019	NA	NA
rs10462028	A	G	0.0189	0.0019	0.0088	0.0041	WHRadjBMI	HOMA-IR || id:ieu-a-771	0.00946502	0.00221017	0.00676931	0.00220473	0.005708	0.010115	0.013282	0.010132	NA	NA	0.0189	0.0019	NA	NA
rs10462028	A	G	0.0189	0.0019	-0.0023	0.0032	WHRadjBMI	Fasting glucose || id:ieu-a-773	0.00946502	0.00221017	0.00676931	0.00220473	0.005708	0.010115	0.013282	0.010132	NA	NA	0.0189	0.0019	NA	NA
rs10462028	A	G	0.0189	0.0019	0.0064	0.0033	WHRadjBMI	Fasting insulin || id:ieu-a-775	0.00946502	0.00221017	0.00676931	0.00220473	0.005708	0.010115	0.013282	0.010132	NA	NA	0.0189	0.0019	NA	NA
rs10463416	A	G	0.0137	0.0018	0	0.0019	WHRadjBMI	HbA1c	0.00253574	0.00214283	0.00248626	0.00213794	0.020097	0.010232	0.00037	0.010255	NA	NA	0.0137	0.0018	NA	NA
rs10463416	A	G	0.0137	0.0018	-0.0005	0.0081	WHRadjBMI	T2DM	0.00253574	0.00214283	0.00248626	0.00213794	0.020097	0.010232	0.00037	0.010255	NA	NA	0.0137	0.0018	NA	NA
rs10463416	A	G	0.0137	0.0018	0.0045	0.0042	WHRadjBMI	HOMA-IR || id:ieu-a-771	0.00253574	0.00214283	0.00248626	0.00213794	0.020097	0.010232	0.00037	0.010255	NA	NA	0.0137	0.0018	NA	NA
rs10463416	A	G	0.0137	0.0018	0.0013	0.0032	WHRadjBMI	Fasting glucose || id:ieu-a-773	0.00253574	0.00214283	0.00248626	0.00213794	0.020097	0.010232	0.00037	0.010255	NA	NA	0.0137	0.0018	NA	NA
rs10463416	A	G	0.0137	0.0018	0.002	0.0033	WHRadjBMI	Fasting insulin || id:ieu-a-775	0.00253574	0.00214283	0.00248626	0.00213794	0.020097	0.010232	0.00037	0.010255	NA	NA	0.0137	0.0018	NA	NA
rs1047763	A	G	0.016824	0.00283776	0.0027	0.0026	Diastolic blood pressure, automated reading || id:ukb-b-7992	HbA1c	0.0112429	0.00284431	0.016824	0.00283776	0.029322	0.011299	0.00537	0.011332	0.0069	0.0023	-0.0007	0.0024	0.0032	0.0024
rs1047763	A	G	0.016824	0.00283776	0.0126	0.0099	Diastolic blood pressure, automated reading || id:ukb-b-7992	T2DM	0.0112429	0.00284431	0.016824	0.00283776	0.029322	0.011299	0.00537	0.011332	0.0069	0.0023	-0.0007	0.0024	0.0032	0.0024
rs1047763	A	G	0.016824	0.00283776	-0.003	0.0051	Diastolic blood pressure, automated reading || id:ukb-b-7992	HOMA-IR || id:ieu-a-771	0.0112429	0.00284431	0.016824	0.00283776	0.029322	0.011299	0.00537	0.011332	0.0069	0.0023	-0.0007	0.0024	0.0032	0.0024
rs1047763	A	G	0.016824	0.00283776	0.005	0.004	Diastolic blood pressure, automated reading || id:ukb-b-7992	Fasting glucose || id:ieu-a-773	0.0112429	0.00284431	0.016824	0.00283776	0.029322	0.011299	0.00537	0.011332	0.0069	0.0023	-0.0007	0.0024	0.0032	0.0024
rs1047763	A	G	0.016824	0.00283776	-0.0033	0.004	Diastolic blood pressure, automated reading || id:ukb-b-7992	Fasting insulin || id:ieu-a-775	0.0112429	0.00284431	0.016824	0.00283776	0.029322	0.011299	0.00537	0.011332	0.0069	0.0023	-0.0007	0.0024	0.0032	0.0024
rs10478110	A	C	-0.0106	0.0017	0.0017	0.0018	BMI	HbA1c	-0.00838239	0.00209839	-0.00814996	0.00209359	-0.00238	0.009738	-0.004304	0.009763	-0.0106	0.0017	NA	NA	NA	NA
rs10478110	A	C	-0.0106	0.0017	-0.0251	0.0079	BMI	T2DM	-0.00838239	0.00209839	-0.00814996	0.00209359	-0.00238	0.009738	-0.004304	0.009763	-0.0106	0.0017	NA	NA	NA	NA
rs10478110	A	C	-0.0106	0.0017	-0.0075	0.0041	BMI	HOMA-IR || id:ieu-a-771	-0.00838239	0.00209839	-0.00814996	0.00209359	-0.00238	0.009738	-0.004304	0.009763	-0.0106	0.0017	NA	NA	NA	NA
rs10478110	A	C	-0.0106	0.0017	0.003	0.0031	BMI	Fasting glucose || id:ieu-a-773	-0.00838239	0.00209839	-0.00814996	0.00209359	-0.00238	0.009738	-0.004304	0.009763	-0.0106	0.0017	NA	NA	NA	NA
rs10478110	A	C	-0.0106	0.0017	-0.0031	0.0032	BMI	Fasting insulin || id:ieu-a-775	-0.00838239	0.00209839	-0.00814996	0.00209359	-0.00238	0.009738	-0.004304	0.009763	-0.0106	0.0017	NA	NA	NA	NA
rs1048637	T	G	-0.0094	0.0017	-0.0015	0.0019	BMI	HbA1c	-0.00711304	0.00208259	-0.00566689	0.00207746	-0.018766	0.009936	-0.007124	0.009956	-0.0094	0.0017	NA	NA	NA	NA
rs1048637	T	G	-0.0094	0.0017	-0.026	0.0079	BMI	T2DM	-0.00711304	0.00208259	-0.00566689	0.00207746	-0.018766	0.009936	-0.007124	0.009956	-0.0094	0.0017	NA	NA	NA	NA
rs1048637	T	G	-0.0094	0.0017	-0.0075	0.0041	BMI	HOMA-IR || id:ieu-a-771	-0.00711304	0.00208259	-0.00566689	0.00207746	-0.018766	0.009936	-0.007124	0.009956	-0.0094	0.0017	NA	NA	NA	NA
rs1048637	T	G	-0.0094	0.0017	-0.0028	0.0032	BMI	Fasting glucose || id:ieu-a-773	-0.00711304	0.00208259	-0.00566689	0.00207746	-0.018766	0.009936	-0.007124	0.009956	-0.0094	0.0017	NA	NA	NA	NA
rs1048637	T	G	-0.0094	0.0017	-0.0073	0.0032	BMI	Fasting insulin || id:ieu-a-775	-0.00711304	0.00208259	-0.00566689	0.00207746	-0.018766	0.009936	-0.007124	0.009956	-0.0094	0.0017	NA	NA	NA	NA
rs10490869	A	T	-0.0183	0.0022	0.0005	0.0023	WHR	HbA1c	-0.00443886	0.00255636	-0.00208976	0.00255007	-0.013183	0.012174	0.006252	0.012191	NA	NA	NA	NA	-0.0183	0.0022
rs10490869	A	T	-0.0183	0.0022	-0.0227	0.0096	WHR	T2DM	-0.00443886	0.00255636	-0.00208976	0.00255007	-0.013183	0.012174	0.006252	0.012191	NA	NA	NA	NA	-0.0183	0.0022
rs10490869	A	T	-0.0183	0.0022	0.0086	0.0049	WHR	HOMA-IR || id:ieu-a-771	-0.00443886	0.00255636	-0.00208976	0.00255007	-0.013183	0.012174	0.006252	0.012191	NA	NA	NA	NA	-0.0183	0.0022
rs10490869	A	T	-0.0183	0.0022	0.0058	0.0038	WHR	Fasting glucose || id:ieu-a-773	-0.00443886	0.00255636	-0.00208976	0.00255007	-0.013183	0.012174	0.006252	0.012191	NA	NA	NA	NA	-0.0183	0.0022
rs10490869	A	T	-0.0183	0.0022	0.0074	0.0039	WHR	Fasting insulin || id:ieu-a-775	-0.00443886	0.00255636	-0.00208976	0.00255007	-0.013183	0.012174	0.006252	0.012191	NA	NA	NA	NA	-0.0183	0.0022
rs10498948	T	G	0.0205	0.003	-0.0003	0.003	WHRadjBMI	HbA1c	-0.0161124	0.00337239	-0.000269499	0.00336277	-0.035316	0.017167	-0.004457	0.017198	NA	NA	0.0205	0.003	NA	NA
rs10498948	T	G	0.0205	0.003	0.0005	0.0128	WHRadjBMI	T2DM	-0.0161124	0.00337239	-0.000269499	0.00336277	-0.035316	0.017167	-0.004457	0.017198	NA	NA	0.0205	0.003	NA	NA
rs10498948	T	G	0.0205	0.003	0.0036	0.0067	WHRadjBMI	HOMA-IR || id:ieu-a-771	-0.0161124	0.00337239	-0.000269499	0.00336277	-0.035316	0.017167	-0.004457	0.017198	NA	NA	0.0205	0.003	NA	NA
rs10498948	T	G	0.0205	0.003	-0.0038	0.0052	WHRadjBMI	Fasting glucose || id:ieu-a-773	-0.0161124	0.00337239	-0.000269499	0.00336277	-0.035316	0.017167	-0.004457	0.017198	NA	NA	0.0205	0.003	NA	NA
rs10498948	T	G	0.0205	0.003	-0.0035	0.0053	WHRadjBMI	Fasting insulin || id:ieu-a-775	-0.0161124	0.00337239	-0.000269499	0.00336277	-0.035316	0.017167	-0.004457	0.017198	NA	NA	0.0205	0.003	NA	NA
rs10499013	A	G	-0.0125	0.002	-0.001	0.0021	WHR	HbA1c	-0.00164311	0.00233332	-0.00995612	0.00232665	-0.004608	0.011178	0.018129	0.01119	NA	NA	NA	NA	-0.0125	0.002
rs10499013	A	G	-0.0125	0.002	-0.0198	0.0088	WHR	T2DM	-0.00164311	0.00233332	-0.00995612	0.00232665	-0.004608	0.011178	0.018129	0.01119	NA	NA	NA	NA	-0.0125	0.002
rs10499013	A	G	-0.0125	0.002	-0.0094	0.0046	WHR	HOMA-IR || id:ieu-a-771	-0.00164311	0.00233332	-0.00995612	0.00232665	-0.004608	0.011178	0.018129	0.01119	NA	NA	NA	NA	-0.0125	0.002
rs10499013	A	G	-0.0125	0.002	-0.0025	0.0035	WHR	Fasting glucose || id:ieu-a-773	-0.00164311	0.00233332	-0.00995612	0.00232665	-0.004608	0.011178	0.018129	0.01119	NA	NA	NA	NA	-0.0125	0.002
rs10499013	A	G	-0.0125	0.002	-0.012	0.0036	WHR	Fasting insulin || id:ieu-a-775	-0.00164311	0.00233332	-0.00995612	0.00232665	-0.004608	0.011178	0.018129	0.01119	NA	NA	NA	NA	-0.0125	0.002
rs10499694	A	G	0.013	0.0016	0.0001	0.0016	BMI	HbA1c	0.0041759	0.00207819	0.00564689	0.00207341	0.010098	0.009796	-0.013645	0.009824	0.013	0.0016	NA	NA	NA	NA
rs10499694	A	G	0.013	0.0016	0.0162	0.0072	BMI	T2DM	0.0041759	0.00207819	0.00564689	0.00207341	0.010098	0.009796	-0.013645	0.009824	0.013	0.0016	NA	NA	NA	NA
rs10499694	A	G	0.013	0.0016	0.011	0.004	BMI	HOMA-IR || id:ieu-a-771	0.0041759	0.00207819	0.00564689	0.00207341	0.010098	0.009796	-0.013645	0.009824	0.013	0.0016	NA	NA	NA	NA
rs10499694	A	G	0.013	0.0016	0.0088	0.0031	BMI	Fasting glucose || id:ieu-a-773	0.0041759	0.00207819	0.00564689	0.00207341	0.010098	0.009796	-0.013645	0.009824	0.013	0.0016	NA	NA	NA	NA
rs10499694	A	G	0.013	0.0016	0.0085	0.0031	BMI	Fasting insulin || id:ieu-a-775	0.0041759	0.00207819	0.00564689	0.00207341	0.010098	0.009796	-0.013645	0.009824	0.013	0.0016	NA	NA	NA	NA
rs10504486	A	G	0.018	0.0033	-0.0018	0.0032	WHR	HbA1c	0.000959872	0.0037465	-0.000789863	0.00373774	0.012682	0.020446	-0.005661	0.020514	NA	NA	NA	NA	0.018	0.0033
rs10504486	A	G	0.018	0.0033	0.0288	0.0142	WHR	T2DM	0.000959872	0.0037465	-0.000789863	0.00373774	0.012682	0.020446	-0.005661	0.020514	NA	NA	NA	NA	0.018	0.0033
rs10504486	A	G	0.018	0.0033	0.0053	0.0071	WHR	HOMA-IR || id:ieu-a-771	0.000959872	0.0037465	-0.000789863	0.00373774	0.012682	0.020446	-0.005661	0.020514	NA	NA	NA	NA	0.018	0.0033
rs10504486	A	G	0.018	0.0033	0	0.0056	WHR	Fasting glucose || id:ieu-a-773	0.000959872	0.0037465	-0.000789863	0.00373774	0.012682	0.020446	-0.005661	0.020514	NA	NA	NA	NA	0.018	0.0033
rs10504486	A	G	0.018	0.0033	-0.0012	0.0058	WHR	Fasting insulin || id:ieu-a-775	0.000959872	0.0037465	-0.000789863	0.00373774	0.012682	0.020446	-0.005661	0.020514	NA	NA	NA	NA	0.018	0.0033
rs10506110	A	C	0.0138	0.0019	0.001	0.0019	WHR	HbA1c	0.00763427	0.00217282	-0.000749298	0.00216709	-0.014571	0.010291	-0.006135	0.010314	NA	NA	NA	NA	0.0138	0.0019
rs10506110	A	C	0.0138	0.0019	0.033	0.0087	WHR	T2DM	0.00763427	0.00217282	-0.000749298	0.00216709	-0.014571	0.010291	-0.006135	0.010314	NA	NA	NA	NA	0.0138	0.0019
rs10506110	A	C	0.0138	0.0019	-0.0061	0.0042	WHR	HOMA-IR || id:ieu-a-771	0.00763427	0.00217282	-0.000749298	0.00216709	-0.014571	0.010291	-0.006135	0.010314	NA	NA	NA	NA	0.0138	0.0019
rs10506110	A	C	0.0138	0.0019	0.002	0.0033	WHR	Fasting glucose || id:ieu-a-773	0.00763427	0.00217282	-0.000749298	0.00216709	-0.014571	0.010291	-0.006135	0.010314	NA	NA	NA	NA	0.0138	0.0019
rs10506110	A	C	0.0138	0.0019	-0.0058	0.0034	WHR	Fasting insulin || id:ieu-a-775	0.00763427	0.00217282	-0.000749298	0.00216709	-0.014571	0.010291	-0.006135	0.010314	NA	NA	NA	NA	0.0138	0.0019
rs10506971	A	G	-0.0142	0.0017	0.0019	0.0018	BMI	HbA1c	0.00516209	0.00208282	0.00378291	0.00207731	-0.006636	0.009933	-0.017208	0.009954	-0.0142	0.0017	NA	NA	NA	NA
rs10506971	A	G	-0.0142	0.0017	-0.0173	0.0078	BMI	T2DM	0.00516209	0.00208282	0.00378291	0.00207731	-0.006636	0.009933	-0.017208	0.009954	-0.0142	0.0017	NA	NA	NA	NA
rs10506971	A	G	-0.0142	0.0017	0.0044	0.004	BMI	HOMA-IR || id:ieu-a-771	0.00516209	0.00208282	0.00378291	0.00207731	-0.006636	0.009933	-0.017208	0.009954	-0.0142	0.0017	NA	NA	NA	NA
rs10506971	A	G	-0.0142	0.0017	0.0032	0.0031	BMI	Fasting glucose || id:ieu-a-773	0.00516209	0.00208282	0.00378291	0.00207731	-0.006636	0.009933	-0.017208	0.009954	-0.0142	0.0017	NA	NA	NA	NA
rs10506971	A	G	-0.0142	0.0017	0.0054	0.0031	BMI	Fasting insulin || id:ieu-a-775	0.00516209	0.00208282	0.00378291	0.00207731	-0.006636	0.009933	-0.017208	0.009954	-0.0142	0.0017	NA	NA	NA	NA
rs10507524	T	C	-0.0171	0.003	-0.0018	0.0032	WHR	HbA1c	-0.00631221	0.00355926	-0.00662725	0.00355066	-0.016291	0.014687	-0.022025	0.014718	NA	NA	-0.0182	0.0031	-0.0171	0.003
rs10507524	T	C	-0.0182	0.0031	-0.0018	0.0032	WHRadjBMI	HbA1c	-0.00631221	0.00355926	-0.00662725	0.00355066	-0.016291	0.014687	-0.022025	0.014718	NA	NA	-0.0182	0.0031	-0.0171	0.003
rs10507524	T	C	-0.0171	0.003	-0.0048	0.0136	WHR	T2DM	-0.00631221	0.00355926	-0.00662725	0.00355066	-0.016291	0.014687	-0.022025	0.014718	NA	NA	-0.0182	0.0031	-0.0171	0.003
rs10507524	T	C	-0.0182	0.0031	-0.0048	0.0136	WHRadjBMI	T2DM	-0.00631221	0.00355926	-0.00662725	0.00355066	-0.016291	0.014687	-0.022025	0.014718	NA	NA	-0.0182	0.0031	-0.0171	0.003
rs10507524	T	C	-0.0171	0.003	-0.01	0.0065	WHR	HOMA-IR || id:ieu-a-771	-0.00631221	0.00355926	-0.00662725	0.00355066	-0.016291	0.014687	-0.022025	0.014718	NA	NA	-0.0182	0.0031	-0.0171	0.003
rs10507524	T	C	-0.0171	0.003	-0.003	0.0051	WHR	Fasting glucose || id:ieu-a-773	-0.00631221	0.00355926	-0.00662725	0.00355066	-0.016291	0.014687	-0.022025	0.014718	NA	NA	-0.0182	0.0031	-0.0171	0.003
rs10507524	T	C	-0.0171	0.003	-0.006	0.005	WHR	Fasting insulin || id:ieu-a-775	-0.00631221	0.00355926	-0.00662725	0.00355066	-0.016291	0.014687	-0.022025	0.014718	NA	NA	-0.0182	0.0031	-0.0171	0.003
rs10507524	T	C	-0.0182	0.0031	-0.01	0.0065	WHRadjBMI	HOMA-IR || id:ieu-a-771	-0.00631221	0.00355926	-0.00662725	0.00355066	-0.016291	0.014687	-0.022025	0.014718	NA	NA	-0.0182	0.0031	-0.0171	0.003
rs10507524	T	C	-0.0182	0.0031	-0.003	0.0051	WHRadjBMI	Fasting glucose || id:ieu-a-773	-0.00631221	0.00355926	-0.00662725	0.00355066	-0.016291	0.014687	-0.022025	0.014718	NA	NA	-0.0182	0.0031	-0.0171	0.003
rs10507524	T	C	-0.0182	0.0031	-0.006	0.005	WHRadjBMI	Fasting insulin || id:ieu-a-775	-0.00631221	0.00355926	-0.00662725	0.00355066	-0.016291	0.014687	-0.022025	0.014718	NA	NA	-0.0182	0.0031	-0.0171	0.003
rs10510419	T	G	-0.0168	0.0023	0.0028	0.0027	BMI	HbA1c	-0.000825602	0.00291849	-0.0069456	0.00291127	-0.016157	0.014188	-0.007705	0.014201	-0.0168	0.0023	NA	NA	NA	NA
rs10510419	T	G	-0.0168	0.0023	0.0196	0.0101	BMI	T2DM	-0.000825602	0.00291849	-0.0069456	0.00291127	-0.016157	0.014188	-0.007705	0.014201	-0.0168	0.0023	NA	NA	NA	NA
rs10510419	T	G	-0.0168	0.0023	0.0014	0.0056	BMI	HOMA-IR || id:ieu-a-771	-0.000825602	0.00291849	-0.0069456	0.00291127	-0.016157	0.014188	-0.007705	0.014201	-0.0168	0.0023	NA	NA	NA	NA
rs10510419	T	G	-0.0168	0.0023	0.0008	0.0044	BMI	Fasting glucose || id:ieu-a-773	-0.000825602	0.00291849	-0.0069456	0.00291127	-0.016157	0.014188	-0.007705	0.014201	-0.0168	0.0023	NA	NA	NA	NA
rs10510419	T	G	-0.0168	0.0023	0.0023	0.0044	BMI	Fasting insulin || id:ieu-a-775	-0.000825602	0.00291849	-0.0069456	0.00291127	-0.016157	0.014188	-0.007705	0.014201	-0.0168	0.0023	NA	NA	NA	NA
rs10518694	A	C	0.0144	0.0024	0.0011	0.0027	BMI	HbA1c	0.00776233	0.00295872	0.0120707	0.00295138	-0.034552	0.016119	-0.058167	0.016148	0.0144	0.0024	NA	NA	NA	NA
rs10518694	A	C	0.0144	0.0024	0.0531	0.011	BMI	T2DM	0.00776233	0.00295872	0.0120707	0.00295138	-0.034552	0.016119	-0.058167	0.016148	0.0144	0.0024	NA	NA	NA	NA
rs10518694	A	C	0.0144	0.0024	0.0085	0.0059	BMI	HOMA-IR || id:ieu-a-771	0.00776233	0.00295872	0.0120707	0.00295138	-0.034552	0.016119	-0.058167	0.016148	0.0144	0.0024	NA	NA	NA	NA
rs10518694	A	C	0.0144	0.0024	0.0099	0.0045	BMI	Fasting glucose || id:ieu-a-773	0.00776233	0.00295872	0.0120707	0.00295138	-0.034552	0.016119	-0.058167	0.016148	0.0144	0.0024	NA	NA	NA	NA
rs10518694	A	C	0.0144	0.0024	0.0068	0.0047	BMI	Fasting insulin || id:ieu-a-775	0.00776233	0.00295872	0.0120707	0.00295138	-0.034552	0.016119	-0.058167	0.016148	0.0144	0.0024	NA	NA	NA	NA
rs1052486	G	A	0.0197375	0.00207464	0.0013	0.0017	Systolic blood pressure, automated reading || id:ukb-b-20175	HbA1c	0.0197375	0.00207464	0.0155999	0.00206873	0.027761	0.010849	-0.010517	0.01087	-0.0051	0.0017	0.015	0.0017	0.0107	0.0017
rs1052486	G	A	0.0197375	0.00207464	0.0085	0.0048	Systolic blood pressure, automated reading || id:ukb-b-20175	HOMA-IR || id:ieu-a-771	0.0197375	0.00207464	0.0155999	0.00206873	0.027761	0.010849	-0.010517	0.01087	-0.0051	0.0017	0.015	0.0017	0.0107	0.0017
rs1052486	G	A	0.0197375	0.00207464	-0.0031	0.0036	Systolic blood pressure, automated reading || id:ukb-b-20175	Fasting glucose || id:ieu-a-773	0.0197375	0.00207464	0.0155999	0.00206873	0.027761	0.010849	-0.010517	0.01087	-0.0051	0.0017	0.015	0.0017	0.0107	0.0017
rs1052486	G	A	0.0197375	0.00207464	0.0044	0.0035	Systolic blood pressure, automated reading || id:ukb-b-20175	Fasting insulin || id:ieu-a-775	0.0197375	0.00207464	0.0155999	0.00206873	0.027761	0.010849	-0.010517	0.01087	-0.0051	0.0017	0.015	0.0017	0.0107	0.0017
rs1056114	A	G	-0.0102	0.0018	0.0034	0.002	WHR	HbA1c	-0.00402438	0.00209638	-0.00569116	0.00209131	0.009698	0.009908	0.017018	0.009924	NA	NA	NA	NA	-0.0102	0.0018
rs1056114	A	G	-0.0102	0.0018	-0.0039	0.0079	WHR	T2DM	-0.00402438	0.00209638	-0.00569116	0.00209131	0.009698	0.009908	0.017018	0.009924	NA	NA	NA	NA	-0.0102	0.0018
rs1056114	A	G	-0.0102	0.0018	0.0003	0.0044	WHR	HOMA-IR || id:ieu-a-771	-0.00402438	0.00209638	-0.00569116	0.00209131	0.009698	0.009908	0.017018	0.009924	NA	NA	NA	NA	-0.0102	0.0018
rs1056114	A	G	-0.0102	0.0018	0.0064	0.0034	WHR	Fasting glucose || id:ieu-a-773	-0.00402438	0.00209638	-0.00569116	0.00209131	0.009698	0.009908	0.017018	0.009924	NA	NA	NA	NA	-0.0102	0.0018
rs1056114	A	G	-0.0102	0.0018	0.0004	0.0034	WHR	Fasting insulin || id:ieu-a-775	-0.00402438	0.00209638	-0.00569116	0.00209131	0.009698	0.009908	0.017018	0.009924	NA	NA	NA	NA	-0.0102	0.0018
rs1057119	C	G	0.0134	0.0022	0.0027	0.0027	WHRadjBMI	HbA1c	0.00694414	0.00243211	0.00374677	0.0024266	0.0131	0.012312	-0.009084	0.012338	NA	NA	0.0134	0.0022	NA	NA
rs1057119	C	G	0.0134	0.0022	0.0041	0.0062	WHRadjBMI	HOMA-IR || id:ieu-a-771	0.00694414	0.00243211	0.00374677	0.0024266	0.0131	0.012312	-0.009084	0.012338	NA	NA	0.0134	0.0022	NA	NA
rs1057119	C	G	0.0134	0.0022	0.0035	0.0047	WHRadjBMI	Fasting glucose || id:ieu-a-773	0.00694414	0.00243211	0.00374677	0.0024266	0.0131	0.012312	-0.009084	0.012338	NA	NA	0.0134	0.0022	NA	NA
rs1057119	C	G	0.0134	0.0022	0.0046	0.0047	WHRadjBMI	Fasting insulin || id:ieu-a-775	0.00694414	0.00243211	0.00374677	0.0024266	0.0131	0.012312	-0.009084	0.012338	NA	NA	0.0134	0.0022	NA	NA
rs10733051	A	G	0.0093	0.0016	0.0027	0.0017	BMI	HbA1c	-0.00335876	0.00207347	-0.00798132	0.00206795	-0.004586	0.009867	-0.026252	0.00989	0.0093	0.0016	NA	NA	NA	NA
rs10733051	A	G	0.0093	0.0016	0.0108	0.0072	BMI	T2DM	-0.00335876	0.00207347	-0.00798132	0.00206795	-0.004586	0.009867	-0.026252	0.00989	0.0093	0.0016	NA	NA	NA	NA
rs10733051	A	G	0.0093	0.0016	0.0026	0.004	BMI	HOMA-IR || id:ieu-a-771	-0.00335876	0.00207347	-0.00798132	0.00206795	-0.004586	0.009867	-0.026252	0.00989	0.0093	0.0016	NA	NA	NA	NA
rs10733051	A	G	0.0093	0.0016	0.0002	0.0031	BMI	Fasting glucose || id:ieu-a-773	-0.00335876	0.00207347	-0.00798132	0.00206795	-0.004586	0.009867	-0.026252	0.00989	0.0093	0.0016	NA	NA	NA	NA
rs10733051	A	G	0.0093	0.0016	0.0006	0.0032	BMI	Fasting insulin || id:ieu-a-775	-0.00335876	0.00207347	-0.00798132	0.00206795	-0.004586	0.009867	-0.026252	0.00989	0.0093	0.0016	NA	NA	NA	NA
rs10733682	A	G	0.0148	0.0016	0.0032	0.0017	BMI	HbA1c	0.00629435	0.00211066	0.00658896	0.00210585	-0.019893	0.009851	-0.00934	0.009879	0.0148	0.0016	NA	NA	NA	NA
rs10733682	A	G	0.0148	0.0016	0.0042	0.0042	BMI	HOMA-IR || id:ieu-a-771	0.00629435	0.00211066	0.00658896	0.00210585	-0.019893	0.009851	-0.00934	0.009879	0.0148	0.0016	NA	NA	NA	NA
rs10733682	A	G	0.0148	0.0016	-0.0004	0.0032	BMI	Fasting glucose || id:ieu-a-773	0.00629435	0.00211066	0.00658896	0.00210585	-0.019893	0.009851	-0.00934	0.009879	0.0148	0.0016	NA	NA	NA	NA
rs10733682	A	G	0.0148	0.0016	-0.0003	0.0032	BMI	Fasting insulin || id:ieu-a-775	0.00629435	0.00211066	0.00658896	0.00210585	-0.019893	0.009851	-0.00934	0.009879	0.0148	0.0016	NA	NA	NA	NA
rs10742752	T	C	-0.0123	0.0017	-0.0024	0.0017	BMI	HbA1c	-0.00190682	0.00212826	0.00140387	0.0021235	0.01644	0.009929	-0.020275	0.009958	-0.0123	0.0017	NA	NA	NA	NA
rs10742752	T	C	-0.0123	0.0017	-0.0134	0.0073	BMI	T2DM	-0.00190682	0.00212826	0.00140387	0.0021235	0.01644	0.009929	-0.020275	0.009958	-0.0123	0.0017	NA	NA	NA	NA
rs10742752	T	C	-0.0123	0.0017	0.0006	0.004	BMI	HOMA-IR || id:ieu-a-771	-0.00190682	0.00212826	0.00140387	0.0021235	0.01644	0.009929	-0.020275	0.009958	-0.0123	0.0017	NA	NA	NA	NA
rs10742752	T	C	-0.0123	0.0017	-0.0015	0.0031	BMI	Fasting glucose || id:ieu-a-773	-0.00190682	0.00212826	0.00140387	0.0021235	0.01644	0.009929	-0.020275	0.009958	-0.0123	0.0017	NA	NA	NA	NA
rs10742752	T	C	-0.0123	0.0017	-0.0036	0.0032	BMI	Fasting insulin || id:ieu-a-775	-0.00190682	0.00212826	0.00140387	0.0021235	0.01644	0.009929	-0.020275	0.009958	-0.0123	0.0017	NA	NA	NA	NA
rs10757259	A	C	-0.0113	0.002	-0.0049	0.0026	BMI	HbA1c	-0.0114352	0.00241054	-0.0088449	0.00240505	-0.001031	0.012231	-0.010534	0.012262	-0.0113	0.002	NA	NA	NA	NA
rs10757259	A	C	-0.0113	0.002	-0.0058	0.0059	BMI	HOMA-IR || id:ieu-a-771	-0.0114352	0.00241054	-0.0088449	0.00240505	-0.001031	0.012231	-0.010534	0.012262	-0.0113	0.002	NA	NA	NA	NA
rs10757259	A	C	-0.0113	0.002	-0.0039	0.0044	BMI	Fasting glucose || id:ieu-a-773	-0.0114352	0.00241054	-0.0088449	0.00240505	-0.001031	0.012231	-0.010534	0.012262	-0.0113	0.002	NA	NA	NA	NA
rs10757259	A	C	-0.0113	0.002	0.0012	0.0045	BMI	Fasting insulin || id:ieu-a-775	-0.0114352	0.00241054	-0.0088449	0.00240505	-0.001031	0.012231	-0.010534	0.012262	-0.0113	0.002	NA	NA	NA	NA
rs1075901	T	C	-0.0118	0.0016	0.0014	0.0016	BMI	HbA1c	0.000697153	0.00209198	0.00254509	0.00208747	0.000221	0.009942	0.015431	0.009966	-0.0118	0.0016	NA	NA	NA	NA
rs1075901	T	C	-0.0118	0.0016	-0.0034	0.0072	BMI	T2DM	0.000697153	0.00209198	0.00254509	0.00208747	0.000221	0.009942	0.015431	0.009966	-0.0118	0.0016	NA	NA	NA	NA
rs1075901	T	C	-0.0118	0.0016	-0.0013	0.004	BMI	HOMA-IR || id:ieu-a-771	0.000697153	0.00209198	0.00254509	0.00208747	0.000221	0.009942	0.015431	0.009966	-0.0118	0.0016	NA	NA	NA	NA
rs1075901	T	C	-0.0118	0.0016	0.0046	0.0031	BMI	Fasting glucose || id:ieu-a-773	0.000697153	0.00209198	0.00254509	0.00208747	0.000221	0.009942	0.015431	0.009966	-0.0118	0.0016	NA	NA	NA	NA
rs1075901	T	C	-0.0118	0.0016	0.0012	0.0031	BMI	Fasting insulin || id:ieu-a-775	0.000697153	0.00209198	0.00254509	0.00208747	0.000221	0.009942	0.015431	0.009966	-0.0118	0.0016	NA	NA	NA	NA
rs10761254	T	C	0.0124	0.0019	0.0035	0.0019	WHR	HbA1c	-0.00359121	0.00220554	0.00190118	0.00220051	-0.004087	0.010156	0.011876	0.010177	NA	NA	NA	NA	0.0124	0.0019
rs10761254	T	C	0.0124	0.0019	0.0329	0.0083	WHR	T2DM	-0.00359121	0.00220554	0.00190118	0.00220051	-0.004087	0.010156	0.011876	0.010177	NA	NA	NA	NA	0.0124	0.0019
rs10761254	T	C	0.0124	0.0019	0.0001	0.0041	WHR	HOMA-IR || id:ieu-a-771	-0.00359121	0.00220554	0.00190118	0.00220051	-0.004087	0.010156	0.011876	0.010177	NA	NA	NA	NA	0.0124	0.0019
rs10761254	T	C	0.0124	0.0019	0.0005	0.0032	WHR	Fasting glucose || id:ieu-a-773	-0.00359121	0.00220554	0.00190118	0.00220051	-0.004087	0.010156	0.011876	0.010177	NA	NA	NA	NA	0.0124	0.0019
rs10761254	T	C	0.0124	0.0019	-0.0049	0.0032	WHR	Fasting insulin || id:ieu-a-775	-0.00359121	0.00220554	0.00190118	0.00220051	-0.004087	0.010156	0.011876	0.010177	NA	NA	NA	NA	0.0124	0.0019
rs10761785	T	G	-0.0133	0.0016	-0.0034	0.0016	BMI	HbA1c	-0.00899165	0.00207904	-0.0180919	0.00207377	-0.005202	0.015136	0.032587	0.015219	-0.0133	0.0016	NA	NA	-0.0147	0.0017
rs10761785	T	G	-0.0147	0.0017	-0.0034	0.0016	WHR	HbA1c	-0.00899165	0.00207904	-0.0180919	0.00207377	-0.005202	0.015136	0.032587	0.015219	-0.0133	0.0016	NA	NA	-0.0147	0.0017
rs10761785	T	G	-0.0133	0.0016	-0.015	0.0041	BMI	HOMA-IR || id:ieu-a-771	-0.00899165	0.00207904	-0.0180919	0.00207377	-0.005202	0.015136	0.032587	0.015219	-0.0133	0.0016	NA	NA	-0.0147	0.0017
rs10761785	T	G	-0.0133	0.0016	-0.006	0.0032	BMI	Fasting glucose || id:ieu-a-773	-0.00899165	0.00207904	-0.0180919	0.00207377	-0.005202	0.015136	0.032587	0.015219	-0.0133	0.0016	NA	NA	-0.0147	0.0017
rs10761785	T	G	-0.0133	0.0016	-0.0076	0.0032	BMI	Fasting insulin || id:ieu-a-775	-0.00899165	0.00207904	-0.0180919	0.00207377	-0.005202	0.015136	0.032587	0.015219	-0.0133	0.0016	NA	NA	-0.0147	0.0017
rs10761785	T	G	-0.0147	0.0017	-0.015	0.0041	WHR	HOMA-IR || id:ieu-a-771	-0.00899165	0.00207904	-0.0180919	0.00207377	-0.005202	0.015136	0.032587	0.015219	-0.0133	0.0016	NA	NA	-0.0147	0.0017
rs10761785	T	G	-0.0147	0.0017	-0.006	0.0032	WHR	Fasting glucose || id:ieu-a-773	-0.00899165	0.00207904	-0.0180919	0.00207377	-0.005202	0.015136	0.032587	0.015219	-0.0133	0.0016	NA	NA	-0.0147	0.0017
rs10761785	T	G	-0.0147	0.0017	-0.0076	0.0032	WHR	Fasting insulin || id:ieu-a-775	-0.00899165	0.00207904	-0.0180919	0.00207377	-0.005202	0.015136	0.032587	0.015219	-0.0133	0.0016	NA	NA	-0.0147	0.0017
rs10772983	T	C	-0.01	0.0016	0.0021	0.0016	BMI	HbA1c	0.00112589	0.00207814	-0.00114318	0.00207264	-0.000621	0.009738	0.014333	0.009762	-0.01	0.0016	NA	NA	NA	NA
rs10772983	T	C	-0.01	0.0016	-0.008	0.0071	BMI	T2DM	0.00112589	0.00207814	-0.00114318	0.00207264	-0.000621	0.009738	0.014333	0.009762	-0.01	0.0016	NA	NA	NA	NA
rs10772983	T	C	-0.01	0.0016	-0.0014	0.004	BMI	HOMA-IR || id:ieu-a-771	0.00112589	0.00207814	-0.00114318	0.00207264	-0.000621	0.009738	0.014333	0.009762	-0.01	0.0016	NA	NA	NA	NA
rs10772983	T	C	-0.01	0.0016	-0.0016	0.0031	BMI	Fasting glucose || id:ieu-a-773	0.00112589	0.00207814	-0.00114318	0.00207264	-0.000621	0.009738	0.014333	0.009762	-0.01	0.0016	NA	NA	NA	NA
rs10772983	T	C	-0.01	0.0016	-0.0031	0.0031	BMI	Fasting insulin || id:ieu-a-775	0.00112589	0.00207814	-0.00114318	0.00207264	-0.000621	0.009738	0.014333	0.009762	-0.01	0.0016	NA	NA	NA	NA
rs10774625	G	A	-0.0389171	0.00206708	0.0088	0.0016	Diastolic blood pressure, automated reading || id:ukb-b-7992	HbA1c	-0.0216357	0.00207256	-0.0389171	0.00206708	0.015515	0.010164	0.031601	0.010188	0.0089	0.0016	-0.0076	0.0017	-0.0018	0.0017
rs10774625	G	A	-0.0216357	0.00207256	0.0088	0.0016	Systolic blood pressure, automated reading || id:ukb-b-20175	HbA1c	-0.0216357	0.00207256	-0.0389171	0.00206708	0.015515	0.010164	0.031601	0.010188	0.0089	0.0016	-0.0076	0.0017	-0.0018	0.0017
rs10774625	G	A	-0.0389171	0.00206708	-0.0212	0.0073	Diastolic blood pressure, automated reading || id:ukb-b-7992	T2DM	-0.0216357	0.00207256	-0.0389171	0.00206708	0.015515	0.010164	0.031601	0.010188	0.0089	0.0016	-0.0076	0.0017	-0.0018	0.0017
rs10774625	G	A	-0.0216357	0.00207256	-0.0212	0.0073	Systolic blood pressure, automated reading || id:ukb-b-20175	T2DM	-0.0216357	0.00207256	-0.0389171	0.00206708	0.015515	0.010164	0.031601	0.010188	0.0089	0.0016	-0.0076	0.0017	-0.0018	0.0017
rs10774625	G	A	-0.0216357	0.00207256	-0.0049	0.004	Systolic blood pressure, automated reading || id:ukb-b-20175	HOMA-IR || id:ieu-a-771	-0.0216357	0.00207256	-0.0389171	0.00206708	0.015515	0.010164	0.031601	0.010188	0.0089	0.0016	-0.0076	0.0017	-0.0018	0.0017
rs10774625	G	A	-0.0389171	0.00206708	-0.0049	0.004	Diastolic blood pressure, automated reading || id:ukb-b-7992	HOMA-IR || id:ieu-a-771	-0.0216357	0.00207256	-0.0389171	0.00206708	0.015515	0.010164	0.031601	0.010188	0.0089	0.0016	-0.0076	0.0017	-0.0018	0.0017
rs10774625	G	A	-0.0216357	0.00207256	0.0016	0.0032	Systolic blood pressure, automated reading || id:ukb-b-20175	Fasting glucose || id:ieu-a-773	-0.0216357	0.00207256	-0.0389171	0.00206708	0.015515	0.010164	0.031601	0.010188	0.0089	0.0016	-0.0076	0.0017	-0.0018	0.0017
rs10774625	G	A	-0.0389171	0.00206708	0.0016	0.0032	Diastolic blood pressure, automated reading || id:ukb-b-7992	Fasting glucose || id:ieu-a-773	-0.0216357	0.00207256	-0.0389171	0.00206708	0.015515	0.010164	0.031601	0.010188	0.0089	0.0016	-0.0076	0.0017	-0.0018	0.0017
rs10774625	G	A	-0.0216357	0.00207256	-0.0017	0.0032	Systolic blood pressure, automated reading || id:ukb-b-20175	Fasting insulin || id:ieu-a-775	-0.0216357	0.00207256	-0.0389171	0.00206708	0.015515	0.010164	0.031601	0.010188	0.0089	0.0016	-0.0076	0.0017	-0.0018	0.0017
rs10774625	G	A	-0.0389171	0.00206708	-0.0017	0.0032	Diastolic blood pressure, automated reading || id:ukb-b-7992	Fasting insulin || id:ieu-a-775	-0.0216357	0.00207256	-0.0389171	0.00206708	0.015515	0.010164	0.031601	0.010188	0.0089	0.0016	-0.0076	0.0017	-0.0018	0.0017
rs10779751	A	G	0.0131	0.0018	-0.0004	0.0018	BMI	HbA1c	-0.00555615	0.00233642	-0.00294935	0.00233019	0.023344	0.011423	-0.001153	0.011436	0.0131	0.0018	NA	NA	NA	NA
rs10779751	A	G	0.0131	0.0018	-0.0195	0.0081	BMI	T2DM	-0.00555615	0.00233642	-0.00294935	0.00233019	0.023344	0.011423	-0.001153	0.011436	0.0131	0.0018	NA	NA	NA	NA
rs10779751	A	G	0.0131	0.0018	-0.0011	0.0044	BMI	HOMA-IR || id:ieu-a-771	-0.00555615	0.00233642	-0.00294935	0.00233019	0.023344	0.011423	-0.001153	0.011436	0.0131	0.0018	NA	NA	NA	NA
rs10779751	A	G	0.0131	0.0018	0.0003	0.0034	BMI	Fasting glucose || id:ieu-a-773	-0.00555615	0.00233642	-0.00294935	0.00233019	0.023344	0.011423	-0.001153	0.011436	0.0131	0.0018	NA	NA	NA	NA
rs10779751	A	G	0.0131	0.0018	0.003	0.0034	BMI	Fasting insulin || id:ieu-a-775	-0.00555615	0.00233642	-0.00294935	0.00233019	0.023344	0.011423	-0.001153	0.011436	0.0131	0.0018	NA	NA	NA	NA
rs10789621	C	T	0.0131397	0.00221571	0.0012	0.002	Systolic blood pressure, automated reading || id:ukb-b-20175	HbA1c	0.0131397	0.00221571	0.00595688	0.00221075	0.001527	0.010532	0.001984	0.010567	0.0066	0.0018	0.0037	0.0019	0.007	0.0019
rs10789621	C	T	0.0131397	0.00221571	0.0201	0.0083	Systolic blood pressure, automated reading || id:ukb-b-20175	T2DM	0.0131397	0.00221571	0.00595688	0.00221075	0.001527	0.010532	0.001984	0.010567	0.0066	0.0018	0.0037	0.0019	0.007	0.0019
rs10789621	C	T	0.0131397	0.00221571	-0.007	0.0043	Systolic blood pressure, automated reading || id:ukb-b-20175	HOMA-IR || id:ieu-a-771	0.0131397	0.00221571	0.00595688	0.00221075	0.001527	0.010532	0.001984	0.010567	0.0066	0.0018	0.0037	0.0019	0.007	0.0019
rs10789621	C	T	0.0131397	0.00221571	0.0007	0.0033	Systolic blood pressure, automated reading || id:ukb-b-20175	Fasting glucose || id:ieu-a-773	0.0131397	0.00221571	0.00595688	0.00221075	0.001527	0.010532	0.001984	0.010567	0.0066	0.0018	0.0037	0.0019	0.007	0.0019
rs10789621	C	T	0.0131397	0.00221571	-0.0064	0.0033	Systolic blood pressure, automated reading || id:ukb-b-20175	Fasting insulin || id:ieu-a-775	0.0131397	0.00221571	0.00595688	0.00221075	0.001527	0.010532	0.001984	0.010567	0.0066	0.0018	0.0037	0.0019	0.007	0.0019
rs10795055	A	G	0.0106	0.0018	0.0004	0.0019	WHR	HbA1c	-0.000807139	0.00212409	-0.000455743	0.0021187	0.015709	0.009916	0.019246	0.009936	NA	NA	0.0116	0.0018	0.0106	0.0018
rs10795055	A	G	0.0116	0.0018	0.0004	0.0019	WHRadjBMI	HbA1c	-0.000807139	0.00212409	-0.000455743	0.0021187	0.015709	0.009916	0.019246	0.009936	NA	NA	0.0116	0.0018	0.0106	0.0018
rs10795055	A	G	0.0106	0.0018	0.0097	0.0078	WHR	T2DM	-0.000807139	0.00212409	-0.000455743	0.0021187	0.015709	0.009916	0.019246	0.009936	NA	NA	0.0116	0.0018	0.0106	0.0018
rs10795055	A	G	0.0116	0.0018	0.0097	0.0078	WHRadjBMI	T2DM	-0.000807139	0.00212409	-0.000455743	0.0021187	0.015709	0.009916	0.019246	0.009936	NA	NA	0.0116	0.0018	0.0106	0.0018
rs10795055	A	G	0.0106	0.0018	0.0007	0.004	WHR	HOMA-IR || id:ieu-a-771	-0.000807139	0.00212409	-0.000455743	0.0021187	0.015709	0.009916	0.019246	0.009936	NA	NA	0.0116	0.0018	0.0106	0.0018
rs10795055	A	G	0.0106	0.0018	0.0017	0.0031	WHR	Fasting glucose || id:ieu-a-773	-0.000807139	0.00212409	-0.000455743	0.0021187	0.015709	0.009916	0.019246	0.009936	NA	NA	0.0116	0.0018	0.0106	0.0018
rs10795055	A	G	0.0106	0.0018	0.0024	0.0031	WHR	Fasting insulin || id:ieu-a-775	-0.000807139	0.00212409	-0.000455743	0.0021187	0.015709	0.009916	0.019246	0.009936	NA	NA	0.0116	0.0018	0.0106	0.0018
rs10795055	A	G	0.0116	0.0018	0.0007	0.004	WHRadjBMI	HOMA-IR || id:ieu-a-771	-0.000807139	0.00212409	-0.000455743	0.0021187	0.015709	0.009916	0.019246	0.009936	NA	NA	0.0116	0.0018	0.0106	0.0018
rs10795055	A	G	0.0116	0.0018	0.0017	0.0031	WHRadjBMI	Fasting glucose || id:ieu-a-773	-0.000807139	0.00212409	-0.000455743	0.0021187	0.015709	0.009916	0.019246	0.009936	NA	NA	0.0116	0.0018	0.0106	0.0018
rs10795055	A	G	0.0116	0.0018	0.0024	0.0031	WHRadjBMI	Fasting insulin || id:ieu-a-775	-0.000807139	0.00212409	-0.000455743	0.0021187	0.015709	0.009916	0.019246	0.009936	NA	NA	0.0116	0.0018	0.0106	0.0018
rs10797116	T	C	-0.0101	0.0018	-0.0009	0.0019	WHR	HbA1c	-0.0037228	0.00208867	-0.00171996	0.00208391	0.014247	0.0099	-0.015663	0.009934	NA	NA	NA	NA	-0.0101	0.0018
rs10797116	T	C	-0.0101	0.0018	-0.0116	0.0078	WHR	T2DM	-0.0037228	0.00208867	-0.00171996	0.00208391	0.014247	0.0099	-0.015663	0.009934	NA	NA	NA	NA	-0.0101	0.0018
rs10797116	T	C	-0.0101	0.0018	-0.0004	0.004	WHR	HOMA-IR || id:ieu-a-771	-0.0037228	0.00208867	-0.00171996	0.00208391	0.014247	0.0099	-0.015663	0.009934	NA	NA	NA	NA	-0.0101	0.0018
rs10797116	T	C	-0.0101	0.0018	-0.0028	0.0031	WHR	Fasting glucose || id:ieu-a-773	-0.0037228	0.00208867	-0.00171996	0.00208391	0.014247	0.0099	-0.015663	0.009934	NA	NA	NA	NA	-0.0101	0.0018
rs10797116	T	C	-0.0101	0.0018	-0.0015	0.0031	WHR	Fasting insulin || id:ieu-a-775	-0.0037228	0.00208867	-0.00171996	0.00208391	0.014247	0.0099	-0.015663	0.009934	NA	NA	NA	NA	-0.0101	0.0018
rs10803236	A	G	-0.0103	0.0019	-0.0018	0.0019	WHRadjBMI	HbA1c	0.00126833	0.00216251	0.00130759	0.00215676	0.017264	0.010034	0.012552	0.010058	NA	NA	-0.0103	0.0019	NA	NA
rs10803236	A	G	-0.0103	0.0019	-0.011	0.0082	WHRadjBMI	T2DM	0.00126833	0.00216251	0.00130759	0.00215676	0.017264	0.010034	0.012552	0.010058	NA	NA	-0.0103	0.0019	NA	NA
rs10803236	A	G	-0.0103	0.0019	0	0.0043	WHRadjBMI	HOMA-IR || id:ieu-a-771	0.00126833	0.00216251	0.00130759	0.00215676	0.017264	0.010034	0.012552	0.010058	NA	NA	-0.0103	0.0019	NA	NA
rs10803236	A	G	-0.0103	0.0019	-0.003	0.0033	WHRadjBMI	Fasting glucose || id:ieu-a-773	0.00126833	0.00216251	0.00130759	0.00215676	0.017264	0.010034	0.012552	0.010058	NA	NA	-0.0103	0.0019	NA	NA
rs10803236	A	G	-0.0103	0.0019	0.0055	0.0034	WHRadjBMI	Fasting insulin || id:ieu-a-775	0.00126833	0.00216251	0.00130759	0.00215676	0.017264	0.010034	0.012552	0.010058	NA	NA	-0.0103	0.0019	NA	NA
rs10803390	A	G	-0.0102	0.0018	-0.0021	0.0019	BMI	HbA1c	0.0047219	0.00223133	0.00235382	0.0022254	-0.007965	0.010324	-0.007377	0.010345	-0.0102	0.0018	NA	NA	NA	NA
rs10803390	A	G	-0.0102	0.0018	-0.0045	0.0084	BMI	T2DM	0.0047219	0.00223133	0.00235382	0.0022254	-0.007965	0.010324	-0.007377	0.010345	-0.0102	0.0018	NA	NA	NA	NA
rs10803390	A	G	-0.0102	0.0018	-0.0003	0.0042	BMI	HOMA-IR || id:ieu-a-771	0.0047219	0.00223133	0.00235382	0.0022254	-0.007965	0.010324	-0.007377	0.010345	-0.0102	0.0018	NA	NA	NA	NA
rs10803390	A	G	-0.0102	0.0018	0.0048	0.0033	BMI	Fasting glucose || id:ieu-a-773	0.0047219	0.00223133	0.00235382	0.0022254	-0.007965	0.010324	-0.007377	0.010345	-0.0102	0.0018	NA	NA	NA	NA
rs10803390	A	G	-0.0102	0.0018	0.0016	0.0034	BMI	Fasting insulin || id:ieu-a-775	0.0047219	0.00223133	0.00235382	0.0022254	-0.007965	0.010324	-0.007377	0.010345	-0.0102	0.0018	NA	NA	NA	NA
rs10804564	G	A	-0.0140857	0.00210705	-0.0024	0.0018	Diastolic blood pressure, automated reading || id:ukb-b-7992	HbA1c	-0.015654	0.00211224	-0.0140857	0.00210705	0.013189	0.009853	-0.00776	0.009877	0.001	0.0017	0.0005	0.0018	0.0002	0.0018
rs10804564	G	A	-0.0140857	0.00210705	-0.0031	0.0079	Diastolic blood pressure, automated reading || id:ukb-b-7992	T2DM	-0.015654	0.00211224	-0.0140857	0.00210705	0.013189	0.009853	-0.00776	0.009877	0.001	0.0017	0.0005	0.0018	0.0002	0.0018
rs10804564	G	A	-0.0140857	0.00210705	0.0027	0.004	Diastolic blood pressure, automated reading || id:ukb-b-7992	HOMA-IR || id:ieu-a-771	-0.015654	0.00211224	-0.0140857	0.00210705	0.013189	0.009853	-0.00776	0.009877	0.001	0.0017	0.0005	0.0018	0.0002	0.0018
rs10804564	G	A	-0.0140857	0.00210705	0.0024	0.0031	Diastolic blood pressure, automated reading || id:ukb-b-7992	Fasting glucose || id:ieu-a-773	-0.015654	0.00211224	-0.0140857	0.00210705	0.013189	0.009853	-0.00776	0.009877	0.001	0.0017	0.0005	0.0018	0.0002	0.0018
rs10804564	G	A	-0.0140857	0.00210705	0.0016	0.0032	Diastolic blood pressure, automated reading || id:ukb-b-7992	Fasting insulin || id:ieu-a-775	-0.015654	0.00211224	-0.0140857	0.00210705	0.013189	0.009853	-0.00776	0.009877	0.001	0.0017	0.0005	0.0018	0.0002	0.0018
rs10804833	A	G	-0.0230818	0.00207212	-0.0038	0.0019	Diastolic blood pressure, automated reading || id:ukb-b-7992	HbA1c	-0.0168855	0.00207723	-0.0230818	0.00207212	-0.005351	0.009866	0.01098	0.011214	-0.0009	0.0016	0.0031	0.0017	0.0022	0.0017
rs10804833	A	G	-0.0230818	0.00207212	-0.0131	0.0072	Diastolic blood pressure, automated reading || id:ukb-b-7992	T2DM	-0.0168855	0.00207723	-0.0230818	0.00207212	-0.005351	0.009866	0.01098	0.011214	-0.0009	0.0016	0.0031	0.0017	0.0022	0.0017
rs10804833	A	G	-0.0230818	0.00207212	0.0016	0.004	Diastolic blood pressure, automated reading || id:ukb-b-7992	HOMA-IR || id:ieu-a-771	-0.0168855	0.00207723	-0.0230818	0.00207212	-0.005351	0.009866	0.01098	0.011214	-0.0009	0.0016	0.0031	0.0017	0.0022	0.0017
rs10804833	A	G	-0.0230818	0.00207212	-0.0033	0.0031	Diastolic blood pressure, automated reading || id:ukb-b-7992	Fasting glucose || id:ieu-a-773	-0.0168855	0.00207723	-0.0230818	0.00207212	-0.005351	0.009866	0.01098	0.011214	-0.0009	0.0016	0.0031	0.0017	0.0022	0.0017
rs10804833	A	G	-0.0230818	0.00207212	0.0043	0.0031	Diastolic blood pressure, automated reading || id:ukb-b-7992	Fasting insulin || id:ieu-a-775	-0.0168855	0.00207723	-0.0230818	0.00207212	-0.005351	0.009866	0.01098	0.011214	-0.0009	0.0016	0.0031	0.0017	0.0022	0.0017
rs10811868	A	G	-0.01	0.0018	0.0023	0.002	BMI	HbA1c	-0.00310544	0.00220113	-0.00408469	0.00219612	0.011381	0.010492	0.004178	0.010516	-0.01	0.0018	NA	NA	NA	NA
rs10811868	A	G	-0.01	0.0018	-0.0099	0.0082	BMI	T2DM	-0.00310544	0.00220113	-0.00408469	0.00219612	0.011381	0.010492	0.004178	0.010516	-0.01	0.0018	NA	NA	NA	NA
rs10811868	A	G	-0.01	0.0018	0.0013	0.0042	BMI	HOMA-IR || id:ieu-a-771	-0.00310544	0.00220113	-0.00408469	0.00219612	0.011381	0.010492	0.004178	0.010516	-0.01	0.0018	NA	NA	NA	NA
rs10811868	A	G	-0.01	0.0018	0.0025	0.0033	BMI	Fasting glucose || id:ieu-a-773	-0.00310544	0.00220113	-0.00408469	0.00219612	0.011381	0.010492	0.004178	0.010516	-0.01	0.0018	NA	NA	NA	NA
rs10811868	A	G	-0.01	0.0018	-0.001	0.0033	BMI	Fasting insulin || id:ieu-a-775	-0.00310544	0.00220113	-0.00408469	0.00219612	0.011381	0.010492	0.004178	0.010516	-0.01	0.0018	NA	NA	NA	NA
rs10817007	G	T	0.0195437	0.00309671	-0.0011	0.0034	Systolic blood pressure, automated reading || id:ukb-b-20175	HbA1c	0.0195437	0.00309671	0.0146062	0.00308966	-0.010052	0.015843	-0.010406	0.015862	0.002	0.0026	-0.0001	0.0027	0.0014	0.0027
rs10817007	G	T	0.0195437	0.00309671	0.0072	0.0113	Systolic blood pressure, automated reading || id:ukb-b-20175	T2DM	0.0195437	0.00309671	0.0146062	0.00308966	-0.010052	0.015843	-0.010406	0.015862	0.002	0.0026	-0.0001	0.0027	0.0014	0.0027
rs10817007	G	T	0.0195437	0.00309671	-0.0063	0.0091	Systolic blood pressure, automated reading || id:ukb-b-20175	HOMA-IR || id:ieu-a-771	0.0195437	0.00309671	0.0146062	0.00308966	-0.010052	0.015843	-0.010406	0.015862	0.002	0.0026	-0.0001	0.0027	0.0014	0.0027
rs10817007	G	T	0.0195437	0.00309671	-0.017	0.0071	Systolic blood pressure, automated reading || id:ukb-b-20175	Fasting glucose || id:ieu-a-773	0.0195437	0.00309671	0.0146062	0.00308966	-0.010052	0.015843	-0.010406	0.015862	0.002	0.0026	-0.0001	0.0027	0.0014	0.0027
rs10817007	G	T	0.0195437	0.00309671	-0.0081	0.0071	Systolic blood pressure, automated reading || id:ukb-b-20175	Fasting insulin || id:ieu-a-775	0.0195437	0.00309671	0.0146062	0.00308966	-0.010052	0.015843	-0.010406	0.015862	0.002	0.0026	-0.0001	0.0027	0.0014	0.0027
rs10817158	A	C	0.0138	0.0019	0.002	0.0019	WHR	HbA1c	-0.00523489	0.00222109	-0.00126742	0.00221603	-0.005197	0.010836	0.003916	0.010863	NA	NA	NA	NA	0.0138	0.0019
rs10817158	A	C	0.0138	0.0019	-0.0065	0.0083	WHR	T2DM	-0.00523489	0.00222109	-0.00126742	0.00221603	-0.005197	0.010836	0.003916	0.010863	NA	NA	NA	NA	0.0138	0.0019
rs10817158	A	C	0.0138	0.0019	0.0016	0.0043	WHR	HOMA-IR || id:ieu-a-771	-0.00523489	0.00222109	-0.00126742	0.00221603	-0.005197	0.010836	0.003916	0.010863	NA	NA	NA	NA	0.0138	0.0019
rs10817158	A	C	0.0138	0.0019	0.0018	0.0033	WHR	Fasting glucose || id:ieu-a-773	-0.00523489	0.00222109	-0.00126742	0.00221603	-0.005197	0.010836	0.003916	0.010863	NA	NA	NA	NA	0.0138	0.0019
rs10817158	A	C	0.0138	0.0019	0.0013	0.0034	WHR	Fasting insulin || id:ieu-a-775	-0.00523489	0.00222109	-0.00126742	0.00221603	-0.005197	0.010836	0.003916	0.010863	NA	NA	NA	NA	0.0138	0.0019
rs10820747	A	G	0.0271	0.0023	0.0123	0.0091	WHRadjBMI	T2DM	0.00400755	0.0024428	0.00157014	0.00243724	0.005064	0.012992	-0.011245	0.013003	NA	NA	0.0271	0.0023	NA	NA
rs10827252	A	G	-0.0113	0.0018	0.0011	0.0018	WHR	HbA1c	-0.00132632	0.00207775	-0.00394506	0.00207248	-0.004979	0.009766	0.020669	0.009797	NA	NA	NA	NA	-0.0113	0.0018
rs10827252	A	G	-0.0113	0.0018	-0.0107	0.0078	WHR	T2DM	-0.00132632	0.00207775	-0.00394506	0.00207248	-0.004979	0.009766	0.020669	0.009797	NA	NA	NA	NA	-0.0113	0.0018
rs10827252	A	G	-0.0113	0.0018	0.0046	0.0041	WHR	HOMA-IR || id:ieu-a-771	-0.00132632	0.00207775	-0.00394506	0.00207248	-0.004979	0.009766	0.020669	0.009797	NA	NA	NA	NA	-0.0113	0.0018
rs10827252	A	G	-0.0113	0.0018	0.0055	0.0031	WHR	Fasting glucose || id:ieu-a-773	-0.00132632	0.00207775	-0.00394506	0.00207248	-0.004979	0.009766	0.020669	0.009797	NA	NA	NA	NA	-0.0113	0.0018
rs10827252	A	G	-0.0113	0.0018	-0.0019	0.0032	WHR	Fasting insulin || id:ieu-a-775	-0.00132632	0.00207775	-0.00394506	0.00207248	-0.004979	0.009766	0.020669	0.009797	NA	NA	NA	NA	-0.0113	0.0018
rs10829164	T	C	0.0151	0.0024	0.0014	0.0028	BMI	HbA1c	0.00223435	0.00300718	0.00118563	0.00299952	0.003242	0.012427	0.034041	0.01243	0.0151	0.0024	NA	NA	NA	NA
rs10829164	T	C	0.0151	0.0024	0.0027	0.0113	BMI	T2DM	0.00223435	0.00300718	0.00118563	0.00299952	0.003242	0.012427	0.034041	0.01243	0.0151	0.0024	NA	NA	NA	NA
rs10829164	T	C	0.0151	0.0024	-0.0005	0.0053	BMI	HOMA-IR || id:ieu-a-771	0.00223435	0.00300718	0.00118563	0.00299952	0.003242	0.012427	0.034041	0.01243	0.0151	0.0024	NA	NA	NA	NA
rs10829164	T	C	0.0151	0.0024	0.0011	0.0042	BMI	Fasting glucose || id:ieu-a-773	0.00223435	0.00300718	0.00118563	0.00299952	0.003242	0.012427	0.034041	0.01243	0.0151	0.0024	NA	NA	NA	NA
rs10829164	T	C	0.0151	0.0024	0.0037	0.0042	BMI	Fasting insulin || id:ieu-a-775	0.00223435	0.00300718	0.00118563	0.00299952	0.003242	0.012427	0.034041	0.01243	0.0151	0.0024	NA	NA	NA	NA
rs10840457	G	A	-0.019391	0.00222991	0.001	0.0021	Diastolic blood pressure, automated reading || id:ukb-b-7992	HbA1c	-0.0164785	0.00223492	-0.019391	0.00222991	0.008234	0.010271	0.015712	0.010289	-0.0007	0.0018	0.0036	0.0019	0.0025	0.0019
rs10840457	G	A	-0.019391	0.00222991	0.0214	0.0083	Diastolic blood pressure, automated reading || id:ukb-b-7992	T2DM	-0.0164785	0.00223492	-0.019391	0.00222991	0.008234	0.010271	0.015712	0.010289	-0.0007	0.0018	0.0036	0.0019	0.0025	0.0019
rs10840457	G	A	-0.019391	0.00222991	0.0039	0.0042	Diastolic blood pressure, automated reading || id:ukb-b-7992	HOMA-IR || id:ieu-a-771	-0.0164785	0.00223492	-0.019391	0.00222991	0.008234	0.010271	0.015712	0.010289	-0.0007	0.0018	0.0036	0.0019	0.0025	0.0019
rs10840457	G	A	-0.019391	0.00222991	-0.0013	0.0032	Diastolic blood pressure, automated reading || id:ukb-b-7992	Fasting glucose || id:ieu-a-773	-0.0164785	0.00223492	-0.019391	0.00222991	0.008234	0.010271	0.015712	0.010289	-0.0007	0.0018	0.0036	0.0019	0.0025	0.0019
rs10840457	G	A	-0.019391	0.00222991	0.0029	0.0033	Diastolic blood pressure, automated reading || id:ukb-b-7992	Fasting insulin || id:ieu-a-775	-0.0164785	0.00223492	-0.019391	0.00222991	0.008234	0.010271	0.015712	0.010289	-0.0007	0.0018	0.0036	0.0019	0.0025	0.0019
rs10842240	C	G	0.0195	0.0025	-0.0022	0.0028	BMI	HbA1c	0.0010287	0.00322583	0.00241898	0.00321732	-0.001127	0.014059	0.003661	0.014077	0.0195	0.0025	NA	NA	NA	NA
rs10842240	C	G	0.0195	0.0025	0.0203	0.0121	BMI	T2DM	0.0010287	0.00322583	0.00241898	0.00321732	-0.001127	0.014059	0.003661	0.014077	0.0195	0.0025	NA	NA	NA	NA
rs10842240	C	G	0.0195	0.0025	0.0077	0.0056	BMI	HOMA-IR || id:ieu-a-771	0.0010287	0.00322583	0.00241898	0.00321732	-0.001127	0.014059	0.003661	0.014077	0.0195	0.0025	NA	NA	NA	NA
rs10842240	C	G	0.0195	0.0025	-0.0041	0.0044	BMI	Fasting glucose || id:ieu-a-773	0.0010287	0.00322583	0.00241898	0.00321732	-0.001127	0.014059	0.003661	0.014077	0.0195	0.0025	NA	NA	NA	NA
rs10842240	C	G	0.0195	0.0025	0.0095	0.0044	BMI	Fasting insulin || id:ieu-a-775	0.0010287	0.00322583	0.00241898	0.00321732	-0.001127	0.014059	0.003661	0.014077	0.0195	0.0025	NA	NA	NA	NA
rs10850127	T	C	0.013	0.002	-0.001	0.0025	WHRadjBMI	HbA1c	-0.00122587	0.00222603	-0.000632905	0.00222016	0.021614	0.014378	0.013883	0.014403	NA	NA	0.013	0.002	NA	NA
rs10850127	T	C	0.013	0.002	0.0029	0.0062	WHRadjBMI	HOMA-IR || id:ieu-a-771	-0.00122587	0.00222603	-0.000632905	0.00222016	0.021614	0.014378	0.013883	0.014403	NA	NA	0.013	0.002	NA	NA
rs10850127	T	C	0.013	0.002	0.0075	0.0044	WHRadjBMI	Fasting glucose || id:ieu-a-773	-0.00122587	0.00222603	-0.000632905	0.00222016	0.021614	0.014378	0.013883	0.014403	NA	NA	0.013	0.002	NA	NA
rs10850127	T	C	0.013	0.002	0.0064	0.0047	WHRadjBMI	Fasting insulin || id:ieu-a-775	-0.00122587	0.00222603	-0.000632905	0.00222016	0.021614	0.014378	0.013883	0.014403	NA	NA	0.013	0.002	NA	NA
rs10850529	C	G	-0.0133783	0.00219824	0.0008	0.002	Diastolic blood pressure, automated reading || id:ukb-b-7992	HbA1c	-0.0118472	0.00220406	-0.0133783	0.00219824	-0.011887	0.011211	-0.019817	0.011237	-0.0003	0.0018	-0.0049	0.0019	-0.005	0.0019
rs10850529	C	G	-0.0133783	0.00219824	0.0196	0.0082	Diastolic blood pressure, automated reading || id:ukb-b-7992	T2DM	-0.0118472	0.00220406	-0.0133783	0.00219824	-0.011887	0.011211	-0.019817	0.011237	-0.0003	0.0018	-0.0049	0.0019	-0.005	0.0019
rs10850529	C	G	-0.0133783	0.00219824	-0.0007	0.0043	Diastolic blood pressure, automated reading || id:ukb-b-7992	HOMA-IR || id:ieu-a-771	-0.0118472	0.00220406	-0.0133783	0.00219824	-0.011887	0.011211	-0.019817	0.011237	-0.0003	0.0018	-0.0049	0.0019	-0.005	0.0019
rs10850529	C	G	-0.0133783	0.00219824	0.0077	0.0033	Diastolic blood pressure, automated reading || id:ukb-b-7992	Fasting glucose || id:ieu-a-773	-0.0118472	0.00220406	-0.0133783	0.00219824	-0.011887	0.011211	-0.019817	0.011237	-0.0003	0.0018	-0.0049	0.0019	-0.005	0.0019
rs10850529	C	G	-0.0133783	0.00219824	-0.0028	0.0034	Diastolic blood pressure, automated reading || id:ukb-b-7992	Fasting insulin || id:ieu-a-775	-0.0118472	0.00220406	-0.0133783	0.00219824	-0.011887	0.011211	-0.019817	0.011237	-0.0003	0.0018	-0.0049	0.0019	-0.005	0.0019
rs10858334	C	G	-0.0148	0.0025	-0.0009	0.003	BMI	HbA1c	-0.000421512	0.0029864	-0.000218352	0.00297958	-0.020528	0.018456	0.024059	0.018494	-0.0148	0.0025	NA	NA	NA	NA
rs10858334	C	G	-0.0148	0.0025	0.012	0.0071	BMI	HOMA-IR || id:ieu-a-771	-0.000421512	0.0029864	-0.000218352	0.00297958	-0.020528	0.018456	0.024059	0.018494	-0.0148	0.0025	NA	NA	NA	NA
rs10858334	C	G	-0.0148	0.0025	0.0062	0.0052	BMI	Fasting glucose || id:ieu-a-773	-0.000421512	0.0029864	-0.000218352	0.00297958	-0.020528	0.018456	0.024059	0.018494	-0.0148	0.0025	NA	NA	NA	NA
rs10858334	C	G	-0.0148	0.0025	0.0057	0.0054	BMI	Fasting insulin || id:ieu-a-775	-0.000421512	0.0029864	-0.000218352	0.00297958	-0.020528	0.018456	0.024059	0.018494	-0.0148	0.0025	NA	NA	NA	NA
rs10864728	A	G	0.011	0.0019	0.0067	0.0081	BMI	T2DM	-0.00167204	0.00212835	-0.000213462	0.00212269	0.031181	0.010149	-0.036188	0.010164	0.011	0.0019	NA	NA	NA	NA
rs10865355	A	G	0.0133	0.0017	0.0001	0.0016	WHR	HbA1c	0.008089	0.00211856	0.00393007	0.00211291	0.015945	0.009871	-0.005268	0.009889	NA	NA	NA	NA	0.0133	0.0017
rs10865355	A	G	0.0133	0.0017	0.0008	0.0073	WHR	T2DM	0.008089	0.00211856	0.00393007	0.00211291	0.015945	0.009871	-0.005268	0.009889	NA	NA	NA	NA	0.0133	0.0017
rs10865355	A	G	0.0133	0.0017	-0.0021	0.0041	WHR	HOMA-IR || id:ieu-a-771	0.008089	0.00211856	0.00393007	0.00211291	0.015945	0.009871	-0.005268	0.009889	NA	NA	NA	NA	0.0133	0.0017
rs10865355	A	G	0.0133	0.0017	0.0014	0.0032	WHR	Fasting glucose || id:ieu-a-773	0.008089	0.00211856	0.00393007	0.00211291	0.015945	0.009871	-0.005268	0.009889	NA	NA	NA	NA	0.0133	0.0017
rs10865355	A	G	0.0133	0.0017	0.005	0.0032	WHR	Fasting insulin || id:ieu-a-775	0.008089	0.00211856	0.00393007	0.00211291	0.015945	0.009871	-0.005268	0.009889	NA	NA	NA	NA	0.0133	0.0017
rs10869416	C	T	0.0139826	0.00254234	0.0083	0.0096	Systolic blood pressure, automated reading || id:ukb-b-20175	T2DM	0.0139826	0.00254234	0.0108832	0.00253655	-0.016265	0.012217	0.016454	0.012258	0.0046	0.0023	0.0001	0.0024	0.0025	0.0024
rs10878367	A	T	0.019	0.002	0.0026	0.0024	WHRadjBMI	HbA1c	0.00342969	0.00231787	-0.000431838	0.00231176	0.02521	0.011404	-0.005097	0.011421	NA	NA	0.019	0.002	NA	NA
rs10878367	A	T	0.019	0.002	0.019	0.0087	WHRadjBMI	T2DM	0.00342969	0.00231787	-0.000431838	0.00231176	0.02521	0.011404	-0.005097	0.011421	NA	NA	0.019	0.002	NA	NA
rs10878367	A	T	0.019	0.002	-0.0009	0.0047	WHRadjBMI	HOMA-IR || id:ieu-a-771	0.00342969	0.00231787	-0.000431838	0.00231176	0.02521	0.011404	-0.005097	0.011421	NA	NA	0.019	0.002	NA	NA
rs10878367	A	T	0.019	0.002	0.0047	0.0036	WHRadjBMI	Fasting glucose || id:ieu-a-773	0.00342969	0.00231787	-0.000431838	0.00231176	0.02521	0.011404	-0.005097	0.011421	NA	NA	0.019	0.002	NA	NA
rs10878367	A	T	0.019	0.002	0.0001	0.0037	WHRadjBMI	Fasting insulin || id:ieu-a-775	0.00342969	0.00231787	-0.000431838	0.00231176	0.02521	0.011404	-0.005097	0.011421	NA	NA	0.019	0.002	NA	NA
rs10880823	T	C	-0.0132	0.0021	-0.0018	0.0021	WHRadjBMI	HbA1c	-0.00530442	0.00247243	-0.000813255	0.00246591	-0.004732	0.012523	-0.002336	0.012536	NA	NA	-0.0132	0.0021	NA	NA
rs10880823	T	C	-0.0132	0.0021	0.0037	0.0094	WHRadjBMI	T2DM	-0.00530442	0.00247243	-0.000813255	0.00246591	-0.004732	0.012523	-0.002336	0.012536	NA	NA	-0.0132	0.0021	NA	NA
rs10880823	T	C	-0.0132	0.0021	0.0001	0.0053	WHRadjBMI	HOMA-IR || id:ieu-a-771	-0.00530442	0.00247243	-0.000813255	0.00246591	-0.004732	0.012523	-0.002336	0.012536	NA	NA	-0.0132	0.0021	NA	NA
rs10880823	T	C	-0.0132	0.0021	0.0042	0.0039	WHRadjBMI	Fasting glucose || id:ieu-a-773	-0.00530442	0.00247243	-0.000813255	0.00246591	-0.004732	0.012523	-0.002336	0.012536	NA	NA	-0.0132	0.0021	NA	NA
rs10880823	T	C	-0.0132	0.0021	-0.0014	0.004	WHRadjBMI	Fasting insulin || id:ieu-a-775	-0.00530442	0.00247243	-0.000813255	0.00246591	-0.004732	0.012523	-0.002336	0.012536	NA	NA	-0.0132	0.0021	NA	NA
rs10883543	T	G	0.0262391	0.00331128	-0.002	0.0028	Diastolic blood pressure, automated reading || id:ukb-b-7992	HbA1c	0.0328498	0.00331968	0.0262391	0.00331128	0.000776	0.018846	-0.036364	0.018886	-0.0135	0.0028	0.0003	0.0029	-0.006	0.0029
rs10883543	T	G	0.0328498	0.00331968	-0.002	0.0028	Systolic blood pressure, automated reading || id:ukb-b-20175	HbA1c	0.0328498	0.00331968	0.0262391	0.00331128	0.000776	0.018846	-0.036364	0.018886	-0.0135	0.0028	0.0003	0.0029	-0.006	0.0029
rs10883543	T	G	0.0262391	0.00331128	-0.0371	0.0124	Diastolic blood pressure, automated reading || id:ukb-b-7992	T2DM	0.0328498	0.00331968	0.0262391	0.00331128	0.000776	0.018846	-0.036364	0.018886	-0.0135	0.0028	0.0003	0.0029	-0.006	0.0029
rs10883543	T	G	0.0328498	0.00331968	-0.0371	0.0124	Systolic blood pressure, automated reading || id:ukb-b-20175	T2DM	0.0328498	0.00331968	0.0262391	0.00331128	0.000776	0.018846	-0.036364	0.018886	-0.0135	0.0028	0.0003	0.0029	-0.006	0.0029
rs10883543	T	G	0.0328498	0.00331968	0.0055	0.0067	Systolic blood pressure, automated reading || id:ukb-b-20175	HOMA-IR || id:ieu-a-771	0.0328498	0.00331968	0.0262391	0.00331128	0.000776	0.018846	-0.036364	0.018886	-0.0135	0.0028	0.0003	0.0029	-0.006	0.0029
rs10883543	T	G	0.0262391	0.00331128	0.0055	0.0067	Diastolic blood pressure, automated reading || id:ukb-b-7992	HOMA-IR || id:ieu-a-771	0.0328498	0.00331968	0.0262391	0.00331128	0.000776	0.018846	-0.036364	0.018886	-0.0135	0.0028	0.0003	0.0029	-0.006	0.0029
rs10883543	T	G	0.0328498	0.00331968	0.0021	0.0051	Systolic blood pressure, automated reading || id:ukb-b-20175	Fasting glucose || id:ieu-a-773	0.0328498	0.00331968	0.0262391	0.00331128	0.000776	0.018846	-0.036364	0.018886	-0.0135	0.0028	0.0003	0.0029	-0.006	0.0029
rs10883543	T	G	0.0262391	0.00331128	0.0021	0.0051	Diastolic blood pressure, automated reading || id:ukb-b-7992	Fasting glucose || id:ieu-a-773	0.0328498	0.00331968	0.0262391	0.00331128	0.000776	0.018846	-0.036364	0.018886	-0.0135	0.0028	0.0003	0.0029	-0.006	0.0029
rs10883543	T	G	0.0328498	0.00331968	-0.0049	0.0053	Systolic blood pressure, automated reading || id:ukb-b-20175	Fasting insulin || id:ieu-a-775	0.0328498	0.00331968	0.0262391	0.00331128	0.000776	0.018846	-0.036364	0.018886	-0.0135	0.0028	0.0003	0.0029	-0.006	0.0029
rs10883543	T	G	0.0262391	0.00331128	-0.0049	0.0053	Diastolic blood pressure, automated reading || id:ukb-b-7992	Fasting insulin || id:ieu-a-775	0.0328498	0.00331968	0.0262391	0.00331128	0.000776	0.018846	-0.036364	0.018886	-0.0135	0.0028	0.0003	0.0029	-0.006	0.0029
rs10887759	A	G	0.0161	0.0024	0.0037	0.0024	WHR	HbA1c	0.00717847	0.00286959	0.00559264	0.00286231	0.005642	0.015567	-0.003187	0.015619	NA	NA	0.0173	0.0024	0.0161	0.0024
rs10887759	A	G	0.0173	0.0024	0.0037	0.0024	WHRadjBMI	HbA1c	0.00717847	0.00286959	0.00559264	0.00286231	0.005642	0.015567	-0.003187	0.015619	NA	NA	0.0173	0.0024	0.0161	0.0024
rs10887759	A	G	0.0161	0.0024	0.0377	0.0101	WHR	T2DM	0.00717847	0.00286959	0.00559264	0.00286231	0.005642	0.015567	-0.003187	0.015619	NA	NA	0.0173	0.0024	0.0161	0.0024
rs10887759	A	G	0.0173	0.0024	0.0377	0.0101	WHRadjBMI	T2DM	0.00717847	0.00286959	0.00559264	0.00286231	0.005642	0.015567	-0.003187	0.015619	NA	NA	0.0173	0.0024	0.0161	0.0024
rs10887759	A	G	0.0161	0.0024	0.023	0.0064	WHR	HOMA-IR || id:ieu-a-771	0.00717847	0.00286959	0.00559264	0.00286231	0.005642	0.015567	-0.003187	0.015619	NA	NA	0.0173	0.0024	0.0161	0.0024
rs10887759	A	G	0.0161	0.0024	0.013	0.0049	WHR	Fasting glucose || id:ieu-a-773	0.00717847	0.00286959	0.00559264	0.00286231	0.005642	0.015567	-0.003187	0.015619	NA	NA	0.0173	0.0024	0.0161	0.0024
rs10887759	A	G	0.0161	0.0024	0.016	0.0051	WHR	Fasting insulin || id:ieu-a-775	0.00717847	0.00286959	0.00559264	0.00286231	0.005642	0.015567	-0.003187	0.015619	NA	NA	0.0173	0.0024	0.0161	0.0024
rs10887759	A	G	0.0173	0.0024	0.023	0.0064	WHRadjBMI	HOMA-IR || id:ieu-a-771	0.00717847	0.00286959	0.00559264	0.00286231	0.005642	0.015567	-0.003187	0.015619	NA	NA	0.0173	0.0024	0.0161	0.0024
rs10887759	A	G	0.0173	0.0024	0.013	0.0049	WHRadjBMI	Fasting glucose || id:ieu-a-773	0.00717847	0.00286959	0.00559264	0.00286231	0.005642	0.015567	-0.003187	0.015619	NA	NA	0.0173	0.0024	0.0161	0.0024
rs10887759	A	G	0.0173	0.0024	0.016	0.0051	WHRadjBMI	Fasting insulin || id:ieu-a-775	0.00717847	0.00286959	0.00559264	0.00286231	0.005642	0.015567	-0.003187	0.015619	NA	NA	0.0173	0.0024	0.0161	0.0024
rs10890238	A	T	0.0124332	0.00209512	0.0025	0.0019	Diastolic blood pressure, automated reading || id:ukb-b-7992	HbA1c	-0.0105152	0.00210071	0.0124332	0.00209512	-0.004954	0.010305	-0.008528	0.010315	-0.0014	0.0017	0.0006	0.0018	0.0003	0.0018
rs10890238	A	T	0.0124332	0.00209512	0.01	0.0078	Diastolic blood pressure, automated reading || id:ukb-b-7992	T2DM	-0.0105152	0.00210071	0.0124332	0.00209512	-0.004954	0.010305	-0.008528	0.010315	-0.0014	0.0017	0.0006	0.0018	0.0003	0.0018
rs10890238	A	T	0.0124332	0.00209512	0.0015	0.0043	Diastolic blood pressure, automated reading || id:ukb-b-7992	HOMA-IR || id:ieu-a-771	-0.0105152	0.00210071	0.0124332	0.00209512	-0.004954	0.010305	-0.008528	0.010315	-0.0014	0.0017	0.0006	0.0018	0.0003	0.0018
rs10890238	A	T	0.0124332	0.00209512	0.006	0.0033	Diastolic blood pressure, automated reading || id:ukb-b-7992	Fasting glucose || id:ieu-a-773	-0.0105152	0.00210071	0.0124332	0.00209512	-0.004954	0.010305	-0.008528	0.010315	-0.0014	0.0017	0.0006	0.0018	0.0003	0.0018
rs10890238	A	T	0.0124332	0.00209512	-0.0009	0.0034	Diastolic blood pressure, automated reading || id:ukb-b-7992	Fasting insulin || id:ieu-a-775	-0.0105152	0.00210071	0.0124332	0.00209512	-0.004954	0.010305	-0.008528	0.010315	-0.0014	0.0017	0.0006	0.0018	0.0003	0.0018
rs10891290	T	C	0.0232	0.0019	0.0003	0.0019	WHRadjBMI	HbA1c	0.00202114	0.00214159	0.00151133	0.00213679	0.003892	0.010041	-0.023161	0.01006	NA	NA	0.0232	0.0019	NA	NA
rs10891290	T	C	0.0232	0.0019	0.0026	0.0081	WHRadjBMI	T2DM	0.00202114	0.00214159	0.00151133	0.00213679	0.003892	0.010041	-0.023161	0.01006	NA	NA	0.0232	0.0019	NA	NA
rs10891290	T	C	0.0232	0.0019	-0.0017	0.0041	WHRadjBMI	HOMA-IR || id:ieu-a-771	0.00202114	0.00214159	0.00151133	0.00213679	0.003892	0.010041	-0.023161	0.01006	NA	NA	0.0232	0.0019	NA	NA
rs10891290	T	C	0.0232	0.0019	-0.0028	0.0032	WHRadjBMI	Fasting glucose || id:ieu-a-773	0.00202114	0.00214159	0.00151133	0.00213679	0.003892	0.010041	-0.023161	0.01006	NA	NA	0.0232	0.0019	NA	NA
rs10891290	T	C	0.0232	0.0019	-0.0041	0.0032	WHRadjBMI	Fasting insulin || id:ieu-a-775	0.00202114	0.00214159	0.00151133	0.00213679	0.003892	0.010041	-0.023161	0.01006	NA	NA	0.0232	0.0019	NA	NA
rs10891490	T	C	0.01	0.0017	0.0026	0.0017	WHRadjBMI	HbA1c	-0.0147166	0.00211171	-0.0100541	0.00210698	-0.00507	0.010102	-0.006162	0.010126	NA	NA	0.01	0.0017	NA	NA
rs10891490	T	C	0.01	0.0017	0.0013	0.0073	WHRadjBMI	T2DM	-0.0147166	0.00211171	-0.0100541	0.00210698	-0.00507	0.010102	-0.006162	0.010126	NA	NA	0.01	0.0017	NA	NA
rs10891490	T	C	0.01	0.0017	-0.013	0.0041	WHRadjBMI	HOMA-IR || id:ieu-a-771	-0.0147166	0.00211171	-0.0100541	0.00210698	-0.00507	0.010102	-0.006162	0.010126	NA	NA	0.01	0.0017	NA	NA
rs10891490	T	C	0.01	0.0017	0.007	0.0031	WHRadjBMI	Fasting glucose || id:ieu-a-773	-0.0147166	0.00211171	-0.0100541	0.00210698	-0.00507	0.010102	-0.006162	0.010126	NA	NA	0.01	0.0017	NA	NA
rs10891490	T	C	0.01	0.0017	-0.011	0.0032	WHRadjBMI	Fasting insulin || id:ieu-a-775	-0.0147166	0.00211171	-0.0100541	0.00210698	-0.00507	0.010102	-0.006162	0.010126	NA	NA	0.01	0.0017	NA	NA
rs10899469	T	C	0.0122	0.0022	0.0094	0.0023	BMI	HbA1c	0.00709155	0.00286638	0.0140308	0.00285996	0.024333	0.012624	-0.025261	0.012637	0.0122	0.0022	NA	NA	NA	NA
rs10899469	T	C	0.0122	0.0022	0.0115	0.0098	BMI	T2DM	0.00709155	0.00286638	0.0140308	0.00285996	0.024333	0.012624	-0.025261	0.012637	0.0122	0.0022	NA	NA	NA	NA
rs10899469	T	C	0.0122	0.0022	-0.0006	0.0054	BMI	HOMA-IR || id:ieu-a-771	0.00709155	0.00286638	0.0140308	0.00285996	0.024333	0.012624	-0.025261	0.012637	0.0122	0.0022	NA	NA	NA	NA
rs10899469	T	C	0.0122	0.0022	-0.0027	0.0042	BMI	Fasting glucose || id:ieu-a-773	0.00709155	0.00286638	0.0140308	0.00285996	0.024333	0.012624	-0.025261	0.012637	0.0122	0.0022	NA	NA	NA	NA
rs10899469	T	C	0.0122	0.0022	0.0054	0.0042	BMI	Fasting insulin || id:ieu-a-775	0.00709155	0.00286638	0.0140308	0.00285996	0.024333	0.012624	-0.025261	0.012637	0.0122	0.0022	NA	NA	NA	NA
rs10900590	T	C	0.0126862	0.00229386	-0.0159	0.0087	Diastolic blood pressure, automated reading || id:ukb-b-7992	T2DM	-0.00114973	0.00229998	0.0126862	0.00229386	-0.009119	0.012111	2.3e-05	0.012143	-0.0032	0.0021	-0.0013	0.0022	-0.0028	0.0021
rs10909880	T	C	-0.0135	0.0016	0.0015	0.0017	BMI	HbA1c	-0.0026712	0.0020945	-0.00320204	0.00208892	-0.020502	0.01021	0.001627	0.010228	-0.0135	0.0016	NA	NA	NA	NA
rs10909880	T	C	-0.0135	0.0016	-0.0058	0.0079	BMI	T2DM	-0.0026712	0.0020945	-0.00320204	0.00208892	-0.020502	0.01021	0.001627	0.010228	-0.0135	0.0016	NA	NA	NA	NA
rs10909880	T	C	-0.0135	0.0016	0.0006	0.0041	BMI	HOMA-IR || id:ieu-a-771	-0.0026712	0.0020945	-0.00320204	0.00208892	-0.020502	0.01021	0.001627	0.010228	-0.0135	0.0016	NA	NA	NA	NA
rs10909880	T	C	-0.0135	0.0016	-0.0018	0.0031	BMI	Fasting glucose || id:ieu-a-773	-0.0026712	0.0020945	-0.00320204	0.00208892	-0.020502	0.01021	0.001627	0.010228	-0.0135	0.0016	NA	NA	NA	NA
rs10909880	T	C	-0.0135	0.0016	0.0008	0.0032	BMI	Fasting insulin || id:ieu-a-775	-0.0026712	0.0020945	-0.00320204	0.00208892	-0.020502	0.01021	0.001627	0.010228	-0.0135	0.0016	NA	NA	NA	NA
rs10919388	A	C	-0.0266	0.0019	-0.0024	0.0018	WHR	HbA1c	0.000281897	0.00234377	-0.00297872	0.00233754	0.000548	0.011084	0.011763	0.01112	NA	NA	-0.0333	0.0019	-0.0266	0.0019
rs10919388	A	C	-0.0333	0.0019	-0.0024	0.0018	WHRadjBMI	HbA1c	0.000281897	0.00234377	-0.00297872	0.00233754	0.000548	0.011084	0.011763	0.01112	NA	NA	-0.0333	0.0019	-0.0266	0.0019
rs10919388	A	C	-0.0266	0.0019	-0.0135	0.0086	WHR	T2DM	0.000281897	0.00234377	-0.00297872	0.00233754	0.000548	0.011084	0.011763	0.01112	NA	NA	-0.0333	0.0019	-0.0266	0.0019
rs10919388	A	C	-0.0333	0.0019	-0.0135	0.0086	WHRadjBMI	T2DM	0.000281897	0.00234377	-0.00297872	0.00233754	0.000548	0.011084	0.011763	0.01112	NA	NA	-0.0333	0.0019	-0.0266	0.0019
rs10919388	A	C	-0.0266	0.0019	-0.0044	0.0045	WHR	HOMA-IR || id:ieu-a-771	0.000281897	0.00234377	-0.00297872	0.00233754	0.000548	0.011084	0.011763	0.01112	NA	NA	-0.0333	0.0019	-0.0266	0.0019
rs10919388	A	C	-0.0266	0.0019	-0.002	0.0034	WHR	Fasting glucose || id:ieu-a-773	0.000281897	0.00234377	-0.00297872	0.00233754	0.000548	0.011084	0.011763	0.01112	NA	NA	-0.0333	0.0019	-0.0266	0.0019
rs10919388	A	C	-0.0266	0.0019	-0.002	0.0035	WHR	Fasting insulin || id:ieu-a-775	0.000281897	0.00234377	-0.00297872	0.00233754	0.000548	0.011084	0.011763	0.01112	NA	NA	-0.0333	0.0019	-0.0266	0.0019
rs10919388	A	C	-0.0333	0.0019	-0.0044	0.0045	WHRadjBMI	HOMA-IR || id:ieu-a-771	0.000281897	0.00234377	-0.00297872	0.00233754	0.000548	0.011084	0.011763	0.01112	NA	NA	-0.0333	0.0019	-0.0266	0.0019
rs10919388	A	C	-0.0333	0.0019	-0.002	0.0034	WHRadjBMI	Fasting glucose || id:ieu-a-773	0.000281897	0.00234377	-0.00297872	0.00233754	0.000548	0.011084	0.011763	0.01112	NA	NA	-0.0333	0.0019	-0.0266	0.0019
rs10919388	A	C	-0.0333	0.0019	-0.002	0.0035	WHRadjBMI	Fasting insulin || id:ieu-a-775	0.000281897	0.00234377	-0.00297872	0.00233754	0.000548	0.011084	0.011763	0.01112	NA	NA	-0.0333	0.0019	-0.0266	0.0019
rs10920336	A	G	-0.0101	0.0017	-0.003	0.0021	BMI	HbA1c	-0.00360413	0.00207719	-0.00380764	0.00207165	0.005036	0.01001	-0.011791	0.010043	-0.0101	0.0017	NA	NA	NA	NA
rs10920336	A	G	-0.0101	0.0017	0.0002	0.0044	BMI	HOMA-IR || id:ieu-a-771	-0.00360413	0.00207719	-0.00380764	0.00207165	0.005036	0.01001	-0.011791	0.010043	-0.0101	0.0017	NA	NA	NA	NA
rs10920336	A	G	-0.0101	0.0017	0.0038	0.0034	BMI	Fasting glucose || id:ieu-a-773	-0.00360413	0.00207719	-0.00380764	0.00207165	0.005036	0.01001	-0.011791	0.010043	-0.0101	0.0017	NA	NA	NA	NA
rs10920336	A	G	-0.0101	0.0017	-0.0008	0.0034	BMI	Fasting insulin || id:ieu-a-775	-0.00360413	0.00207719	-0.00380764	0.00207165	0.005036	0.01001	-0.011791	0.010043	-0.0101	0.0017	NA	NA	NA	NA
rs10920678	A	G	0.0149	0.0016	-0.0003	0.0016	BMI	HbA1c	0.00484491	0.00209038	0.00758625	0.00208482	-0.007793	0.009794	-0.012613	0.009816	0.0149	0.0016	NA	NA	NA	NA
rs10920678	A	G	0.0149	0.0016	0.0095	0.0072	BMI	T2DM	0.00484491	0.00209038	0.00758625	0.00208482	-0.007793	0.009794	-0.012613	0.009816	0.0149	0.0016	NA	NA	NA	NA
rs10920678	A	G	0.0149	0.0016	0.0077	0.004	BMI	HOMA-IR || id:ieu-a-771	0.00484491	0.00209038	0.00758625	0.00208482	-0.007793	0.009794	-0.012613	0.009816	0.0149	0.0016	NA	NA	NA	NA
rs10920678	A	G	0.0149	0.0016	0.0011	0.0031	BMI	Fasting glucose || id:ieu-a-773	0.00484491	0.00209038	0.00758625	0.00208482	-0.007793	0.009794	-0.012613	0.009816	0.0149	0.0016	NA	NA	NA	NA
rs10920678	A	G	0.0149	0.0016	0.0038	0.0032	BMI	Fasting insulin || id:ieu-a-775	0.00484491	0.00209038	0.00758625	0.00208482	-0.007793	0.009794	-0.012613	0.009816	0.0149	0.0016	NA	NA	NA	NA
rs10923724	T	C	0.024	0.0017	0.002	0.0018	WHR	HbA1c	0.000104183	0.00209781	0.00745733	0.00209223	0.003793	0.010406	-0.000926	0.010427	NA	NA	0.0347	0.0017	0.024	0.0017
rs10923724	T	C	0.0347	0.0017	0.002	0.0018	WHRadjBMI	HbA1c	0.000104183	0.00209781	0.00745733	0.00209223	0.003793	0.010406	-0.000926	0.010427	NA	NA	0.0347	0.0017	0.024	0.0017
rs10923724	T	C	0.024	0.0017	-0.0037	0.0073	WHR	T2DM	0.000104183	0.00209781	0.00745733	0.00209223	0.003793	0.010406	-0.000926	0.010427	NA	NA	0.0347	0.0017	0.024	0.0017
rs10923724	T	C	0.0347	0.0017	-0.0037	0.0073	WHRadjBMI	T2DM	0.000104183	0.00209781	0.00745733	0.00209223	0.003793	0.010406	-0.000926	0.010427	NA	NA	0.0347	0.0017	0.024	0.0017
rs10923724	T	C	0.024	0.0017	0.001	0.0041	WHR	HOMA-IR || id:ieu-a-771	0.000104183	0.00209781	0.00745733	0.00209223	0.003793	0.010406	-0.000926	0.010427	NA	NA	0.0347	0.0017	0.024	0.0017
rs10923724	T	C	0.024	0.0017	0.0036	0.0032	WHR	Fasting glucose || id:ieu-a-773	0.000104183	0.00209781	0.00745733	0.00209223	0.003793	0.010406	-0.000926	0.010427	NA	NA	0.0347	0.0017	0.024	0.0017
rs10923724	T	C	0.024	0.0017	0.0017	0.0032	WHR	Fasting insulin || id:ieu-a-775	0.000104183	0.00209781	0.00745733	0.00209223	0.003793	0.010406	-0.000926	0.010427	NA	NA	0.0347	0.0017	0.024	0.0017
rs10923724	T	C	0.0347	0.0017	0.001	0.0041	WHRadjBMI	HOMA-IR || id:ieu-a-771	0.000104183	0.00209781	0.00745733	0.00209223	0.003793	0.010406	-0.000926	0.010427	NA	NA	0.0347	0.0017	0.024	0.0017
rs10923724	T	C	0.0347	0.0017	0.0036	0.0032	WHRadjBMI	Fasting glucose || id:ieu-a-773	0.000104183	0.00209781	0.00745733	0.00209223	0.003793	0.010406	-0.000926	0.010427	NA	NA	0.0347	0.0017	0.024	0.0017
rs10923724	T	C	0.0347	0.0017	0.0017	0.0032	WHRadjBMI	Fasting insulin || id:ieu-a-775	0.000104183	0.00209781	0.00745733	0.00209223	0.003793	0.010406	-0.000926	0.010427	NA	NA	0.0347	0.0017	0.024	0.0017
rs10929925	A	C	-0.0142	0.0016	-0.0049	0.0016	BMI	HbA1c	-0.00117105	0.00209542	-0.000827356	0.00208982	0.022571	0.009828	-0.001938	0.009853	-0.0142	0.0016	NA	NA	NA	NA
rs10929925	A	C	-0.0142	0.0016	-0.03	0.0073	BMI	T2DM	-0.00117105	0.00209542	-0.000827356	0.00208982	0.022571	0.009828	-0.001938	0.009853	-0.0142	0.0016	NA	NA	NA	NA
rs10929925	A	C	-0.0142	0.0016	-0.0036	0.004	BMI	HOMA-IR || id:ieu-a-771	-0.00117105	0.00209542	-0.000827356	0.00208982	0.022571	0.009828	-0.001938	0.009853	-0.0142	0.0016	NA	NA	NA	NA
rs10929925	A	C	-0.0142	0.0016	0.0036	0.0031	BMI	Fasting glucose || id:ieu-a-773	-0.00117105	0.00209542	-0.000827356	0.00208982	0.022571	0.009828	-0.001938	0.009853	-0.0142	0.0016	NA	NA	NA	NA
rs10929925	A	C	-0.0142	0.0016	-0.0024	0.0032	BMI	Fasting insulin || id:ieu-a-775	-0.00117105	0.00209542	-0.000827356	0.00208982	0.022571	0.009828	-0.001938	0.009853	-0.0142	0.0016	NA	NA	NA	NA
rs10938397	A	G	-0.0322	0.0016	-0.0039	0.0016	BMI	HbA1c	-0.00433599	0.00209561	-0.0047043	0.00209045	0.000995	0.010457	-0.008162	0.010469	-0.0322	0.0016	NA	NA	NA	NA
rs10938397	A	G	-0.0322	0.0016	-0.0293	0.0073	BMI	T2DM	-0.00433599	0.00209561	-0.0047043	0.00209045	0.000995	0.010457	-0.008162	0.010469	-0.0322	0.0016	NA	NA	NA	NA
rs10938397	A	G	-0.0322	0.0016	-0.014	0.0042	BMI	HOMA-IR || id:ieu-a-771	-0.00433599	0.00209561	-0.0047043	0.00209045	0.000995	0.010457	-0.008162	0.010469	-0.0322	0.0016	NA	NA	NA	NA
rs10938397	A	G	-0.0322	0.0016	-0.0019	0.0032	BMI	Fasting glucose || id:ieu-a-773	-0.00433599	0.00209561	-0.0047043	0.00209045	0.000995	0.010457	-0.008162	0.010469	-0.0322	0.0016	NA	NA	NA	NA
rs10938397	A	G	-0.0322	0.0016	-0.0097	0.0033	BMI	Fasting insulin || id:ieu-a-775	-0.00433599	0.00209561	-0.0047043	0.00209045	0.000995	0.010457	-0.008162	0.010469	-0.0322	0.0016	NA	NA	NA	NA
rs10961649	T	C	0.0104	0.0018	0.0019	0.0021	BMI	HbA1c	0.00550439	0.00222337	0.00444952	0.0022183	-0.014774	0.010829	-0.00583	0.010862	0.0104	0.0018	NA	NA	NA	NA
rs10961649	T	C	0.0104	0.0018	0.0273	0.0083	BMI	T2DM	0.00550439	0.00222337	0.00444952	0.0022183	-0.014774	0.010829	-0.00583	0.010862	0.0104	0.0018	NA	NA	NA	NA
rs10961649	T	C	0.0104	0.0018	-0.0025	0.0046	BMI	HOMA-IR || id:ieu-a-771	0.00550439	0.00222337	0.00444952	0.0022183	-0.014774	0.010829	-0.00583	0.010862	0.0104	0.0018	NA	NA	NA	NA
rs10961649	T	C	0.0104	0.0018	-0.0005	0.0035	BMI	Fasting glucose || id:ieu-a-773	0.00550439	0.00222337	0.00444952	0.0022183	-0.014774	0.010829	-0.00583	0.010862	0.0104	0.0018	NA	NA	NA	NA
rs10961649	T	C	0.0104	0.0018	-0.0015	0.0036	BMI	Fasting insulin || id:ieu-a-775	0.00550439	0.00222337	0.00444952	0.0022183	-0.014774	0.010829	-0.00583	0.010862	0.0104	0.0018	NA	NA	NA	NA
rs10962550	C	G	0.0186	0.0022	0.0018	0.0024	BMI	HbA1c	0.00292836	0.00268694	0.00491032	0.00268082	0.024439	0.013226	-0.033771	0.013254	0.0186	0.0022	NA	NA	NA	NA
rs10962550	C	G	0.0186	0.0022	0.0237	0.0101	BMI	T2DM	0.00292836	0.00268694	0.00491032	0.00268082	0.024439	0.013226	-0.033771	0.013254	0.0186	0.0022	NA	NA	NA	NA
rs10962550	C	G	0.0186	0.0022	0.0059	0.0054	BMI	HOMA-IR || id:ieu-a-771	0.00292836	0.00268694	0.00491032	0.00268082	0.024439	0.013226	-0.033771	0.013254	0.0186	0.0022	NA	NA	NA	NA
rs10962550	C	G	0.0186	0.0022	0.0038	0.0041	BMI	Fasting glucose || id:ieu-a-773	0.00292836	0.00268694	0.00491032	0.00268082	0.024439	0.013226	-0.033771	0.013254	0.0186	0.0022	NA	NA	NA	NA
rs10962550	C	G	0.0186	0.0022	0.006	0.0042	BMI	Fasting insulin || id:ieu-a-775	0.00292836	0.00268694	0.00491032	0.00268082	0.024439	0.013226	-0.033771	0.013254	0.0186	0.0022	NA	NA	NA	NA
rs10963067	A	C	-0.0209	0.0032	0.003	0.0033	WHRadjBMI	HbA1c	-2.98e-05	0.00367932	-0.00524723	0.00367094	0.044003	0.021087	0.029682	0.021135	NA	NA	-0.0209	0.0032	NA	NA
rs10963067	A	C	-0.0209	0.0032	-0.0036	0.0141	WHRadjBMI	T2DM	-2.98e-05	0.00367932	-0.00524723	0.00367094	0.044003	0.021087	0.029682	0.021135	NA	NA	-0.0209	0.0032	NA	NA
rs10963067	A	C	-0.0209	0.0032	0.0015	0.0078	WHRadjBMI	HOMA-IR || id:ieu-a-771	-2.98e-05	0.00367932	-0.00524723	0.00367094	0.044003	0.021087	0.029682	0.021135	NA	NA	-0.0209	0.0032	NA	NA
rs10963067	A	C	-0.0209	0.0032	0.014	0.0058	WHRadjBMI	Fasting glucose || id:ieu-a-773	-2.98e-05	0.00367932	-0.00524723	0.00367094	0.044003	0.021087	0.029682	0.021135	NA	NA	-0.0209	0.0032	NA	NA
rs10963067	A	C	-0.0209	0.0032	0.013	0.006	WHRadjBMI	Fasting insulin || id:ieu-a-775	-2.98e-05	0.00367932	-0.00524723	0.00367094	0.044003	0.021087	0.029682	0.021135	NA	NA	-0.0209	0.0032	NA	NA
rs10968114	A	C	0.0113	0.0017	0.0051	0.0018	BMI	HbA1c	-0.000506688	0.00208631	4.7e-07	0.00208155	-0.004185	0.009784	-0.00439	0.009818	0.0113	0.0017	NA	NA	NA	NA
rs10968114	A	C	0.0113	0.0017	0.0078	0.0079	BMI	T2DM	-0.000506688	0.00208631	4.7e-07	0.00208155	-0.004185	0.009784	-0.00439	0.009818	0.0113	0.0017	NA	NA	NA	NA
rs10968114	A	C	0.0113	0.0017	0.0043	0.004	BMI	HOMA-IR || id:ieu-a-771	-0.000506688	0.00208631	4.7e-07	0.00208155	-0.004185	0.009784	-0.00439	0.009818	0.0113	0.0017	NA	NA	NA	NA
rs10968114	A	C	0.0113	0.0017	-0.0015	0.0031	BMI	Fasting glucose || id:ieu-a-773	-0.000506688	0.00208631	4.7e-07	0.00208155	-0.004185	0.009784	-0.00439	0.009818	0.0113	0.0017	NA	NA	NA	NA
rs10968114	A	C	0.0113	0.0017	0.0008	0.0032	BMI	Fasting insulin || id:ieu-a-775	-0.000506688	0.00208631	4.7e-07	0.00208155	-0.004185	0.009784	-0.00439	0.009818	0.0113	0.0017	NA	NA	NA	NA
rs10968576	A	G	-0.0144	0.0018	-0.0035	0.0017	WHR	HbA1c	-0.00640779	0.00221673	-0.00856413	0.00221168	-0.005043	0.01007	0.025197	0.010105	NA	NA	NA	NA	-0.0144	0.0018
rs10968576	A	G	-0.0144	0.0018	-0.031	0.0077	WHR	T2DM	-0.00640779	0.00221673	-0.00856413	0.00221168	-0.005043	0.01007	0.025197	0.010105	NA	NA	NA	NA	-0.0144	0.0018
rs10968576	A	G	-0.0144	0.0018	-0.01	0.0043	WHR	HOMA-IR || id:ieu-a-771	-0.00640779	0.00221673	-0.00856413	0.00221168	-0.005043	0.01007	0.025197	0.010105	NA	NA	NA	NA	-0.0144	0.0018
rs10968576	A	G	-0.0144	0.0018	-0.0064	0.0033	WHR	Fasting glucose || id:ieu-a-773	-0.00640779	0.00221673	-0.00856413	0.00221168	-0.005043	0.01007	0.025197	0.010105	NA	NA	NA	NA	-0.0144	0.0018
rs10968576	A	G	-0.0144	0.0018	-0.01	0.0034	WHR	Fasting insulin || id:ieu-a-775	-0.00640779	0.00221673	-0.00856413	0.00221168	-0.005043	0.01007	0.025197	0.010105	NA	NA	NA	NA	-0.0144	0.0018
rs10975933	C	G	0.0114	0.0018	0.0008	0.0019	BMI	HbA1c	0.00453481	0.00219722	0.00440171	0.0021922	0.008763	0.010108	0.002465	0.010134	0.0114	0.0018	NA	NA	NA	NA
rs10975933	C	G	0.0114	0.0018	-0.0013	0.0083	BMI	T2DM	0.00453481	0.00219722	0.00440171	0.0021922	0.008763	0.010108	0.002465	0.010134	0.0114	0.0018	NA	NA	NA	NA
rs10975933	C	G	0.0114	0.0018	-0.0076	0.0042	BMI	HOMA-IR || id:ieu-a-771	0.00453481	0.00219722	0.00440171	0.0021922	0.008763	0.010108	0.002465	0.010134	0.0114	0.0018	NA	NA	NA	NA
rs10975933	C	G	0.0114	0.0018	-0.0052	0.0032	BMI	Fasting glucose || id:ieu-a-773	0.00453481	0.00219722	0.00440171	0.0021922	0.008763	0.010108	0.002465	0.010134	0.0114	0.0018	NA	NA	NA	NA
rs10975933	C	G	0.0114	0.0018	-0.012	0.0033	BMI	Fasting insulin || id:ieu-a-775	0.00453481	0.00219722	0.00440171	0.0021922	0.008763	0.010108	0.002465	0.010134	0.0114	0.0018	NA	NA	NA	NA
rs10991433	T	C	-0.0254	0.0028	-0.0045	0.0025	WHR	HbA1c	0.000211907	0.0033822	0.00144606	0.00337449	0.003507	0.018044	-0.000924	0.018084	NA	NA	NA	NA	-0.0254	0.0028
rs10991433	T	C	-0.0254	0.0028	-0.027	0.0117	WHR	T2DM	0.000211907	0.0033822	0.00144606	0.00337449	0.003507	0.018044	-0.000924	0.018084	NA	NA	NA	NA	-0.0254	0.0028
rs10991433	T	C	-0.0254	0.0028	-0.0003	0.0068	WHR	HOMA-IR || id:ieu-a-771	0.000211907	0.0033822	0.00144606	0.00337449	0.003507	0.018044	-0.000924	0.018084	NA	NA	NA	NA	-0.0254	0.0028
rs10991433	T	C	-0.0254	0.0028	-0.0007	0.0051	WHR	Fasting glucose || id:ieu-a-773	0.000211907	0.0033822	0.00144606	0.00337449	0.003507	0.018044	-0.000924	0.018084	NA	NA	NA	NA	-0.0254	0.0028
rs10991433	T	C	-0.0254	0.0028	-0.0076	0.0053	WHR	Fasting insulin || id:ieu-a-775	0.000211907	0.0033822	0.00144606	0.00337449	0.003507	0.018044	-0.000924	0.018084	NA	NA	NA	NA	-0.0254	0.0028
rs10992414	A	C	-0.0223	0.0023	0.0009	0.0024	WHRadjBMI	HbA1c	-0.000897334	0.00273018	0.00052837	0.00272396	0.00898	0.012811	0.015404	0.012839	NA	NA	-0.0223	0.0023	NA	NA
rs10992414	A	C	-0.0223	0.0023	-0.0323	0.0101	WHRadjBMI	T2DM	-0.000897334	0.00273018	0.00052837	0.00272396	0.00898	0.012811	0.015404	0.012839	NA	NA	-0.0223	0.0023	NA	NA
rs10992414	A	C	-0.0223	0.0023	-0.0028	0.0051	WHRadjBMI	HOMA-IR || id:ieu-a-771	-0.000897334	0.00273018	0.00052837	0.00272396	0.00898	0.012811	0.015404	0.012839	NA	NA	-0.0223	0.0023	NA	NA
rs10992414	A	C	-0.0223	0.0023	-0.0041	0.004	WHRadjBMI	Fasting glucose || id:ieu-a-773	-0.000897334	0.00273018	0.00052837	0.00272396	0.00898	0.012811	0.015404	0.012839	NA	NA	-0.0223	0.0023	NA	NA
rs10992414	A	C	-0.0223	0.0023	-0.0036	0.004	WHRadjBMI	Fasting insulin || id:ieu-a-775	-0.000897334	0.00273018	0.00052837	0.00272396	0.00898	0.012811	0.015404	0.012839	NA	NA	-0.0223	0.0023	NA	NA
rs10992867	A	G	0.0162	0.0019	0.0034	0.0021	BMI	HbA1c	-0.00225026	0.00238567	0.00263852	0.00238023	-0.008343	0.010808	0.009705	0.010836	0.0162	0.0019	NA	NA	NA	NA
rs10992867	A	G	0.0162	0.0019	0.0306	0.0089	BMI	T2DM	-0.00225026	0.00238567	0.00263852	0.00238023	-0.008343	0.010808	0.009705	0.010836	0.0162	0.0019	NA	NA	NA	NA
rs10992867	A	G	0.0162	0.0019	0.0029	0.0044	BMI	HOMA-IR || id:ieu-a-771	-0.00225026	0.00238567	0.00263852	0.00238023	-0.008343	0.010808	0.009705	0.010836	0.0162	0.0019	NA	NA	NA	NA
rs10992867	A	G	0.0162	0.0019	0.0027	0.0034	BMI	Fasting glucose || id:ieu-a-773	-0.00225026	0.00238567	0.00263852	0.00238023	-0.008343	0.010808	0.009705	0.010836	0.0162	0.0019	NA	NA	NA	NA
rs10992867	A	G	0.0162	0.0019	-0.002	0.0034	BMI	Fasting insulin || id:ieu-a-775	-0.00225026	0.00238567	0.00263852	0.00238023	-0.008343	0.010808	0.009705	0.010836	0.0162	0.0019	NA	NA	NA	NA
rs11021221	A	T	-0.0208972	0.00275851	-0.0007	0.0026	Diastolic blood pressure, automated reading || id:ukb-b-7992	HbA1c	-0.000492588	0.00276469	-0.0208972	0.00275851	0.013168	0.013821	-0.011795	0.013857	0.0056	0.0023	-0.0003	0.0024	0.0029	0.0024
rs11021221	A	T	-0.0208972	0.00275851	0.0014	0.0106	Diastolic blood pressure, automated reading || id:ukb-b-7992	T2DM	-0.000492588	0.00276469	-0.0208972	0.00275851	0.013168	0.013821	-0.011795	0.013857	0.0056	0.0023	-0.0003	0.0024	0.0029	0.0024
rs11021221	A	T	-0.0208972	0.00275851	0.0078	0.0057	Diastolic blood pressure, automated reading || id:ukb-b-7992	HOMA-IR || id:ieu-a-771	-0.000492588	0.00276469	-0.0208972	0.00275851	0.013168	0.013821	-0.011795	0.013857	0.0056	0.0023	-0.0003	0.0024	0.0029	0.0024
rs11021221	A	T	-0.0208972	0.00275851	-0.0045	0.0043	Diastolic blood pressure, automated reading || id:ukb-b-7992	Fasting glucose || id:ieu-a-773	-0.000492588	0.00276469	-0.0208972	0.00275851	0.013168	0.013821	-0.011795	0.013857	0.0056	0.0023	-0.0003	0.0024	0.0029	0.0024
rs11021221	A	T	-0.0208972	0.00275851	0.0045	0.0044	Diastolic blood pressure, automated reading || id:ukb-b-7992	Fasting insulin || id:ieu-a-775	-0.000492588	0.00276469	-0.0208972	0.00275851	0.013168	0.013821	-0.011795	0.013857	0.0056	0.0023	-0.0003	0.0024	0.0029	0.0024
rs11026585	A	T	0.025539	0.00420438	0.0117	0.0156	Diastolic blood pressure, automated reading || id:ukb-b-7992	T2DM	0.0219892	0.00421379	0.025539	0.00420438	-0.000956	0.016059	0.000366	0.016083	-0.0037	0.0037	-0.0036	0.0038	-0.0042	0.0038
rs11029441	T	C	-0.0199	0.0035	-0.0512	0.0143	WHR	T2DM	1.74e-05	0.00382735	-0.0064522	0.0038188	0.003635	0.020091	0.012638	0.020141	NA	NA	NA	NA	-0.0199	0.0035
rs11030107	A	G	-0.0178	0.0019	0.0005	0.002	WHR	HbA1c	0.00410692	0.0023608	0.00104171	0.00235551	0.003917	0.011454	0.031201	0.011484	NA	NA	NA	NA	-0.0178	0.0019
rs11030107	A	G	-0.0178	0.0019	-0.0329	0.0082	WHR	T2DM	0.00410692	0.0023608	0.00104171	0.00235551	0.003917	0.011454	0.031201	0.011484	NA	NA	NA	NA	-0.0178	0.0019
rs11030107	A	G	-0.0178	0.0019	-0.0039	0.0047	WHR	HOMA-IR || id:ieu-a-771	0.00410692	0.0023608	0.00104171	0.00235551	0.003917	0.011454	0.031201	0.011484	NA	NA	NA	NA	-0.0178	0.0019
rs11030107	A	G	-0.0178	0.0019	-0.0057	0.0036	WHR	Fasting glucose || id:ieu-a-773	0.00410692	0.0023608	0.00104171	0.00235551	0.003917	0.011454	0.031201	0.011484	NA	NA	NA	NA	-0.0178	0.0019
rs11030107	A	G	-0.0178	0.0019	-0.0017	0.0036	WHR	Fasting insulin || id:ieu-a-775	0.00410692	0.0023608	0.00104171	0.00235551	0.003917	0.011454	0.031201	0.011484	NA	NA	NA	NA	-0.0178	0.0019
rs11030618	T	C	0.011	0.0017	-0.0017	0.0019	BMI	HbA1c	0.00318966	0.00209467	0.000505542	0.00208997	0.00436	0.009944	-0.011188	0.009968	0.011	0.0017	NA	NA	NA	NA
rs11030618	T	C	0.011	0.0017	-0.0033	0.0079	BMI	T2DM	0.00318966	0.00209467	0.000505542	0.00208997	0.00436	0.009944	-0.011188	0.009968	0.011	0.0017	NA	NA	NA	NA
rs11030618	T	C	0.011	0.0017	0.0003	0.004	BMI	HOMA-IR || id:ieu-a-771	0.00318966	0.00209467	0.000505542	0.00208997	0.00436	0.009944	-0.011188	0.009968	0.011	0.0017	NA	NA	NA	NA
rs11030618	T	C	0.011	0.0017	-0.0035	0.0031	BMI	Fasting glucose || id:ieu-a-773	0.00318966	0.00209467	0.000505542	0.00208997	0.00436	0.009944	-0.011188	0.009968	0.011	0.0017	NA	NA	NA	NA
rs11030618	T	C	0.011	0.0017	0.0023	0.0032	BMI	Fasting insulin || id:ieu-a-775	0.00318966	0.00209467	0.000505542	0.00208997	0.00436	0.009944	-0.011188	0.009968	0.011	0.0017	NA	NA	NA	NA
rs11041665	A	C	-0.0137082	0.00221528	-0.0007	0.0088	Systolic blood pressure, automated reading || id:ukb-b-20175	HbA1c	-0.0137082	0.00221528	-0.00970164	0.00221033	-0.013061	0.011301	0.019385	0.01132	0.0011	0.002	0.0061	0.0021	0.0058	0.0021
rs11041665	A	C	-0.0137082	0.00221528	0.0063	0.014	Systolic blood pressure, automated reading || id:ukb-b-20175	HOMA-IR || id:ieu-a-771	-0.0137082	0.00221528	-0.00970164	0.00221033	-0.013061	0.011301	0.019385	0.01132	0.0011	0.002	0.0061	0.0021	0.0058	0.0021
rs11041665	A	C	-0.0137082	0.00221528	-0.011	0.013	Systolic blood pressure, automated reading || id:ukb-b-20175	Fasting glucose || id:ieu-a-773	-0.0137082	0.00221528	-0.00970164	0.00221033	-0.013061	0.011301	0.019385	0.01132	0.0011	0.002	0.0061	0.0021	0.0058	0.0021
rs11041665	A	C	-0.0137082	0.00221528	-0.0007	0.013	Systolic blood pressure, automated reading || id:ukb-b-20175	Fasting insulin || id:ieu-a-775	-0.0137082	0.00221528	-0.00970164	0.00221033	-0.013061	0.011301	0.019385	0.01132	0.0011	0.002	0.0061	0.0021	0.0058	0.0021
rs11044430	A	T	0.0161	0.0023	0.0029	0.0026	BMI	HbA1c	-0.00161928	0.00301619	0.000188054	0.00300816	0.029206	0.013811	-0.00275	0.013836	0.0161	0.0023	NA	NA	NA	NA
rs11044430	A	T	0.0161	0.0023	0.0166	0.0113	BMI	T2DM	-0.00161928	0.00301619	0.000188054	0.00300816	0.029206	0.013811	-0.00275	0.013836	0.0161	0.0023	NA	NA	NA	NA
rs11044430	A	T	0.0161	0.0023	-0.0061	0.0057	BMI	HOMA-IR || id:ieu-a-771	-0.00161928	0.00301619	0.000188054	0.00300816	0.029206	0.013811	-0.00275	0.013836	0.0161	0.0023	NA	NA	NA	NA
rs11044430	A	T	0.0161	0.0023	-0.008	0.0044	BMI	Fasting glucose || id:ieu-a-773	-0.00161928	0.00301619	0.000188054	0.00300816	0.029206	0.013811	-0.00275	0.013836	0.0161	0.0023	NA	NA	NA	NA
rs11044430	A	T	0.0161	0.0023	0.0006	0.0045	BMI	Fasting insulin || id:ieu-a-775	-0.00161928	0.00301619	0.000188054	0.00300816	0.029206	0.013811	-0.00275	0.013836	0.0161	0.0023	NA	NA	NA	NA
rs11046972	T	C	0.0176	0.0032	0.0038	0.0037	BMI	HbA1c	0.00432288	0.00386251	0.00319355	0.00385233	-0.004107	0.015344	0.002742	0.015377	0.0176	0.0032	NA	NA	NA	NA
rs11046972	T	C	0.0176	0.0032	0.0083	0.0143	BMI	T2DM	0.00432288	0.00386251	0.00319355	0.00385233	-0.004107	0.015344	0.002742	0.015377	0.0176	0.0032	NA	NA	NA	NA
rs11046972	T	C	0.0176	0.0032	-0.002	0.0074	BMI	HOMA-IR || id:ieu-a-771	0.00432288	0.00386251	0.00319355	0.00385233	-0.004107	0.015344	0.002742	0.015377	0.0176	0.0032	NA	NA	NA	NA
rs11046972	T	C	0.0176	0.0032	0.0035	0.0057	BMI	Fasting glucose || id:ieu-a-773	0.00432288	0.00386251	0.00319355	0.00385233	-0.004107	0.015344	0.002742	0.015377	0.0176	0.0032	NA	NA	NA	NA
rs11046972	T	C	0.0176	0.0032	0.0054	0.0057	BMI	Fasting insulin || id:ieu-a-775	0.00432288	0.00386251	0.00319355	0.00385233	-0.004107	0.015344	0.002742	0.015377	0.0176	0.0032	NA	NA	NA	NA
rs11048456	T	C	-0.0266	0.0019	0.0025	0.0021	WHR	HbA1c	-0.00776672	0.00241384	-0.00546339	0.00240748	0.016983	0.010778	-0.003528	0.010802	NA	NA	-0.0342	0.0019	-0.0266	0.0019
rs11048456	T	C	-0.0342	0.0019	0.0025	0.0021	WHRadjBMI	HbA1c	-0.00776672	0.00241384	-0.00546339	0.00240748	0.016983	0.010778	-0.003528	0.010802	NA	NA	-0.0342	0.0019	-0.0266	0.0019
rs11048456	T	C	-0.0266	0.0019	-0.0488	0.0082	WHR	T2DM	-0.00776672	0.00241384	-0.00546339	0.00240748	0.016983	0.010778	-0.003528	0.010802	NA	NA	-0.0342	0.0019	-0.0266	0.0019
rs11048456	T	C	-0.0342	0.0019	-0.0488	0.0082	WHRadjBMI	T2DM	-0.00776672	0.00241384	-0.00546339	0.00240748	0.016983	0.010778	-0.003528	0.010802	NA	NA	-0.0342	0.0019	-0.0266	0.0019
rs11048456	T	C	-0.0266	0.0019	-0.014	0.0045	WHR	HOMA-IR || id:ieu-a-771	-0.00776672	0.00241384	-0.00546339	0.00240748	0.016983	0.010778	-0.003528	0.010802	NA	NA	-0.0342	0.0019	-0.0266	0.0019
rs11048456	T	C	-0.0266	0.0019	-0.0016	0.0035	WHR	Fasting glucose || id:ieu-a-773	-0.00776672	0.00241384	-0.00546339	0.00240748	0.016983	0.010778	-0.003528	0.010802	NA	NA	-0.0342	0.0019	-0.0266	0.0019
rs11048456	T	C	-0.0266	0.0019	-0.0075	0.0036	WHR	Fasting insulin || id:ieu-a-775	-0.00776672	0.00241384	-0.00546339	0.00240748	0.016983	0.010778	-0.003528	0.010802	NA	NA	-0.0342	0.0019	-0.0266	0.0019
rs11048456	T	C	-0.0342	0.0019	-0.014	0.0045	WHRadjBMI	HOMA-IR || id:ieu-a-771	-0.00776672	0.00241384	-0.00546339	0.00240748	0.016983	0.010778	-0.003528	0.010802	NA	NA	-0.0342	0.0019	-0.0266	0.0019
rs11048456	T	C	-0.0342	0.0019	-0.0016	0.0035	WHRadjBMI	Fasting glucose || id:ieu-a-773	-0.00776672	0.00241384	-0.00546339	0.00240748	0.016983	0.010778	-0.003528	0.010802	NA	NA	-0.0342	0.0019	-0.0266	0.0019
rs11048456	T	C	-0.0342	0.0019	-0.0075	0.0036	WHRadjBMI	Fasting insulin || id:ieu-a-775	-0.00776672	0.00241384	-0.00546339	0.00240748	0.016983	0.010778	-0.003528	0.010802	NA	NA	-0.0342	0.0019	-0.0266	0.0019
rs1105881	C	G	-0.0156	0.0019	-0.0013	0.0019	WHRadjBMI	HbA1c	-0.0091171	0.00216437	-0.0145439	0.002159	-0.019255	0.010008	0.019434	0.010029	NA	NA	-0.0156	0.0019	NA	NA
rs1105881	C	G	-0.0156	0.0019	-0.0341	0.0082	WHRadjBMI	T2DM	-0.0091171	0.00216437	-0.0145439	0.002159	-0.019255	0.010008	0.019434	0.010029	NA	NA	-0.0156	0.0019	NA	NA
rs1105881	C	G	-0.0156	0.0019	0.0009	0.0041	WHRadjBMI	HOMA-IR || id:ieu-a-771	-0.0091171	0.00216437	-0.0145439	0.002159	-0.019255	0.010008	0.019434	0.010029	NA	NA	-0.0156	0.0019	NA	NA
rs1105881	C	G	-0.0156	0.0019	0.0033	0.0032	WHRadjBMI	Fasting glucose || id:ieu-a-773	-0.0091171	0.00216437	-0.0145439	0.002159	-0.019255	0.010008	0.019434	0.010029	NA	NA	-0.0156	0.0019	NA	NA
rs1105881	C	G	-0.0156	0.0019	0.0002	0.0032	WHRadjBMI	Fasting insulin || id:ieu-a-775	-0.0091171	0.00216437	-0.0145439	0.002159	-0.019255	0.010008	0.019434	0.010029	NA	NA	-0.0156	0.0019	NA	NA
rs11062034	T	C	-0.0117	0.0019	-0.0023	0.0019	WHR	HbA1c	-0.00362493	0.00226296	-0.00259416	0.002257	0.012461	0.010812	0.022308	0.010836	NA	NA	NA	NA	-0.0117	0.0019
rs11062034	T	C	-0.0117	0.0019	-0.0016	0.0085	WHR	T2DM	-0.00362493	0.00226296	-0.00259416	0.002257	0.012461	0.010812	0.022308	0.010836	NA	NA	NA	NA	-0.0117	0.0019
rs11062034	T	C	-0.0117	0.0019	0.0029	0.0043	WHR	HOMA-IR || id:ieu-a-771	-0.00362493	0.00226296	-0.00259416	0.002257	0.012461	0.010812	0.022308	0.010836	NA	NA	NA	NA	-0.0117	0.0019
rs11062034	T	C	-0.0117	0.0019	-0.0049	0.0033	WHR	Fasting glucose || id:ieu-a-773	-0.00362493	0.00226296	-0.00259416	0.002257	0.012461	0.010812	0.022308	0.010836	NA	NA	NA	NA	-0.0117	0.0019
rs11062034	T	C	-0.0117	0.0019	-0.0017	0.0034	WHR	Fasting insulin || id:ieu-a-775	-0.00362493	0.00226296	-0.00259416	0.002257	0.012461	0.010812	0.022308	0.010836	NA	NA	NA	NA	-0.0117	0.0019
rs11066188	A	G	-0.0114	0.0016	-0.0086	0.0016	BMI	HbA1c	0.0177776	0.00211066	0.029906	0.00210508	-0.011871	0.010232	-0.026578	0.01026	-0.0114	0.0016	NA	NA	NA	NA
rs11066188	A	G	-0.0114	0.0016	0.0185	0.0074	BMI	T2DM	0.0177776	0.00211066	0.029906	0.00210508	-0.011871	0.010232	-0.026578	0.01026	-0.0114	0.0016	NA	NA	NA	NA
rs11066188	A	G	-0.0114	0.0016	0.0021	0.0042	BMI	HOMA-IR || id:ieu-a-771	0.0177776	0.00211066	0.029906	0.00210508	-0.011871	0.010232	-0.026578	0.01026	-0.0114	0.0016	NA	NA	NA	NA
rs11066188	A	G	-0.0114	0.0016	-0.0005	0.0032	BMI	Fasting glucose || id:ieu-a-773	0.0177776	0.00211066	0.029906	0.00210508	-0.011871	0.010232	-0.026578	0.01026	-0.0114	0.0016	NA	NA	NA	NA
rs11066188	A	G	-0.0114	0.0016	-0.0014	0.0033	BMI	Fasting insulin || id:ieu-a-775	0.0177776	0.00211066	0.029906	0.00210508	-0.011871	0.010232	-0.026578	0.01026	-0.0114	0.0016	NA	NA	NA	NA
rs11073461	T	C	-0.0136222	0.00223761	0.0067	0.0085	Diastolic blood pressure, automated reading || id:ukb-b-7992	T2DM	-0.00512099	0.00224317	-0.0136222	0.00223761	-0.016009	0.01119	0.024149	0.011214	0.0069	0.0021	-0.0031	0.0021	0.0009	0.0021
rs11078883	C	G	-0.0126	0.0018	0.002	0.0019	BMI	HbA1c	-0.00387417	0.0021889	-0.00648416	0.00218418	0.009786	0.010643	0.011537	0.010669	-0.0126	0.0018	NA	NA	NA	NA
rs11078883	C	G	-0.0126	0.0018	0.0029	0.0082	BMI	T2DM	-0.00387417	0.0021889	-0.00648416	0.00218418	0.009786	0.010643	0.011537	0.010669	-0.0126	0.0018	NA	NA	NA	NA
rs11078883	C	G	-0.0126	0.0018	-0.0043	0.0042	BMI	HOMA-IR || id:ieu-a-771	-0.00387417	0.0021889	-0.00648416	0.00218418	0.009786	0.010643	0.011537	0.010669	-0.0126	0.0018	NA	NA	NA	NA
rs11078883	C	G	-0.0126	0.0018	-0.0072	0.0032	BMI	Fasting glucose || id:ieu-a-773	-0.00387417	0.0021889	-0.00648416	0.00218418	0.009786	0.010643	0.011537	0.010669	-0.0126	0.0018	NA	NA	NA	NA
rs11078883	C	G	-0.0126	0.0018	-0.0067	0.0033	BMI	Fasting insulin || id:ieu-a-775	-0.00387417	0.0021889	-0.00648416	0.00218418	0.009786	0.010643	0.011537	0.010669	-0.0126	0.0018	NA	NA	NA	NA
rs11084399	T	C	-0.0113	0.0019	-0.0012	0.0022	WHR	HbA1c	0.00197691	0.00210403	0.00118888	0.00209897	-0.01077	0.010529	-0.00635	0.010551	NA	NA	NA	NA	-0.0113	0.0019
rs11084399	T	C	-0.0113	0.0019	-0.01	0.0078	WHR	HOMA-IR || id:ieu-a-771	0.00197691	0.00210403	0.00118888	0.00209897	-0.01077	0.010529	-0.00635	0.010551	NA	NA	NA	NA	-0.0113	0.0019
rs11084399	T	C	-0.0113	0.0019	-0.011	0.0041	WHR	Fasting glucose || id:ieu-a-773	0.00197691	0.00210403	0.00118888	0.00209897	-0.01077	0.010529	-0.00635	0.010551	NA	NA	NA	NA	-0.0113	0.0019
rs11084399	T	C	-0.0113	0.0019	-0.0044	0.0039	WHR	Fasting insulin || id:ieu-a-775	0.00197691	0.00210403	0.00118888	0.00209897	-0.01077	0.010529	-0.00635	0.010551	NA	NA	NA	NA	-0.0113	0.0019
rs11087506	G	T	0.0168432	0.00289446	-0.0021	0.0109	Systolic blood pressure, automated reading || id:ukb-b-20175	T2DM	0.0168432	0.00289446	0.00777044	0.00288721	0.004545	0.014551	-0.014798	0.014558	0.0143	0.0026	0.0058	0.0027	0.0118	0.0027
rs11102498	C	T	0.0217017	0.00255847	-0.0116	0.0097	Diastolic blood pressure, automated reading || id:ukb-b-7992	T2DM	0.0161815	0.00256529	0.0217017	0.00255847	-0.00709	0.011014	-0.010339	0.011028	-0.0054	0.0023	-0.0072	0.0024	-0.0088	0.0024
rs11115176	T	C	0.0131	0.0019	0.0052	0.0019	BMI	HbA1c	0.0027328	0.00244433	0.00510073	0.00243787	-0.005538	0.012076	-0.008698	0.012091	0.0131	0.0019	NA	NA	NA	NA
rs11115176	T	C	0.0131	0.0019	0.0243	0.0084	BMI	T2DM	0.0027328	0.00244433	0.00510073	0.00243787	-0.005538	0.012076	-0.008698	0.012091	0.0131	0.0019	NA	NA	NA	NA
rs11115176	T	C	0.0131	0.0019	0.0013	0.0048	BMI	HOMA-IR || id:ieu-a-771	0.0027328	0.00244433	0.00510073	0.00243787	-0.005538	0.012076	-0.008698	0.012091	0.0131	0.0019	NA	NA	NA	NA
rs11115176	T	C	0.0131	0.0019	0.0016	0.0036	BMI	Fasting glucose || id:ieu-a-773	0.0027328	0.00244433	0.00510073	0.00243787	-0.005538	0.012076	-0.008698	0.012091	0.0131	0.0019	NA	NA	NA	NA
rs11115176	T	C	0.0131	0.0019	0.004	0.0038	BMI	Fasting insulin || id:ieu-a-775	0.0027328	0.00244433	0.00510073	0.00243787	-0.005538	0.012076	-0.008698	0.012091	0.0131	0.0019	NA	NA	NA	NA
rs11121210	T	C	-0.0111	0.0017	-0.0052	0.0019	BMI	HbA1c	-0.0103759	0.00215398	-0.0131236	0.00214826	-0.002854	0.010571	-0.004235	0.010594	-0.0111	0.0017	NA	NA	NA	NA
rs11121210	T	C	-0.0111	0.0017	-0.0092	0.0082	BMI	T2DM	-0.0103759	0.00215398	-0.0131236	0.00214826	-0.002854	0.010571	-0.004235	0.010594	-0.0111	0.0017	NA	NA	NA	NA
rs11121210	T	C	-0.0111	0.0017	-0.0009	0.0042	BMI	HOMA-IR || id:ieu-a-771	-0.0103759	0.00215398	-0.0131236	0.00214826	-0.002854	0.010571	-0.004235	0.010594	-0.0111	0.0017	NA	NA	NA	NA
rs11121210	T	C	-0.0111	0.0017	-0.0045	0.0032	BMI	Fasting glucose || id:ieu-a-773	-0.0103759	0.00215398	-0.0131236	0.00214826	-0.002854	0.010571	-0.004235	0.010594	-0.0111	0.0017	NA	NA	NA	NA
rs11121210	T	C	-0.0111	0.0017	0.006	0.0033	BMI	Fasting insulin || id:ieu-a-775	-0.0103759	0.00215398	-0.0131236	0.00214826	-0.002854	0.010571	-0.004235	0.010594	-0.0111	0.0017	NA	NA	NA	NA
rs11128021	A	G	-0.0181	0.0024	-0.0027	0.0026	BMI	HbA1c	0.00986727	0.00288116	0.00355779	0.00287406	0.017649	0.01378	0.004993	0.013794	-0.0181	0.0024	NA	NA	NA	NA
rs11128021	A	G	-0.0181	0.0024	-0.0196	0.0111	BMI	T2DM	0.00986727	0.00288116	0.00355779	0.00287406	0.017649	0.01378	0.004993	0.013794	-0.0181	0.0024	NA	NA	NA	NA
rs11128021	A	G	-0.0181	0.0024	-0.013	0.0055	BMI	HOMA-IR || id:ieu-a-771	0.00986727	0.00288116	0.00355779	0.00287406	0.017649	0.01378	0.004993	0.013794	-0.0181	0.0024	NA	NA	NA	NA
rs11128021	A	G	-0.0181	0.0024	-0.0025	0.0042	BMI	Fasting glucose || id:ieu-a-773	0.00986727	0.00288116	0.00355779	0.00287406	0.017649	0.01378	0.004993	0.013794	-0.0181	0.0024	NA	NA	NA	NA
rs11128021	A	G	-0.0181	0.0024	-0.0095	0.0043	BMI	Fasting insulin || id:ieu-a-775	0.00986727	0.00288116	0.00355779	0.00287406	0.017649	0.01378	0.004993	0.013794	-0.0181	0.0024	NA	NA	NA	NA
rs11128722	A	G	-0.0136824	0.0021307	0.001	0.0017	Systolic blood pressure, automated reading || id:ukb-b-20175	HbA1c	-0.0136824	0.0021307	-0.00979415	0.00212545	0.002563	0.010041	0.001353	0.010061	0.0028	0.0017	-0.0041	0.0018	-0.0023	0.0018
rs11128722	A	G	-0.0136824	0.0021307	0.0036	0.004	Systolic blood pressure, automated reading || id:ukb-b-20175	HOMA-IR || id:ieu-a-771	-0.0136824	0.0021307	-0.00979415	0.00212545	0.002563	0.010041	0.001353	0.010061	0.0028	0.0017	-0.0041	0.0018	-0.0023	0.0018
rs11128722	A	G	-0.0136824	0.0021307	0.0015	0.0031	Systolic blood pressure, automated reading || id:ukb-b-20175	Fasting glucose || id:ieu-a-773	-0.0136824	0.0021307	-0.00979415	0.00212545	0.002563	0.010041	0.001353	0.010061	0.0028	0.0017	-0.0041	0.0018	-0.0023	0.0018
rs11128722	A	G	-0.0136824	0.0021307	0.0016	0.0032	Systolic blood pressure, automated reading || id:ukb-b-20175	Fasting insulin || id:ieu-a-775	-0.0136824	0.0021307	-0.00979415	0.00212545	0.002563	0.010041	0.001353	0.010061	0.0028	0.0017	-0.0041	0.0018	-0.0023	0.0018
rs11133377	A	G	0.0143	0.002	0.0001	0.0021	WHR	HbA1c	0.00723209	0.00232926	0.0119002	0.00232353	-0.003741	0.011026	0.018631	0.011036	NA	NA	NA	NA	0.0143	0.002
rs11133377	A	G	0.0143	0.002	0.0139	0.0088	WHR	T2DM	0.00723209	0.00232926	0.0119002	0.00232353	-0.003741	0.011026	0.018631	0.011036	NA	NA	NA	NA	0.0143	0.002
rs11133377	A	G	0.0143	0.002	0.0075	0.0046	WHR	HOMA-IR || id:ieu-a-771	0.00723209	0.00232926	0.0119002	0.00232353	-0.003741	0.011026	0.018631	0.011036	NA	NA	NA	NA	0.0143	0.002
rs11133377	A	G	0.0143	0.002	-0.0044	0.0035	WHR	Fasting glucose || id:ieu-a-773	0.00723209	0.00232926	0.0119002	0.00232353	-0.003741	0.011026	0.018631	0.011036	NA	NA	NA	NA	0.0143	0.002
rs11133377	A	G	0.0143	0.002	0.0032	0.0036	WHR	Fasting insulin || id:ieu-a-775	0.00723209	0.00232926	0.0119002	0.00232353	-0.003741	0.011026	0.018631	0.011036	NA	NA	NA	NA	0.0143	0.002
rs11134029	T	C	0.0143	0.002	0.0066	0.0079	WHRadjBMI	T2DM	0.000720862	0.00208843	0.00340981	0.00208365	0.008285	0.009921	0.006528	0.009943	NA	NA	0.0143	0.002	NA	NA
rs111346856	A	G	0.0170904	0.00231864	0.0333	0.0087	Diastolic blood pressure, automated reading || id:ukb-b-7992	T2DM	0.0115178	0.00232454	0.0170904	0.00231864	-0.010481	0.01122	-0.028672	0.011241	0.0133	0.0021	0.0044	0.0022	0.0103	0.0022
rs11146456	G	A	0.0187771	0.00328779	0.0044	0.0029	Systolic blood pressure, automated reading || id:ukb-b-20175	HbA1c	0.0187771	0.00328779	0.0147002	0.00327944	-0.009966	0.019954	0.025196	0.020011	0.0114	0.0028	-0.0022	0.0029	0.0036	0.0029
rs11146456	G	A	0.0187771	0.00328779	0.011	0.0077	Systolic blood pressure, automated reading || id:ukb-b-20175	HOMA-IR || id:ieu-a-771	0.0187771	0.00328779	0.0147002	0.00327944	-0.009966	0.019954	0.025196	0.020011	0.0114	0.0028	-0.0022	0.0029	0.0036	0.0029
rs11146456	G	A	0.0187771	0.00328779	-0.0003	0.0055	Systolic blood pressure, automated reading || id:ukb-b-20175	Fasting glucose || id:ieu-a-773	0.0187771	0.00328779	0.0147002	0.00327944	-0.009966	0.019954	0.025196	0.020011	0.0114	0.0028	-0.0022	0.0029	0.0036	0.0029
rs11146456	G	A	0.0187771	0.00328779	0.0056	0.0058	Systolic blood pressure, automated reading || id:ukb-b-20175	Fasting insulin || id:ieu-a-775	0.0187771	0.00328779	0.0147002	0.00327944	-0.009966	0.019954	0.025196	0.020011	0.0114	0.0028	-0.0022	0.0029	0.0036	0.0029
rs11150911	A	C	0.0118	0.0018	0.0013	0.0018	BMI	HbA1c	0.00220189	0.00232018	0.0035053	0.00231464	0.006948	0.01052	-0.015451	0.010539	0.0118	0.0018	NA	NA	NA	NA
rs11150911	A	C	0.0118	0.0018	0.0254	0.008	BMI	T2DM	0.00220189	0.00232018	0.0035053	0.00231464	0.006948	0.01052	-0.015451	0.010539	0.0118	0.0018	NA	NA	NA	NA
rs11150911	A	C	0.0118	0.0018	0.0088	0.0044	BMI	HOMA-IR || id:ieu-a-771	0.00220189	0.00232018	0.0035053	0.00231464	0.006948	0.01052	-0.015451	0.010539	0.0118	0.0018	NA	NA	NA	NA
rs11150911	A	C	0.0118	0.0018	0.0063	0.0034	BMI	Fasting glucose || id:ieu-a-773	0.00220189	0.00232018	0.0035053	0.00231464	0.006948	0.01052	-0.015451	0.010539	0.0118	0.0018	NA	NA	NA	NA
rs11150911	A	C	0.0118	0.0018	0.0066	0.0034	BMI	Fasting insulin || id:ieu-a-775	0.00220189	0.00232018	0.0035053	0.00231464	0.006948	0.01052	-0.015451	0.010539	0.0118	0.0018	NA	NA	NA	NA
rs11153730	C	T	-0.0134761	0.00206755	0.0001	0.0018	Diastolic blood pressure, automated reading || id:ukb-b-7992	HbA1c	-0.00306949	0.00207346	-0.0134761	0.00206755	0.004673	0.009794	-0.012239	0.00982	0.0067	0.0016	0.0043	0.0017	0.0076	0.0017
rs11153730	C	T	-0.0134761	0.00206755	0.0095	0.0073	Diastolic blood pressure, automated reading || id:ukb-b-7992	T2DM	-0.00306949	0.00207346	-0.0134761	0.00206755	0.004673	0.009794	-0.012239	0.00982	0.0067	0.0016	0.0043	0.0017	0.0076	0.0017
rs11153730	C	T	-0.0134761	0.00206755	0.006	0.0039	Diastolic blood pressure, automated reading || id:ukb-b-7992	HOMA-IR || id:ieu-a-771	-0.00306949	0.00207346	-0.0134761	0.00206755	0.004673	0.009794	-0.012239	0.00982	0.0067	0.0016	0.0043	0.0017	0.0076	0.0017
rs11153730	C	T	-0.0134761	0.00206755	0.0031	0.0031	Diastolic blood pressure, automated reading || id:ukb-b-7992	Fasting glucose || id:ieu-a-773	-0.00306949	0.00207346	-0.0134761	0.00206755	0.004673	0.009794	-0.012239	0.00982	0.0067	0.0016	0.0043	0.0017	0.0076	0.0017
rs11153730	C	T	-0.0134761	0.00206755	0.0026	0.0031	Diastolic blood pressure, automated reading || id:ukb-b-7992	Fasting insulin || id:ieu-a-775	-0.00306949	0.00207346	-0.0134761	0.00206755	0.004673	0.009794	-0.012239	0.00982	0.0067	0.0016	0.0043	0.0017	0.0076	0.0017
rs11165643	T	C	0.0185	0.0016	0.0007	0.0016	BMI	HbA1c	0.00568207	0.00210604	0.00810638	0.00210044	-0.007113	0.009904	0.005456	0.009937	0.0185	0.0016	NA	NA	NA	NA
rs11165643	T	C	0.0185	0.0016	0.0239	0.0073	BMI	T2DM	0.00568207	0.00210604	0.00810638	0.00210044	-0.007113	0.009904	0.005456	0.009937	0.0185	0.0016	NA	NA	NA	NA
rs11165643	T	C	0.0185	0.0016	0.0054	0.0041	BMI	HOMA-IR || id:ieu-a-771	0.00568207	0.00210604	0.00810638	0.00210044	-0.007113	0.009904	0.005456	0.009937	0.0185	0.0016	NA	NA	NA	NA
rs11165643	T	C	0.0185	0.0016	0	0.0031	BMI	Fasting glucose || id:ieu-a-773	0.00568207	0.00210604	0.00810638	0.00210044	-0.007113	0.009904	0.005456	0.009937	0.0185	0.0016	NA	NA	NA	NA
rs11165643	T	C	0.0185	0.0016	0.0021	0.0032	BMI	Fasting insulin || id:ieu-a-775	0.00568207	0.00210604	0.00810638	0.00210044	-0.007113	0.009904	0.005456	0.009937	0.0185	0.0016	NA	NA	NA	NA
rs11170468	A	C	0.013	0.0019	0.001	0.0019	BMI	HbA1c	-0.000407731	0.00245484	0.00270807	0.00244837	0.02174	0.012399	0.013669	0.012427	0.013	0.0019	NA	NA	NA	NA
rs11170468	A	C	0.013	0.0019	0.0114	0.0086	BMI	T2DM	-0.000407731	0.00245484	0.00270807	0.00244837	0.02174	0.012399	0.013669	0.012427	0.013	0.0019	NA	NA	NA	NA
rs11170468	A	C	0.013	0.0019	0.0042	0.0048	BMI	HOMA-IR || id:ieu-a-771	-0.000407731	0.00245484	0.00270807	0.00244837	0.02174	0.012399	0.013669	0.012427	0.013	0.0019	NA	NA	NA	NA
rs11170468	A	C	0.013	0.0019	-0.0028	0.0037	BMI	Fasting glucose || id:ieu-a-773	-0.000407731	0.00245484	0.00270807	0.00244837	0.02174	0.012399	0.013669	0.012427	0.013	0.0019	NA	NA	NA	NA
rs11170468	A	C	0.013	0.0019	0.0064	0.0039	BMI	Fasting insulin || id:ieu-a-775	-0.000407731	0.00245484	0.00270807	0.00244837	0.02174	0.012399	0.013669	0.012427	0.013	0.0019	NA	NA	NA	NA
rs11176015	T	C	0.0151	0.002	0.0022	0.0024	WHR	HbA1c	0.0036903	0.00231968	0.000244038	0.00231356	0.025377	0.011398	-0.0032	0.011418	NA	NA	NA	NA	0.0151	0.002
rs11176015	T	C	0.0151	0.002	0.0209	0.0087	WHR	T2DM	0.0036903	0.00231968	0.000244038	0.00231356	0.025377	0.011398	-0.0032	0.011418	NA	NA	NA	NA	0.0151	0.002
rs11176015	T	C	0.0151	0.002	-0.0009	0.0047	WHR	HOMA-IR || id:ieu-a-771	0.0036903	0.00231968	0.000244038	0.00231356	0.025377	0.011398	-0.0032	0.011418	NA	NA	NA	NA	0.0151	0.002
rs11176015	T	C	0.0151	0.002	0.0042	0.0036	WHR	Fasting glucose || id:ieu-a-773	0.0036903	0.00231968	0.000244038	0.00231356	0.025377	0.011398	-0.0032	0.011418	NA	NA	NA	NA	0.0151	0.002
rs11176015	T	C	0.0151	0.002	0	0.0037	WHR	Fasting insulin || id:ieu-a-775	0.0036903	0.00231968	0.000244038	0.00231356	0.025377	0.011398	-0.0032	0.011418	NA	NA	NA	NA	0.0151	0.002
rs111874795	T	C	0.0384	0.0048	-0.0317	0.0197	WHR	T2DM	-0.00480176	0.00492706	0.000433281	0.0049158	0.001381	0.027169	0.018841	0.027175	NA	NA	NA	NA	0.0384	0.0048
rs11187537	C	G	0.013	0.002	-0.0006	0.0023	WHR	HbA1c	0.00157439	0.00234644	0.00501467	0.00234049	-0.011325	0.011198	-0.015167	0.011223	NA	NA	0.0163	0.0021	0.013	0.002
rs11187537	C	G	0.0163	0.0021	-0.0006	0.0023	WHRadjBMI	HbA1c	0.00157439	0.00234644	0.00501467	0.00234049	-0.011325	0.011198	-0.015167	0.011223	NA	NA	0.0163	0.0021	0.013	0.002
rs11187537	C	G	0.013	0.002	-0.0095	0.0049	WHR	HOMA-IR || id:ieu-a-771	0.00157439	0.00234644	0.00501467	0.00234049	-0.011325	0.011198	-0.015167	0.011223	NA	NA	0.0163	0.0021	0.013	0.002
rs11187537	C	G	0.013	0.002	-0.0009	0.0038	WHR	Fasting glucose || id:ieu-a-773	0.00157439	0.00234644	0.00501467	0.00234049	-0.011325	0.011198	-0.015167	0.011223	NA	NA	0.0163	0.0021	0.013	0.002
rs11187537	C	G	0.013	0.002	-0.0044	0.0038	WHR	Fasting insulin || id:ieu-a-775	0.00157439	0.00234644	0.00501467	0.00234049	-0.011325	0.011198	-0.015167	0.011223	NA	NA	0.0163	0.0021	0.013	0.002
rs11187537	C	G	0.0163	0.0021	-0.0095	0.0049	WHRadjBMI	HOMA-IR || id:ieu-a-771	0.00157439	0.00234644	0.00501467	0.00234049	-0.011325	0.011198	-0.015167	0.011223	NA	NA	0.0163	0.0021	0.013	0.002
rs11187537	C	G	0.0163	0.0021	-0.0009	0.0038	WHRadjBMI	Fasting glucose || id:ieu-a-773	0.00157439	0.00234644	0.00501467	0.00234049	-0.011325	0.011198	-0.015167	0.011223	NA	NA	0.0163	0.0021	0.013	0.002
rs11187537	C	G	0.0163	0.0021	-0.0044	0.0038	WHRadjBMI	Fasting insulin || id:ieu-a-775	0.00157439	0.00234644	0.00501467	0.00234049	-0.011325	0.011198	-0.015167	0.011223	NA	NA	0.0163	0.0021	0.013	0.002
rs111894427	T	C	0.133814	0.02204	0.0523	0.0216	Total cholesterol in HDL || id:met-c-864	T2DM	0.00186013	0.00585189	0.00750269	0.00583882	0.015845	0.022047	0.133814	0.02204	0.004	0.0055	0.0236	0.0057	0.0213	0.0056
rs11191580	C	T	-0.0368913	0.00385515	0.0013	0.0028	Diastolic blood pressure, automated reading || id:ukb-b-7992	HbA1c	-0.0520707	0.00386495	-0.0368913	0.00385515	0.003729	0.017782	0.003239	0.017791	0.0264	0.0029	-0.0048	0.0031	0.0079	0.0031
rs11191580	C	T	-0.0520707	0.00386495	0.0013	0.0028	Systolic blood pressure, automated reading || id:ukb-b-20175	HbA1c	-0.0520707	0.00386495	-0.0368913	0.00385515	0.003729	0.017782	0.003239	0.017791	0.0264	0.0029	-0.0048	0.0031	0.0079	0.0031
rs11191580	C	T	-0.0368913	0.00385515	0.0022	0.0127	Diastolic blood pressure, automated reading || id:ukb-b-7992	T2DM	-0.0520707	0.00386495	-0.0368913	0.00385515	0.003729	0.017782	0.003239	0.017791	0.0264	0.0029	-0.0048	0.0031	0.0079	0.0031
rs11191580	C	T	-0.0520707	0.00386495	0.0022	0.0127	Systolic blood pressure, automated reading || id:ukb-b-20175	T2DM	-0.0520707	0.00386495	-0.0368913	0.00385515	0.003729	0.017782	0.003239	0.017791	0.0264	0.0029	-0.0048	0.0031	0.0079	0.0031
rs11191580	C	T	-0.0520707	0.00386495	-0.0019	0.0069	Systolic blood pressure, automated reading || id:ukb-b-20175	HOMA-IR || id:ieu-a-771	-0.0520707	0.00386495	-0.0368913	0.00385515	0.003729	0.017782	0.003239	0.017791	0.0264	0.0029	-0.0048	0.0031	0.0079	0.0031
rs11191580	C	T	-0.0368913	0.00385515	-0.0019	0.0069	Diastolic blood pressure, automated reading || id:ukb-b-7992	HOMA-IR || id:ieu-a-771	-0.0520707	0.00386495	-0.0368913	0.00385515	0.003729	0.017782	0.003239	0.017791	0.0264	0.0029	-0.0048	0.0031	0.0079	0.0031
rs11191580	C	T	-0.0520707	0.00386495	0.0008	0.0054	Systolic blood pressure, automated reading || id:ukb-b-20175	Fasting glucose || id:ieu-a-773	-0.0520707	0.00386495	-0.0368913	0.00385515	0.003729	0.017782	0.003239	0.017791	0.0264	0.0029	-0.0048	0.0031	0.0079	0.0031
rs11191580	C	T	-0.0368913	0.00385515	0.0008	0.0054	Diastolic blood pressure, automated reading || id:ukb-b-7992	Fasting glucose || id:ieu-a-773	-0.0520707	0.00386495	-0.0368913	0.00385515	0.003729	0.017782	0.003239	0.017791	0.0264	0.0029	-0.0048	0.0031	0.0079	0.0031
rs11191580	C	T	-0.0520707	0.00386495	-0.0007	0.0055	Systolic blood pressure, automated reading || id:ukb-b-20175	Fasting insulin || id:ieu-a-775	-0.0520707	0.00386495	-0.0368913	0.00385515	0.003729	0.017782	0.003239	0.017791	0.0264	0.0029	-0.0048	0.0031	0.0079	0.0031
rs11191580	C	T	-0.0368913	0.00385515	-0.0007	0.0055	Diastolic blood pressure, automated reading || id:ukb-b-7992	Fasting insulin || id:ieu-a-775	-0.0520707	0.00386495	-0.0368913	0.00385515	0.003729	0.017782	0.003239	0.017791	0.0264	0.0029	-0.0048	0.0031	0.0079	0.0031
rs11214589	A	G	-0.0114	0.0018	-0.0003	0.0019	WHR	HbA1c	-0.00241674	0.00209903	-0.00418108	0.00209432	-0.000551	0.009944	-0.007006	0.009969	NA	NA	NA	NA	-0.0114	0.0018
rs11214589	A	G	-0.0114	0.0018	-0.0093	0.0078	WHR	T2DM	-0.00241674	0.00209903	-0.00418108	0.00209432	-0.000551	0.009944	-0.007006	0.009969	NA	NA	NA	NA	-0.0114	0.0018
rs11214589	A	G	-0.0114	0.0018	-0.0065	0.0041	WHR	HOMA-IR || id:ieu-a-771	-0.00241674	0.00209903	-0.00418108	0.00209432	-0.000551	0.009944	-0.007006	0.009969	NA	NA	NA	NA	-0.0114	0.0018
rs11214589	A	G	-0.0114	0.0018	-0.0046	0.0032	WHR	Fasting glucose || id:ieu-a-773	-0.00241674	0.00209903	-0.00418108	0.00209432	-0.000551	0.009944	-0.007006	0.009969	NA	NA	NA	NA	-0.0114	0.0018
rs11214589	A	G	-0.0114	0.0018	-0.0077	0.0032	WHR	Fasting insulin || id:ieu-a-775	-0.00241674	0.00209903	-0.00418108	0.00209432	-0.000551	0.009944	-0.007006	0.009969	NA	NA	NA	NA	-0.0114	0.0018
rs11218510	A	G	-0.014	0.002	-0.0107	0.008	BMI	T2DM	-0.00324601	0.00212145	-0.00572106	0.00211669	0.011306	0.010119	0.00685	0.010143	-0.014	0.002	NA	NA	NA	NA
rs11222084	T	A	-0.0207073	0.00214084	-0.0001	0.0017	Diastolic blood pressure, automated reading || id:ukb-b-7992	HbA1c	0.0207338	0.00214565	-0.0207073	0.00214084	-0.000461	0.0107	-0.003616	0.010718	-0.0005	0.0017	0.0104	0.0018	0.0083	0.0018
rs11222084	T	A	-0.0207073	0.00214084	0.0188	0.0074	Diastolic blood pressure, automated reading || id:ukb-b-7992	T2DM	0.0207338	0.00214565	-0.0207073	0.00214084	-0.000461	0.0107	-0.003616	0.010718	-0.0005	0.0017	0.0104	0.0018	0.0083	0.0018
rs11222084	T	A	-0.0207073	0.00214084	-0.0032	0.0043	Diastolic blood pressure, automated reading || id:ukb-b-7992	HOMA-IR || id:ieu-a-771	0.0207338	0.00214565	-0.0207073	0.00214084	-0.000461	0.0107	-0.003616	0.010718	-0.0005	0.0017	0.0104	0.0018	0.0083	0.0018
rs11222084	T	A	-0.0207073	0.00214084	-0.0037	0.0033	Diastolic blood pressure, automated reading || id:ukb-b-7992	Fasting glucose || id:ieu-a-773	0.0207338	0.00214565	-0.0207073	0.00214084	-0.000461	0.0107	-0.003616	0.010718	-0.0005	0.0017	0.0104	0.0018	0.0083	0.0018
rs11222084	T	A	-0.0207073	0.00214084	-0.0063	0.0033	Diastolic blood pressure, automated reading || id:ukb-b-7992	Fasting insulin || id:ieu-a-775	0.0207338	0.00214565	-0.0207073	0.00214084	-0.000461	0.0107	-0.003616	0.010718	-0.0005	0.0017	0.0104	0.0018	0.0083	0.0018
rs112224765	A	G	0.0154121	0.00275568	-0.0016	0.0104	Diastolic blood pressure, automated reading || id:ukb-b-7992	T2DM	0.00364497	0.00276299	0.0154121	0.00275568	0.003873	0.013301	-0.008304	0.013323	0.007	0.0025	-0.0023	0.0026	0.0017	0.0026
rs11228613	G	T	-0.0140416	0.00252824	-0.004	0.0023	Diastolic blood pressure, automated reading || id:ukb-b-7992	HbA1c	-0.0112171	0.00253391	-0.0140416	0.00252824	4.8e-05	0.011319	-0.013943	0.011337	0.0046	0.002	-0.008	0.0021	-0.0049	0.0021
rs11228613	G	T	-0.0140416	0.00252824	0.0059	0.0095	Diastolic blood pressure, automated reading || id:ukb-b-7992	T2DM	-0.0112171	0.00253391	-0.0140416	0.00252824	4.8e-05	0.011319	-0.013943	0.011337	0.0046	0.002	-0.008	0.0021	-0.0049	0.0021
rs11228613	G	T	-0.0140416	0.00252824	0.0006	0.0049	Diastolic blood pressure, automated reading || id:ukb-b-7992	HOMA-IR || id:ieu-a-771	-0.0112171	0.00253391	-0.0140416	0.00252824	4.8e-05	0.011319	-0.013943	0.011337	0.0046	0.002	-0.008	0.0021	-0.0049	0.0021
rs11228613	G	T	-0.0140416	0.00252824	-0.0035	0.0038	Diastolic blood pressure, automated reading || id:ukb-b-7992	Fasting glucose || id:ieu-a-773	-0.0112171	0.00253391	-0.0140416	0.00252824	4.8e-05	0.011319	-0.013943	0.011337	0.0046	0.002	-0.008	0.0021	-0.0049	0.0021
rs11228613	G	T	-0.0140416	0.00252824	-0.0006	0.0038	Diastolic blood pressure, automated reading || id:ukb-b-7992	Fasting insulin || id:ieu-a-775	-0.0112171	0.00253391	-0.0140416	0.00252824	4.8e-05	0.011319	-0.013943	0.011337	0.0046	0.002	-0.008	0.0021	-0.0049	0.0021
rs1123037	A	T	-0.0131	0.00207487	-0.0001	0.002	Diastolic blood pressure, automated reading || id:ukb-b-7992	HbA1c	-0.015366	0.00207962	-0.0131	0.00207487	-0.010757	0.009945	-0.001251	0.009968	0.0032	0.0017	-0.0033	0.0018	-0.0016	0.0018
rs1123037	A	T	-0.0131	0.00207487	-0.0023	0.0078	Diastolic blood pressure, automated reading || id:ukb-b-7992	T2DM	-0.015366	0.00207962	-0.0131	0.00207487	-0.010757	0.009945	-0.001251	0.009968	0.0032	0.0017	-0.0033	0.0018	-0.0016	0.0018
rs1123037	A	T	-0.0131	0.00207487	0.0048	0.004	Diastolic blood pressure, automated reading || id:ukb-b-7992	HOMA-IR || id:ieu-a-771	-0.015366	0.00207962	-0.0131	0.00207487	-0.010757	0.009945	-0.001251	0.009968	0.0032	0.0017	-0.0033	0.0018	-0.0016	0.0018
rs1123037	A	T	-0.0131	0.00207487	-0.0012	0.0031	Diastolic blood pressure, automated reading || id:ukb-b-7992	Fasting glucose || id:ieu-a-773	-0.015366	0.00207962	-0.0131	0.00207487	-0.010757	0.009945	-0.001251	0.009968	0.0032	0.0017	-0.0033	0.0018	-0.0016	0.0018
rs1123037	A	T	-0.0131	0.00207487	0.0007	0.0031	Diastolic blood pressure, automated reading || id:ukb-b-7992	Fasting insulin || id:ieu-a-775	-0.015366	0.00207962	-0.0131	0.00207487	-0.010757	0.009945	-0.001251	0.009968	0.0032	0.0017	-0.0033	0.0018	-0.0016	0.0018
rs112370520	T	C	0.0202626	0.00318247	0.019	0.012	Systolic blood pressure, automated reading || id:ukb-b-20175	T2DM	0.0202626	0.00318247	0.0287658	0.00317339	-0.021838	0.01551	-0.01026	0.015551	0.0024	0.003	-0.0037	0.0031	-0.002	0.003
rs11239271	C	T	-0.0120086	0.00214208	-0.0019	0.0018	Diastolic blood pressure, automated reading || id:ukb-b-7992	HbA1c	-0.00922187	0.00214752	-0.0120086	0.00214208	0.009466	0.009929	-0.00859	0.009947	0	0.0017	-0.0006	0.0018	-0.0009	0.0018
rs11239271	C	T	-0.0120086	0.00214208	-0.0036	0.0041	Diastolic blood pressure, automated reading || id:ukb-b-7992	HOMA-IR || id:ieu-a-771	-0.00922187	0.00214752	-0.0120086	0.00214208	0.009466	0.009929	-0.00859	0.009947	0	0.0017	-0.0006	0.0018	-0.0009	0.0018
rs11239271	C	T	-0.0120086	0.00214208	0.0029	0.0031	Diastolic blood pressure, automated reading || id:ukb-b-7992	Fasting glucose || id:ieu-a-773	-0.00922187	0.00214752	-0.0120086	0.00214208	0.009466	0.009929	-0.00859	0.009947	0	0.0017	-0.0006	0.0018	-0.0009	0.0018
rs11239271	C	T	-0.0120086	0.00214208	0.0011	0.0032	Diastolic blood pressure, automated reading || id:ukb-b-7992	Fasting insulin || id:ieu-a-775	-0.00922187	0.00214752	-0.0120086	0.00214208	0.009466	0.009929	-0.00859	0.009947	0	0.0017	-0.0006	0.0018	-0.0009	0.0018
rs11246136	A	C	-0.0167	0.003	-0.0012	0.0039	BMI	HbA1c	-0.00324414	0.0034126	-0.00328107	0.00340496	0.009919	0.019646	-0.000745	0.019693	-0.0167	0.003	NA	NA	NA	NA
rs11246136	A	C	-0.0167	0.003	0.0046	0.0094	BMI	HOMA-IR || id:ieu-a-771	-0.00324414	0.0034126	-0.00328107	0.00340496	0.009919	0.019646	-0.000745	0.019693	-0.0167	0.003	NA	NA	NA	NA
rs11246136	A	C	-0.0167	0.003	-0.0083	0.0064	BMI	Fasting glucose || id:ieu-a-773	-0.00324414	0.0034126	-0.00328107	0.00340496	0.009919	0.019646	-0.000745	0.019693	-0.0167	0.003	NA	NA	NA	NA
rs11246136	A	C	-0.0167	0.003	-0.01	0.0073	BMI	Fasting insulin || id:ieu-a-775	-0.00324414	0.0034126	-0.00328107	0.00340496	0.009919	0.019646	-0.000745	0.019693	-0.0167	0.003	NA	NA	NA	NA
rs1124639	T	C	-0.0113	0.0017	-0.0004	0.0017	WHR	HbA1c	0.00422768	0.00208678	-0.00107039	0.00208122	-0.010641	0.009805	-0.004136	0.009825	NA	NA	NA	NA	-0.0113	0.0017
rs1124639	T	C	-0.0113	0.0017	-0.0081	0.0077	WHR	T2DM	0.00422768	0.00208678	-0.00107039	0.00208122	-0.010641	0.009805	-0.004136	0.009825	NA	NA	NA	NA	-0.0113	0.0017
rs1124639	T	C	-0.0113	0.0017	0.0039	0.0066	WHR	HOMA-IR || id:ieu-a-771	0.00422768	0.00208678	-0.00107039	0.00208122	-0.010641	0.009805	-0.004136	0.009825	NA	NA	NA	NA	-0.0113	0.0017
rs1124639	T	C	-0.0113	0.0017	0.0017	0.0037	WHR	Fasting glucose || id:ieu-a-773	0.00422768	0.00208678	-0.00107039	0.00208122	-0.010641	0.009805	-0.004136	0.009825	NA	NA	NA	NA	-0.0113	0.0017
rs1124639	T	C	-0.0113	0.0017	0.0016	0.0035	WHR	Fasting insulin || id:ieu-a-775	0.00422768	0.00208678	-0.00107039	0.00208122	-0.010641	0.009805	-0.004136	0.009825	NA	NA	NA	NA	-0.0113	0.0017
rs11247735	A	G	0.0109	0.0019	0.0029	0.002	WHR	HbA1c	-0.0077817	0.00213584	-0.00157078	0.00213015	0.009055	0.010424	-0.00069	0.010456	NA	NA	NA	NA	0.0109	0.0019
rs11247735	A	G	0.0109	0.0019	-0.0026	0.0074	WHR	HOMA-IR || id:ieu-a-771	-0.0077817	0.00213584	-0.00157078	0.00213015	0.009055	0.010424	-0.00069	0.010456	NA	NA	NA	NA	0.0109	0.0019
rs11247735	A	G	0.0109	0.0019	0.0049	0.0041	WHR	Fasting glucose || id:ieu-a-773	-0.0077817	0.00213584	-0.00157078	0.00213015	0.009055	0.010424	-0.00069	0.010456	NA	NA	NA	NA	0.0109	0.0019
rs11247735	A	G	0.0109	0.0019	-0.0004	0.004	WHR	Fasting insulin || id:ieu-a-775	-0.0077817	0.00213584	-0.00157078	0.00213015	0.009055	0.010424	-0.00069	0.010456	NA	NA	NA	NA	0.0109	0.0019
rs112646560	T	C	0.018	0.0023	0.0569	0.0095	BMI	T2DM	-0.000226635	0.00253113	0.00777513	0.00252441	0.012246	0.012499	-0.012051	0.01252	0.018	0.0023	NA	NA	NA	NA
rs113160450	A	G	-0.0159984	0.00253445	-0.0007	0.0097	Systolic blood pressure, automated reading || id:ukb-b-20175	T2DM	-0.0159984	0.00253445	-0.00376764	0.00252867	0.003279	0.012844	0.023036	0.012869	-0.009	0.0023	0.0058	0.0024	0.0007	0.0024
rs1142	T	C	0.0149	0.0018	0.0002	0.0017	WHR	HbA1c	0.0006668	0.00216252	0.00518145	0.00215754	0.010192	0.010697	0.004306	0.010717	NA	NA	NA	NA	0.0149	0.0018
rs1142	T	C	0.0149	0.0018	0.0127	0.0074	WHR	T2DM	0.0006668	0.00216252	0.00518145	0.00215754	0.010192	0.010697	0.004306	0.010717	NA	NA	NA	NA	0.0149	0.0018
rs1142	T	C	0.0149	0.0018	-0.0007	0.0041	WHR	HOMA-IR || id:ieu-a-771	0.0006668	0.00216252	0.00518145	0.00215754	0.010192	0.010697	0.004306	0.010717	NA	NA	NA	NA	0.0149	0.0018
rs1142	T	C	0.0149	0.0018	-0.0003	0.0032	WHR	Fasting glucose || id:ieu-a-773	0.0006668	0.00216252	0.00518145	0.00215754	0.010192	0.010697	0.004306	0.010717	NA	NA	NA	NA	0.0149	0.0018
rs1142	T	C	0.0149	0.0018	-0.0014	0.0033	WHR	Fasting insulin || id:ieu-a-775	0.0006668	0.00216252	0.00518145	0.00215754	0.010192	0.010697	0.004306	0.010717	NA	NA	NA	NA	0.0149	0.0018
rs11525873	T	C	0.0232	0.0032	-0.0106	0.0132	BMI	T2DM	-0.00239035	0.00350539	0.00391582	0.00349732	-0.009452	0.014983	-0.001569	0.014993	0.0232	0.0032	NA	NA	NA	NA
rs11538	A	G	-0.0138	0.0023	-0.0033	0.0024	BMI	HbA1c	-0.00258022	0.00275025	-0.00477587	0.00274407	0.00288	0.012361	-0.005768	0.012407	-0.0138	0.0023	NA	NA	NA	NA
rs11538	A	G	-0.0138	0.0023	-0.0105	0.0103	BMI	T2DM	-0.00258022	0.00275025	-0.00477587	0.00274407	0.00288	0.012361	-0.005768	0.012407	-0.0138	0.0023	NA	NA	NA	NA
rs11538	A	G	-0.0138	0.0023	-0.0063	0.0053	BMI	HOMA-IR || id:ieu-a-771	-0.00258022	0.00275025	-0.00477587	0.00274407	0.00288	0.012361	-0.005768	0.012407	-0.0138	0.0023	NA	NA	NA	NA
rs11538	A	G	-0.0138	0.0023	-0.0001	0.0041	BMI	Fasting glucose || id:ieu-a-773	-0.00258022	0.00275025	-0.00477587	0.00274407	0.00288	0.012361	-0.005768	0.012407	-0.0138	0.0023	NA	NA	NA	NA
rs11538	A	G	-0.0138	0.0023	-0.0086	0.0041	BMI	Fasting insulin || id:ieu-a-775	-0.00258022	0.00275025	-0.00477587	0.00274407	0.00288	0.012361	-0.005768	0.012407	-0.0138	0.0023	NA	NA	NA	NA
rs11556924	T	C	-0.0172929	0.00212377	-0.0002	0.0018	Diastolic blood pressure, automated reading || id:ukb-b-7992	HbA1c	-0.00753397	0.00212867	-0.0172929	0.00212377	-0.018318	0.011363	-0.017835	0.011388	-0.0063	0.0017	0.0012	0.0018	-0.002	0.0018
rs11556924	T	C	-0.0172929	0.00212377	-0.0116	0.0074	Diastolic blood pressure, automated reading || id:ukb-b-7992	T2DM	-0.00753397	0.00212867	-0.0172929	0.00212377	-0.018318	0.011363	-0.017835	0.011388	-0.0063	0.0017	0.0012	0.0018	-0.002	0.0018
rs11556924	T	C	-0.0172929	0.00212377	-0.0035	0.0043	Diastolic blood pressure, automated reading || id:ukb-b-7992	HOMA-IR || id:ieu-a-771	-0.00753397	0.00212867	-0.0172929	0.00212377	-0.018318	0.011363	-0.017835	0.011388	-0.0063	0.0017	0.0012	0.0018	-0.002	0.0018
rs11556924	T	C	-0.0172929	0.00212377	-0.0058	0.0033	Diastolic blood pressure, automated reading || id:ukb-b-7992	Fasting glucose || id:ieu-a-773	-0.00753397	0.00212867	-0.0172929	0.00212377	-0.018318	0.011363	-0.017835	0.011388	-0.0063	0.0017	0.0012	0.0018	-0.002	0.0018
rs11556924	T	C	-0.0172929	0.00212377	-0.0036	0.0034	Diastolic blood pressure, automated reading || id:ukb-b-7992	Fasting insulin || id:ieu-a-775	-0.00753397	0.00212867	-0.0172929	0.00212377	-0.018318	0.011363	-0.017835	0.011388	-0.0063	0.0017	0.0012	0.0018	-0.002	0.0018
rs11574218	T	G	0.0138	0.0018	0.0005	0.0019	WHR	HbA1c	0.00727951	0.0021463	0.00691263	0.0021413	0.014714	0.010242	0.007364	0.010268	NA	NA	NA	NA	0.0138	0.0018
rs11574218	T	G	0.0138	0.0018	0.0368	0.0081	WHR	T2DM	0.00727951	0.0021463	0.00691263	0.0021413	0.014714	0.010242	0.007364	0.010268	NA	NA	NA	NA	0.0138	0.0018
rs11574218	T	G	0.0138	0.0018	0.0056	0.0042	WHR	HOMA-IR || id:ieu-a-771	0.00727951	0.0021463	0.00691263	0.0021413	0.014714	0.010242	0.007364	0.010268	NA	NA	NA	NA	0.0138	0.0018
rs11574218	T	G	0.0138	0.0018	0.0051	0.0032	WHR	Fasting glucose || id:ieu-a-773	0.00727951	0.0021463	0.00691263	0.0021413	0.014714	0.010242	0.007364	0.010268	NA	NA	NA	NA	0.0138	0.0018
rs11574218	T	G	0.0138	0.0018	0.0052	0.0032	WHR	Fasting insulin || id:ieu-a-775	0.00727951	0.0021463	0.00691263	0.0021413	0.014714	0.010242	0.007364	0.010268	NA	NA	NA	NA	0.0138	0.0018
rs11577094	T	C	0.0186	0.003	-0.0002	0.0031	BMI	HbA1c	0.00582053	0.00374203	0.00815129	0.00373197	-0.002941	0.017357	-0.006017	0.017377	0.0186	0.003	NA	NA	NA	NA
rs11577094	T	C	0.0186	0.003	-0.0017	0.0131	BMI	T2DM	0.00582053	0.00374203	0.00815129	0.00373197	-0.002941	0.017357	-0.006017	0.017377	0.0186	0.003	NA	NA	NA	NA
rs11577094	T	C	0.0186	0.003	0.012	0.0074	BMI	HOMA-IR || id:ieu-a-771	0.00582053	0.00374203	0.00815129	0.00373197	-0.002941	0.017357	-0.006017	0.017377	0.0186	0.003	NA	NA	NA	NA
rs11577094	T	C	0.0186	0.003	0.011	0.0056	BMI	Fasting glucose || id:ieu-a-773	0.00582053	0.00374203	0.00815129	0.00373197	-0.002941	0.017357	-0.006017	0.017377	0.0186	0.003	NA	NA	NA	NA
rs11577094	T	C	0.0186	0.003	0.016	0.0056	BMI	Fasting insulin || id:ieu-a-775	0.00582053	0.00374203	0.00815129	0.00373197	-0.002941	0.017357	-0.006017	0.017377	0.0186	0.003	NA	NA	NA	NA
rs1158805	A	C	-0.0133	0.0018	-0.0021	0.0018	WHR	HbA1c	0.00530376	0.00214817	0.00283247	0.00214304	-0.000473	0.009869	0.005621	0.009894	NA	NA	NA	NA	-0.0133	0.0018
rs1158805	A	C	-0.0133	0.0018	-0.0159	0.0081	WHR	T2DM	0.00530376	0.00214817	0.00283247	0.00214304	-0.000473	0.009869	0.005621	0.009894	NA	NA	NA	NA	-0.0133	0.0018
rs1158805	A	C	-0.0133	0.0018	-0.0047	0.0041	WHR	HOMA-IR || id:ieu-a-771	0.00530376	0.00214817	0.00283247	0.00214304	-0.000473	0.009869	0.005621	0.009894	NA	NA	NA	NA	-0.0133	0.0018
rs1158805	A	C	-0.0133	0.0018	0.0023	0.0032	WHR	Fasting glucose || id:ieu-a-773	0.00530376	0.00214817	0.00283247	0.00214304	-0.000473	0.009869	0.005621	0.009894	NA	NA	NA	NA	-0.0133	0.0018
rs1158805	A	C	-0.0133	0.0018	-0.0043	0.0032	WHR	Fasting insulin || id:ieu-a-775	0.00530376	0.00214817	0.00283247	0.00214304	-0.000473	0.009869	0.005621	0.009894	NA	NA	NA	NA	-0.0133	0.0018
rs11591147	T	G	-0.515236	0.03472	0.01	0.011	Total cholesterol in LDL || id:met-c-895	HbA1c	0.00403051	0.00791408	0.0169142	0.00789307	-0.515236	0.03472	-0.02327	0.035004	0.006	0.0074	0.0181	0.0077	0.0219	0.007
rs11592442	A	T	-0.0185477	0.0020941	-0.0034	0.0019	Diastolic blood pressure, automated reading || id:ukb-b-7992	HbA1c	-0.0163999	0.00209942	-0.0185477	0.0020941	0.016534	0.010136	-0.007597	0.010162	-0.0013	0.0017	0.0017	0.0018	0.0001	0.0018
rs11592442	A	T	-0.0163999	0.00209942	-0.0034	0.0019	Systolic blood pressure, automated reading || id:ukb-b-20175	HbA1c	-0.0163999	0.00209942	-0.0185477	0.0020941	0.016534	0.010136	-0.007597	0.010162	-0.0013	0.0017	0.0017	0.0018	0.0001	0.0018
rs11592442	A	T	-0.0185477	0.0020941	-0.0194	0.0079	Diastolic blood pressure, automated reading || id:ukb-b-7992	T2DM	-0.0163999	0.00209942	-0.0185477	0.0020941	0.016534	0.010136	-0.007597	0.010162	-0.0013	0.0017	0.0017	0.0018	0.0001	0.0018
rs11592442	A	T	-0.0163999	0.00209942	-0.0194	0.0079	Systolic blood pressure, automated reading || id:ukb-b-20175	T2DM	-0.0163999	0.00209942	-0.0185477	0.0020941	0.016534	0.010136	-0.007597	0.010162	-0.0013	0.0017	0.0017	0.0018	0.0001	0.0018
rs11592442	A	T	-0.0163999	0.00209942	-0.0025	0.0041	Systolic blood pressure, automated reading || id:ukb-b-20175	HOMA-IR || id:ieu-a-771	-0.0163999	0.00209942	-0.0185477	0.0020941	0.016534	0.010136	-0.007597	0.010162	-0.0013	0.0017	0.0017	0.0018	0.0001	0.0018
rs11592442	A	T	-0.0185477	0.0020941	-0.0025	0.0041	Diastolic blood pressure, automated reading || id:ukb-b-7992	HOMA-IR || id:ieu-a-771	-0.0163999	0.00209942	-0.0185477	0.0020941	0.016534	0.010136	-0.007597	0.010162	-0.0013	0.0017	0.0017	0.0018	0.0001	0.0018
rs11592442	A	T	-0.0163999	0.00209942	0.0039	0.0031	Systolic blood pressure, automated reading || id:ukb-b-20175	Fasting glucose || id:ieu-a-773	-0.0163999	0.00209942	-0.0185477	0.0020941	0.016534	0.010136	-0.007597	0.010162	-0.0013	0.0017	0.0017	0.0018	0.0001	0.0018
rs11592442	A	T	-0.0185477	0.0020941	0.0039	0.0031	Diastolic blood pressure, automated reading || id:ukb-b-7992	Fasting glucose || id:ieu-a-773	-0.0163999	0.00209942	-0.0185477	0.0020941	0.016534	0.010136	-0.007597	0.010162	-0.0013	0.0017	0.0017	0.0018	0.0001	0.0018
rs11592442	A	T	-0.0163999	0.00209942	-0.0023	0.0032	Systolic blood pressure, automated reading || id:ukb-b-20175	Fasting insulin || id:ieu-a-775	-0.0163999	0.00209942	-0.0185477	0.0020941	0.016534	0.010136	-0.007597	0.010162	-0.0013	0.0017	0.0017	0.0018	0.0001	0.0018
rs11592442	A	T	-0.0185477	0.0020941	-0.0023	0.0032	Diastolic blood pressure, automated reading || id:ukb-b-7992	Fasting insulin || id:ieu-a-775	-0.0163999	0.00209942	-0.0185477	0.0020941	0.016534	0.010136	-0.007597	0.010162	-0.0013	0.0017	0.0017	0.0018	0.0001	0.0018
rs11592754	A	C	-0.0215	0.0025	0.0053	0.0023	WHRadjBMI	HbA1c	-0.00920791	0.0029617	-0.00868869	0.0029542	0.001609	0.014395	0.005864	0.014425	NA	NA	-0.0215	0.0025	NA	NA
rs11592754	A	C	-0.0215	0.0025	0.0126	0.0103	WHRadjBMI	T2DM	-0.00920791	0.0029617	-0.00868869	0.0029542	0.001609	0.014395	0.005864	0.014425	NA	NA	-0.0215	0.0025	NA	NA
rs11592754	A	C	-0.0215	0.0025	0.0076	0.0059	WHRadjBMI	HOMA-IR || id:ieu-a-771	-0.00920791	0.0029617	-0.00868869	0.0029542	0.001609	0.014395	0.005864	0.014425	NA	NA	-0.0215	0.0025	NA	NA
rs11592754	A	C	-0.0215	0.0025	-0.0039	0.0046	WHRadjBMI	Fasting glucose || id:ieu-a-773	-0.00920791	0.0029617	-0.00868869	0.0029542	0.001609	0.014395	0.005864	0.014425	NA	NA	-0.0215	0.0025	NA	NA
rs11592754	A	C	-0.0215	0.0025	0.0055	0.0048	WHRadjBMI	Fasting insulin || id:ieu-a-775	-0.00920791	0.0029617	-0.00868869	0.0029542	0.001609	0.014395	0.005864	0.014425	NA	NA	-0.0215	0.0025	NA	NA
rs11594179	T	C	-0.0109	0.0019	0	0.0023	BMI	HbA1c	0.000294795	0.0024461	0.00460815	0.00243987	-0.003127	0.013219	0.005318	0.013249	-0.0109	0.0019	NA	NA	NA	NA
rs11594179	T	C	-0.0109	0.0019	0.0007	0.0087	BMI	T2DM	0.000294795	0.0024461	0.00460815	0.00243987	-0.003127	0.013219	0.005318	0.013249	-0.0109	0.0019	NA	NA	NA	NA
rs11594179	T	C	-0.0109	0.0019	0.0006	0.005	BMI	HOMA-IR || id:ieu-a-771	0.000294795	0.0024461	0.00460815	0.00243987	-0.003127	0.013219	0.005318	0.013249	-0.0109	0.0019	NA	NA	NA	NA
rs11594179	T	C	-0.0109	0.0019	0.0034	0.0039	BMI	Fasting glucose || id:ieu-a-773	0.000294795	0.0024461	0.00460815	0.00243987	-0.003127	0.013219	0.005318	0.013249	-0.0109	0.0019	NA	NA	NA	NA
rs11594179	T	C	-0.0109	0.0019	0.0045	0.0039	BMI	Fasting insulin || id:ieu-a-775	0.000294795	0.0024461	0.00460815	0.00243987	-0.003127	0.013219	0.005318	0.013249	-0.0109	0.0019	NA	NA	NA	NA
rs11596221	A	G	-0.0217	0.0039	0.0018	0.0043	WHRadjBMI	HbA1c	-0.00400902	0.00437082	-0.00611761	0.00435976	0.009037	0.025322	0.012943	0.025381	NA	NA	-0.0217	0.0039	NA	NA
rs11596221	A	G	-0.0217	0.0039	-0.0081	0.0168	WHRadjBMI	T2DM	-0.00400902	0.00437082	-0.00611761	0.00435976	0.009037	0.025322	0.012943	0.025381	NA	NA	-0.0217	0.0039	NA	NA
rs11596221	A	G	-0.0217	0.0039	0.0079	0.01	WHRadjBMI	HOMA-IR || id:ieu-a-771	-0.00400902	0.00437082	-0.00611761	0.00435976	0.009037	0.025322	0.012943	0.025381	NA	NA	-0.0217	0.0039	NA	NA
rs11596221	A	G	-0.0217	0.0039	-0.0036	0.007	WHRadjBMI	Fasting glucose || id:ieu-a-773	-0.00400902	0.00437082	-0.00611761	0.00435976	0.009037	0.025322	0.012943	0.025381	NA	NA	-0.0217	0.0039	NA	NA
rs11596221	A	G	-0.0217	0.0039	0.0036	0.0072	WHRadjBMI	Fasting insulin || id:ieu-a-775	-0.00400902	0.00437082	-0.00611761	0.00435976	0.009037	0.025322	0.012943	0.025381	NA	NA	-0.0217	0.0039	NA	NA
rs1159692	A	C	0.0135	0.0017	-0.0006	0.0019	BMI	HbA1c	-0.0044621	0.00211021	0.00366866	0.0021054	-0.006592	0.009852	-0.012086	0.009876	0.0135	0.0017	NA	NA	NA	NA
rs1159692	A	C	0.0135	0.0017	0.0011	0.0043	BMI	HOMA-IR || id:ieu-a-771	-0.0044621	0.00211021	0.00366866	0.0021054	-0.006592	0.009852	-0.012086	0.009876	0.0135	0.0017	NA	NA	NA	NA
rs1159692	A	C	0.0135	0.0017	-0.0008	0.0033	BMI	Fasting glucose || id:ieu-a-773	-0.0044621	0.00211021	0.00366866	0.0021054	-0.006592	0.009852	-0.012086	0.009876	0.0135	0.0017	NA	NA	NA	NA
rs1159692	A	C	0.0135	0.0017	0.0006	0.0034	BMI	Fasting insulin || id:ieu-a-775	-0.0044621	0.00211021	0.00366866	0.0021054	-0.006592	0.009852	-0.012086	0.009876	0.0135	0.0017	NA	NA	NA	NA
rs11605671	A	G	-0.0135925	0.00219461	-0.0051	0.0083	Diastolic blood pressure, automated reading || id:ukb-b-7992	T2DM	-0.0112801	0.00219955	-0.0135925	0.00219461	-0.003131	0.010867	0.005516	0.010894	0.0041	0.002	-0.0007	0.0021	0.0021	0.0021
rs11611246	T	G	0.0223	0.002	0.0026	0.0022	BMI	HbA1c	-0.00442847	0.00254017	0.00181159	0.00253346	-0.003684	0.012384	-0.000174	0.012396	0.0223	0.002	NA	NA	NA	NA
rs11611246	T	G	0.0223	0.002	0.0036	0.0055	BMI	HOMA-IR || id:ieu-a-771	-0.00442847	0.00254017	0.00181159	0.00253346	-0.003684	0.012384	-0.000174	0.012396	0.0223	0.002	NA	NA	NA	NA
rs11611246	T	G	0.0223	0.002	0.001	0.004	BMI	Fasting glucose || id:ieu-a-773	-0.00442847	0.00254017	0.00181159	0.00253346	-0.003684	0.012384	-0.000174	0.012396	0.0223	0.002	NA	NA	NA	NA
rs11611246	T	G	0.0223	0.002	0.0008	0.0042	BMI	Fasting insulin || id:ieu-a-775	-0.00442847	0.00254017	0.00181159	0.00253346	-0.003684	0.012384	-0.000174	0.012396	0.0223	0.002	NA	NA	NA	NA
rs11614340	T	C	-0.0117	0.0018	0.001	0.0019	BMI	HbA1c	-0.00173245	0.00224659	-0.00264446	0.00224067	0.00416	0.010918	0.008147	0.010951	-0.0117	0.0018	NA	NA	NA	NA
rs11614340	T	C	-0.0117	0.0018	-0.0248	0.0084	BMI	T2DM	-0.00173245	0.00224659	-0.00264446	0.00224067	0.00416	0.010918	0.008147	0.010951	-0.0117	0.0018	NA	NA	NA	NA
rs11614340	T	C	-0.0117	0.0018	-0.0009	0.0045	BMI	HOMA-IR || id:ieu-a-771	-0.00173245	0.00224659	-0.00264446	0.00224067	0.00416	0.010918	0.008147	0.010951	-0.0117	0.0018	NA	NA	NA	NA
rs11614340	T	C	-0.0117	0.0018	-0.0014	0.0034	BMI	Fasting glucose || id:ieu-a-773	-0.00173245	0.00224659	-0.00264446	0.00224067	0.00416	0.010918	0.008147	0.010951	-0.0117	0.0018	NA	NA	NA	NA
rs11614340	T	C	-0.0117	0.0018	-0.0016	0.0034	BMI	Fasting insulin || id:ieu-a-775	-0.00173245	0.00224659	-0.00264446	0.00224067	0.00416	0.010918	0.008147	0.010951	-0.0117	0.0018	NA	NA	NA	NA
rs11615578	T	C	0.0117	0.002	0.0042	0.0023	BMI	HbA1c	0.00135478	0.00238902	0.00273174	0.00238272	-0.016898	0.012376	-0.019359	0.012385	0.0117	0.002	NA	NA	NA	NA
rs11615578	T	C	0.0117	0.002	-0.0129	0.0092	BMI	T2DM	0.00135478	0.00238902	0.00273174	0.00238272	-0.016898	0.012376	-0.019359	0.012385	0.0117	0.002	NA	NA	NA	NA
rs11615578	T	C	0.0117	0.002	0.0062	0.0048	BMI	HOMA-IR || id:ieu-a-771	0.00135478	0.00238902	0.00273174	0.00238272	-0.016898	0.012376	-0.019359	0.012385	0.0117	0.002	NA	NA	NA	NA
rs11615578	T	C	0.0117	0.002	-0.0025	0.0037	BMI	Fasting glucose || id:ieu-a-773	0.00135478	0.00238902	0.00273174	0.00238272	-0.016898	0.012376	-0.019359	0.012385	0.0117	0.002	NA	NA	NA	NA
rs11615578	T	C	0.0117	0.002	0.0082	0.0038	BMI	Fasting insulin || id:ieu-a-775	0.00135478	0.00238902	0.00273174	0.00238272	-0.016898	0.012376	-0.019359	0.012385	0.0117	0.002	NA	NA	NA	NA
rs11624528	A	G	0.0118292	0.00212111	-0.0036	0.0036	Systolic blood pressure, automated reading || id:ukb-b-20175	HbA1c	0.0118292	0.00212111	0.0109853	0.0021163	-0.004874	0.01002	0.003646	0.01004	0.0006	0.002	0.0025	0.002	0.003	0.002
rs11624528	A	G	0.0118292	0.00212111	0.0025	0.008	Systolic blood pressure, automated reading || id:ukb-b-20175	T2DM	0.0118292	0.00212111	0.0109853	0.0021163	-0.004874	0.01002	0.003646	0.01004	0.0006	0.002	0.0025	0.002	0.003	0.002
rs11624528	A	G	0.0118292	0.00212111	0.0032	0.0096	Systolic blood pressure, automated reading || id:ukb-b-20175	Fasting glucose || id:ieu-a-773	0.0118292	0.00212111	0.0109853	0.0021163	-0.004874	0.01002	0.003646	0.01004	0.0006	0.002	0.0025	0.002	0.003	0.002
rs11624528	A	G	0.0118292	0.00212111	0.0099	0.0078	Systolic blood pressure, automated reading || id:ukb-b-20175	Fasting insulin || id:ieu-a-775	0.0118292	0.00212111	0.0109853	0.0021163	-0.004874	0.01002	0.003646	0.01004	0.0006	0.002	0.0025	0.002	0.003	0.002
rs11632618	A	G	0.158495	0.023091	-0.0006	0.0045	Total cholesterol in HDL || id:met-c-864	HbA1c	-0.00117579	0.0040712	0.00104271	0.00406112	0.017579	0.023111	0.158495	0.023091	0	0.0035	-0.005	0.0037	-0.0028	0.0037
rs11632618	A	G	0.158495	0.023091	-0.0176	0.0157	Total cholesterol in HDL || id:met-c-864	T2DM	-0.00117579	0.0040712	0.00104271	0.00406112	0.017579	0.023111	0.158495	0.023091	0	0.0035	-0.005	0.0037	-0.0028	0.0037
rs11632618	A	G	0.158495	0.023091	0.0008	0.009	Total cholesterol in HDL || id:met-c-864	HOMA-IR || id:ieu-a-771	-0.00117579	0.0040712	0.00104271	0.00406112	0.017579	0.023111	0.158495	0.023091	0	0.0035	-0.005	0.0037	-0.0028	0.0037
rs11632618	A	G	0.158495	0.023091	0.0019	0.0071	Total cholesterol in HDL || id:met-c-864	Fasting glucose || id:ieu-a-773	-0.00117579	0.0040712	0.00104271	0.00406112	0.017579	0.023111	0.158495	0.023091	0	0.0035	-0.005	0.0037	-0.0028	0.0037
rs11632618	A	G	0.158495	0.023091	0.0069	0.0074	Total cholesterol in HDL || id:met-c-864	Fasting insulin || id:ieu-a-775	-0.00117579	0.0040712	0.00104271	0.00406112	0.017579	0.023111	0.158495	0.023091	0	0.0035	-0.005	0.0037	-0.0028	0.0037
rs11633626	A	C	-0.0157	0.0018	-0.0003	0.0019	BMI	HbA1c	-0.00039314	0.00217246	-0.00311728	0.00216706	-0.00964	0.00985	0.00909	0.009872	-0.0157	0.0018	NA	NA	NA	NA
rs11633626	A	C	-0.0157	0.0018	-0.0221	0.008	BMI	T2DM	-0.00039314	0.00217246	-0.00311728	0.00216706	-0.00964	0.00985	0.00909	0.009872	-0.0157	0.0018	NA	NA	NA	NA
rs11633626	A	C	-0.0157	0.0018	-0.006	0.0041	BMI	HOMA-IR || id:ieu-a-771	-0.00039314	0.00217246	-0.00311728	0.00216706	-0.00964	0.00985	0.00909	0.009872	-0.0157	0.0018	NA	NA	NA	NA
rs11633626	A	C	-0.0157	0.0018	-0.0031	0.0032	BMI	Fasting glucose || id:ieu-a-773	-0.00039314	0.00217246	-0.00311728	0.00216706	-0.00964	0.00985	0.00909	0.009872	-0.0157	0.0018	NA	NA	NA	NA
rs11633626	A	C	-0.0157	0.0018	-0.0041	0.0032	BMI	Fasting insulin || id:ieu-a-775	-0.00039314	0.00217246	-0.00311728	0.00216706	-0.00964	0.00985	0.00909	0.009872	-0.0157	0.0018	NA	NA	NA	NA
rs11636611	T	C	0.0104	0.0017	0.0016	0.0018	BMI	HbA1c	0.00296381	0.00207823	0.00351903	0.00207307	-0.002085	0.009773	0.007686	0.009805	0.0104	0.0017	NA	NA	NA	NA
rs11636611	T	C	0.0104	0.0017	0.0095	0.0078	BMI	T2DM	0.00296381	0.00207823	0.00351903	0.00207307	-0.002085	0.009773	0.007686	0.009805	0.0104	0.0017	NA	NA	NA	NA
rs11636611	T	C	0.0104	0.0017	0.0074	0.0039	BMI	HOMA-IR || id:ieu-a-771	0.00296381	0.00207823	0.00351903	0.00207307	-0.002085	0.009773	0.007686	0.009805	0.0104	0.0017	NA	NA	NA	NA
rs11636611	T	C	0.0104	0.0017	0.0019	0.0031	BMI	Fasting glucose || id:ieu-a-773	0.00296381	0.00207823	0.00351903	0.00207307	-0.002085	0.009773	0.007686	0.009805	0.0104	0.0017	NA	NA	NA	NA
rs11636611	T	C	0.0104	0.0017	0.0031	0.0031	BMI	Fasting insulin || id:ieu-a-775	0.00296381	0.00207823	0.00351903	0.00207307	-0.002085	0.009773	0.007686	0.009805	0.0104	0.0017	NA	NA	NA	NA
rs11636952	C	T	-0.0303515	0.00224667	-0.0077	0.0083	Diastolic blood pressure, automated reading || id:ukb-b-7992	T2DM	-0.0219429	0.00225227	-0.0303515	0.00224667	0.019747	0.010989	-0.000693	0.011012	0.0059	0.002	0.0056	0.0021	0.0076	0.0019
rs11636952	C	T	-0.0219429	0.00225227	-0.0077	0.0083	Systolic blood pressure, automated reading || id:ukb-b-20175	T2DM	-0.0219429	0.00225227	-0.0303515	0.00224667	0.019747	0.010989	-0.000693	0.011012	0.0059	0.002	0.0056	0.0021	0.0076	0.0019
rs11641742	A	G	0.0105	0.0019	-0.0026	0.0019	WHRadjBMI	HbA1c	0.00378268	0.00210398	0.00175377	0.00209898	-0.00522	0.009884	0.001176	0.009911	NA	NA	0.0105	0.0019	NA	NA
rs11641742	A	G	0.0105	0.0019	-0.0019	0.0068	WHRadjBMI	HOMA-IR || id:ieu-a-771	0.00378268	0.00210398	0.00175377	0.00209898	-0.00522	0.009884	0.001176	0.009911	NA	NA	0.0105	0.0019	NA	NA
rs11641742	A	G	0.0105	0.0019	-0.0032	0.0037	WHRadjBMI	Fasting glucose || id:ieu-a-773	0.00378268	0.00210398	0.00175377	0.00209898	-0.00522	0.009884	0.001176	0.009911	NA	NA	0.0105	0.0019	NA	NA
rs11641742	A	G	0.0105	0.0019	0.0013	0.0036	WHRadjBMI	Fasting insulin || id:ieu-a-775	0.00378268	0.00210398	0.00175377	0.00209898	-0.00522	0.009884	0.001176	0.009911	NA	NA	0.0105	0.0019	NA	NA
rs11644382	A	G	0.0102	0.0018	-0.0013	0.002	BMI	HbA1c	-0.00662948	0.002231	-0.00210467	0.00222571	0.001862	0.01059	-0.02497	0.010611	0.0102	0.0018	NA	NA	NA	NA
rs11644382	A	G	0.0102	0.0018	0.011	0.0046	BMI	HOMA-IR || id:ieu-a-771	-0.00662948	0.002231	-0.00210467	0.00222571	0.001862	0.01059	-0.02497	0.010611	0.0102	0.0018	NA	NA	NA	NA
rs11644382	A	G	0.0102	0.0018	0.0075	0.0035	BMI	Fasting glucose || id:ieu-a-773	-0.00662948	0.002231	-0.00210467	0.00222571	0.001862	0.01059	-0.02497	0.010611	0.0102	0.0018	NA	NA	NA	NA
rs11644382	A	G	0.0102	0.0018	0.0077	0.0035	BMI	Fasting insulin || id:ieu-a-775	-0.00662948	0.002231	-0.00210467	0.00222571	0.001862	0.01059	-0.02497	0.010611	0.0102	0.0018	NA	NA	NA	NA
rs11649864	A	G	0.0192	0.003	0.0008	0.0032	BMI	HbA1c	0.00245054	0.00364497	0.00321826	0.00363709	0.003084	0.020157	-0.027384	0.020214	0.0192	0.003	NA	NA	NA	NA
rs11649864	A	G	0.0192	0.003	0.0005	0.0085	BMI	HOMA-IR || id:ieu-a-771	0.00245054	0.00364497	0.00321826	0.00363709	0.003084	0.020157	-0.027384	0.020214	0.0192	0.003	NA	NA	NA	NA
rs11649864	A	G	0.0192	0.003	-0.003	0.0061	BMI	Fasting glucose || id:ieu-a-773	0.00245054	0.00364497	0.00321826	0.00363709	0.003084	0.020157	-0.027384	0.020214	0.0192	0.003	NA	NA	NA	NA
rs11649864	A	G	0.0192	0.003	-0.0005	0.0063	BMI	Fasting insulin || id:ieu-a-775	0.00245054	0.00364497	0.00321826	0.00363709	0.003084	0.020157	-0.027384	0.020214	0.0192	0.003	NA	NA	NA	NA
rs11651715	A	G	0.0111	0.0019	0.0033	0.002	BMI	HbA1c	0.000522015	0.00236542	0.00334358	0.00236032	-0.001117	0.010423	-0.007855	0.010446	0.0111	0.0019	NA	NA	NA	NA
rs11651715	A	G	0.0111	0.0019	0.0148	0.0088	BMI	T2DM	0.000522015	0.00236542	0.00334358	0.00236032	-0.001117	0.010423	-0.007855	0.010446	0.0111	0.0019	NA	NA	NA	NA
rs11651715	A	G	0.0111	0.0019	-0.0007	0.0043	BMI	HOMA-IR || id:ieu-a-771	0.000522015	0.00236542	0.00334358	0.00236032	-0.001117	0.010423	-0.007855	0.010446	0.0111	0.0019	NA	NA	NA	NA
rs11651715	A	G	0.0111	0.0019	-0.0005	0.0034	BMI	Fasting glucose || id:ieu-a-773	0.000522015	0.00236542	0.00334358	0.00236032	-0.001117	0.010423	-0.007855	0.010446	0.0111	0.0019	NA	NA	NA	NA
rs11651715	A	G	0.0111	0.0019	-0.0001	0.0034	BMI	Fasting insulin || id:ieu-a-775	0.000522015	0.00236542	0.00334358	0.00236032	-0.001117	0.010423	-0.007855	0.010446	0.0111	0.0019	NA	NA	NA	NA
rs11654395	T	C	-0.0181	0.0033	-0.0008	0.0036	WHR	HbA1c	-0.00272803	0.00371871	-0.00476063	0.00371067	-0.013469	0.020668	0.03201	0.02069	NA	NA	NA	NA	-0.0181	0.0033
rs11654395	T	C	-0.0181	0.0033	0.001	0.0092	WHR	HOMA-IR || id:ieu-a-771	-0.00272803	0.00371871	-0.00476063	0.00371067	-0.013469	0.020668	0.03201	0.02069	NA	NA	NA	NA	-0.0181	0.0033
rs11654395	T	C	-0.0181	0.0033	0.0058	0.0067	WHR	Fasting glucose || id:ieu-a-773	-0.00272803	0.00371871	-0.00476063	0.00371067	-0.013469	0.020668	0.03201	0.02069	NA	NA	NA	NA	-0.0181	0.0033
rs11654395	T	C	-0.0181	0.0033	-0.0005	0.0068	WHR	Fasting insulin || id:ieu-a-775	-0.00272803	0.00371871	-0.00476063	0.00371067	-0.013469	0.020668	0.03201	0.02069	NA	NA	NA	NA	-0.0181	0.0033
rs11655587	T	C	-0.021	0.002	-0.0344	0.0082	BMI	T2DM	-0.00436325	0.00216746	-0.00847644	0.00216279	-0.007838	0.010413	0.007014	0.01043	-0.021	0.002	NA	NA	NA	NA
rs11672660	T	C	-0.0338	0.0021	0.0059	0.002	BMI	HbA1c	0.00599589	0.002617	-0.0079179	0.00261073	-0.024083	0.011758	-0.022119	0.01179	-0.0338	0.0021	NA	NA	NA	NA
rs11672660	T	C	-0.0338	0.0021	-0.004	0.0056	BMI	HOMA-IR || id:ieu-a-771	0.00599589	0.002617	-0.0079179	0.00261073	-0.024083	0.011758	-0.022119	0.01179	-0.0338	0.0021	NA	NA	NA	NA
rs11672660	T	C	-0.0338	0.0021	-0.014	0.0043	BMI	Fasting glucose || id:ieu-a-773	0.00599589	0.002617	-0.0079179	0.00261073	-0.024083	0.011758	-0.022119	0.01179	-0.0338	0.0021	NA	NA	NA	NA
rs11672660	T	C	-0.0338	0.0021	-0.0047	0.0042	BMI	Fasting insulin || id:ieu-a-775	0.00599589	0.002617	-0.0079179	0.00261073	-0.024083	0.011758	-0.022119	0.01179	-0.0338	0.0021	NA	NA	NA	NA
rs11679731	A	T	-0.0143	0.0022	0.0044	0.0024	WHRadjBMI	HbA1c	-1.96e-05	0.00262244	0.00461952	0.00261545	0.007119	0.013024	-0.01007	0.013041	NA	NA	-0.0143	0.0022	NA	NA
rs11679731	A	T	-0.0143	0.0022	0.0506	0.0092	WHRadjBMI	T2DM	-1.96e-05	0.00262244	0.00461952	0.00261545	0.007119	0.013024	-0.01007	0.013041	NA	NA	-0.0143	0.0022	NA	NA
rs11679731	A	T	-0.0143	0.0022	0.0006	0.005	WHRadjBMI	HOMA-IR || id:ieu-a-771	-1.96e-05	0.00262244	0.00461952	0.00261545	0.007119	0.013024	-0.01007	0.013041	NA	NA	-0.0143	0.0022	NA	NA
rs11679731	A	T	-0.0143	0.0022	-0.0072	0.0038	WHRadjBMI	Fasting glucose || id:ieu-a-773	-1.96e-05	0.00262244	0.00461952	0.00261545	0.007119	0.013024	-0.01007	0.013041	NA	NA	-0.0143	0.0022	NA	NA
rs11679731	A	T	-0.0143	0.0022	0.0032	0.0039	WHRadjBMI	Fasting insulin || id:ieu-a-775	-1.96e-05	0.00262244	0.00461952	0.00261545	0.007119	0.013024	-0.01007	0.013041	NA	NA	-0.0143	0.0022	NA	NA
rs11692326	T	C	0.0147	0.0019	0.002	0.0019	BMI	HbA1c	0.00407003	0.00246825	-0.00117777	0.00246164	-0.004555	0.0121	0.010327	0.012129	0.0147	0.0019	NA	NA	NA	NA
rs11692326	T	C	0.0147	0.0019	-0.0013	0.0086	BMI	T2DM	0.00407003	0.00246825	-0.00117777	0.00246164	-0.004555	0.0121	0.010327	0.012129	0.0147	0.0019	NA	NA	NA	NA
rs11692326	T	C	0.0147	0.0019	0.0006	0.0049	BMI	HOMA-IR || id:ieu-a-771	0.00407003	0.00246825	-0.00117777	0.00246164	-0.004555	0.0121	0.010327	0.012129	0.0147	0.0019	NA	NA	NA	NA
rs11692326	T	C	0.0147	0.0019	0.0091	0.0037	BMI	Fasting glucose || id:ieu-a-773	0.00407003	0.00246825	-0.00117777	0.00246164	-0.004555	0.0121	0.010327	0.012129	0.0147	0.0019	NA	NA	NA	NA
rs11692326	T	C	0.0147	0.0019	0.0034	0.0039	BMI	Fasting insulin || id:ieu-a-775	0.00407003	0.00246825	-0.00117777	0.00246164	-0.004555	0.0121	0.010327	0.012129	0.0147	0.0019	NA	NA	NA	NA
rs1169644	A	G	0.0121	0.0022	0.0008	0.0023	WHRadjBMI	HbA1c	-0.00454481	0.00250334	-0.00410902	0.00249741	0.013102	0.012495	-0.010084	0.012505	NA	NA	0.0121	0.0022	NA	NA
rs1169644	A	G	0.0121	0.0022	0.0207	0.0094	WHRadjBMI	T2DM	-0.00454481	0.00250334	-0.00410902	0.00249741	0.013102	0.012495	-0.010084	0.012505	NA	NA	0.0121	0.0022	NA	NA
rs1169644	A	G	0.0121	0.0022	-0.0008	0.0051	WHRadjBMI	HOMA-IR || id:ieu-a-771	-0.00454481	0.00250334	-0.00410902	0.00249741	0.013102	0.012495	-0.010084	0.012505	NA	NA	0.0121	0.0022	NA	NA
rs1169644	A	G	0.0121	0.0022	-0.0033	0.0039	WHRadjBMI	Fasting glucose || id:ieu-a-773	-0.00454481	0.00250334	-0.00410902	0.00249741	0.013102	0.012495	-0.010084	0.012505	NA	NA	0.0121	0.0022	NA	NA
rs1169644	A	G	0.0121	0.0022	-0.0033	0.004	WHRadjBMI	Fasting insulin || id:ieu-a-775	-0.00454481	0.00250334	-0.00410902	0.00249741	0.013102	0.012495	-0.010084	0.012505	NA	NA	0.0121	0.0022	NA	NA
rs11699316	A	G	0.0143	0.0026	-0.0007	0.0026	WHR	HbA1c	0.0172924	0.0030299	0.00703893	0.0030223	-7.1e-05	0.01509	-0.018092	0.015107	NA	NA	NA	NA	0.0143	0.0026
rs11699316	A	G	0.0143	0.0026	0.0029	0.0115	WHR	T2DM	0.0172924	0.0030299	0.00703893	0.0030223	-7.1e-05	0.01509	-0.018092	0.015107	NA	NA	NA	NA	0.0143	0.0026
rs11699316	A	G	0.0143	0.0026	0.015	0.0062	WHR	HOMA-IR || id:ieu-a-771	0.0172924	0.0030299	0.00703893	0.0030223	-7.1e-05	0.01509	-0.018092	0.015107	NA	NA	NA	NA	0.0143	0.0026
rs11699316	A	G	0.0143	0.0026	-0.0022	0.0047	WHR	Fasting glucose || id:ieu-a-773	0.0172924	0.0030299	0.00703893	0.0030223	-7.1e-05	0.01509	-0.018092	0.015107	NA	NA	NA	NA	0.0143	0.0026
rs11699316	A	G	0.0143	0.0026	0.0081	0.0048	WHR	Fasting insulin || id:ieu-a-775	0.0172924	0.0030299	0.00703893	0.0030223	-7.1e-05	0.01509	-0.018092	0.015107	NA	NA	NA	NA	0.0143	0.0026
rs11705729	A	T	-0.0106	0.0019	-0.0059	0.0021	WHR	HbA1c	-0.00156756	0.00223142	0.00226708	0.00222592	0.001133	0.010637	0.024157	0.01209	NA	NA	NA	NA	-0.0106	0.0019
rs11705729	A	T	-0.0106	0.0019	-0.1184	0.0083	WHR	T2DM	-0.00156756	0.00223142	0.00226708	0.00222592	0.001133	0.010637	0.024157	0.01209	NA	NA	NA	NA	-0.0106	0.0019
rs11705729	A	T	-0.0106	0.0019	-0.0065	0.0043	WHR	HOMA-IR || id:ieu-a-771	-0.00156756	0.00223142	0.00226708	0.00222592	0.001133	0.010637	0.024157	0.01209	NA	NA	NA	NA	-0.0106	0.0019
rs11705729	A	T	-0.0106	0.0019	0.013	0.0033	WHR	Fasting glucose || id:ieu-a-773	-0.00156756	0.00223142	0.00226708	0.00222592	0.001133	0.010637	0.024157	0.01209	NA	NA	NA	NA	-0.0106	0.0019
rs11705729	A	T	-0.0106	0.0019	-0.0033	0.0034	WHR	Fasting insulin || id:ieu-a-775	-0.00156756	0.00223142	0.00226708	0.00222592	0.001133	0.010637	0.024157	0.01209	NA	NA	NA	NA	-0.0106	0.0019
rs11708951	T	C	0.0113301	0.00207544	0.0113	0.0078	Diastolic blood pressure, automated reading || id:ukb-b-7992	T2DM	0.0087635	0.00208057	0.0113301	0.00207544	-0.005162	0.010043	0.012549	0.010059	0.008	0.0019	0.0015	0.002	0.0053	0.002
rs11711934	T	C	0.0175	0.0022	-0.0026	0.0024	WHR	HbA1c	-0.000580834	0.00269337	0.00632065	0.00268675	0.002104	0.015818	-0.032069	0.015852	NA	NA	NA	NA	0.0175	0.0022
rs11711934	T	C	0.0175	0.0022	0.0245	0.0096	WHR	T2DM	-0.000580834	0.00269337	0.00632065	0.00268675	0.002104	0.015818	-0.032069	0.015852	NA	NA	NA	NA	0.0175	0.0022
rs11711934	T	C	0.0175	0.0022	0.0011	0.0054	WHR	HOMA-IR || id:ieu-a-771	-0.000580834	0.00269337	0.00632065	0.00268675	0.002104	0.015818	-0.032069	0.015852	NA	NA	NA	NA	0.0175	0.0022
rs11711934	T	C	0.0175	0.0022	0.0078	0.0042	WHR	Fasting glucose || id:ieu-a-773	-0.000580834	0.00269337	0.00632065	0.00268675	0.002104	0.015818	-0.032069	0.015852	NA	NA	NA	NA	0.0175	0.0022
rs11711934	T	C	0.0175	0.0022	0.0058	0.0044	WHR	Fasting insulin || id:ieu-a-775	-0.000580834	0.00269337	0.00632065	0.00268675	0.002104	0.015818	-0.032069	0.015852	NA	NA	NA	NA	0.0175	0.0022
rs11713193	A	G	0.0246	0.0017	-0.0014	0.0018	BMI	HbA1c	0.0104086	0.00207394	0.0163087	0.00206883	-0.002419	0.009808	-0.014338	0.009839	0.0246	0.0017	NA	NA	NA	NA
rs11713193	A	G	0.0246	0.0017	0.0352	0.008	BMI	T2DM	0.0104086	0.00207394	0.0163087	0.00206883	-0.002419	0.009808	-0.014338	0.009839	0.0246	0.0017	NA	NA	NA	NA
rs11713193	A	G	0.0246	0.0017	0.0083	0.004	BMI	HOMA-IR || id:ieu-a-771	0.0104086	0.00207394	0.0163087	0.00206883	-0.002419	0.009808	-0.014338	0.009839	0.0246	0.0017	NA	NA	NA	NA
rs11713193	A	G	0.0246	0.0017	0.0019	0.0031	BMI	Fasting glucose || id:ieu-a-773	0.0104086	0.00207394	0.0163087	0.00206883	-0.002419	0.009808	-0.014338	0.009839	0.0246	0.0017	NA	NA	NA	NA
rs11713193	A	G	0.0246	0.0017	0.0091	0.0032	BMI	Fasting insulin || id:ieu-a-775	0.0104086	0.00207394	0.0163087	0.00206883	-0.002419	0.009808	-0.014338	0.009839	0.0246	0.0017	NA	NA	NA	NA
rs11718898	T	C	0.0137	0.0019	0.002	0.0019	WHR	HbA1c	0.00305738	0.00219925	0.0061018	0.00219382	-0.011879	0.010187	-0.004738	0.010208	NA	NA	0.0157	0.0019	0.0137	0.0019
rs11718898	T	C	0.0157	0.0019	0.002	0.0019	WHRadjBMI	HbA1c	0.00305738	0.00219925	0.0061018	0.00219382	-0.011879	0.010187	-0.004738	0.010208	NA	NA	0.0157	0.0019	0.0137	0.0019
rs11718898	T	C	0.0137	0.0019	0.0374	0.0082	WHR	T2DM	0.00305738	0.00219925	0.0061018	0.00219382	-0.011879	0.010187	-0.004738	0.010208	NA	NA	0.0157	0.0019	0.0137	0.0019
rs11718898	T	C	0.0157	0.0019	0.0374	0.0082	WHRadjBMI	T2DM	0.00305738	0.00219925	0.0061018	0.00219382	-0.011879	0.010187	-0.004738	0.010208	NA	NA	0.0157	0.0019	0.0137	0.0019
rs11718898	T	C	0.0137	0.0019	0.0037	0.0045	WHR	HOMA-IR || id:ieu-a-771	0.00305738	0.00219925	0.0061018	0.00219382	-0.011879	0.010187	-0.004738	0.010208	NA	NA	0.0157	0.0019	0.0137	0.0019
rs11718898	T	C	0.0137	0.0019	0.0067	0.0035	WHR	Fasting glucose || id:ieu-a-773	0.00305738	0.00219925	0.0061018	0.00219382	-0.011879	0.010187	-0.004738	0.010208	NA	NA	0.0157	0.0019	0.0137	0.0019
rs11718898	T	C	0.0137	0.0019	0.004	0.0035	WHR	Fasting insulin || id:ieu-a-775	0.00305738	0.00219925	0.0061018	0.00219382	-0.011879	0.010187	-0.004738	0.010208	NA	NA	0.0157	0.0019	0.0137	0.0019
rs11718898	T	C	0.0157	0.0019	0.0037	0.0045	WHRadjBMI	HOMA-IR || id:ieu-a-771	0.00305738	0.00219925	0.0061018	0.00219382	-0.011879	0.010187	-0.004738	0.010208	NA	NA	0.0157	0.0019	0.0137	0.0019
rs11718898	T	C	0.0157	0.0019	0.0067	0.0035	WHRadjBMI	Fasting glucose || id:ieu-a-773	0.00305738	0.00219925	0.0061018	0.00219382	-0.011879	0.010187	-0.004738	0.010208	NA	NA	0.0157	0.0019	0.0137	0.0019
rs11718898	T	C	0.0157	0.0019	0.004	0.0035	WHRadjBMI	Fasting insulin || id:ieu-a-775	0.00305738	0.00219925	0.0061018	0.00219382	-0.011879	0.010187	-0.004738	0.010208	NA	NA	0.0157	0.0019	0.0137	0.0019
rs11721258	A	G	-0.0118	0.0019	0.0002	0.0018	WHRadjBMI	HbA1c	-0.00485531	0.00233032	-0.00395088	0.00232459	-0.005578	0.010282	-0.014537	0.010304	NA	NA	-0.0118	0.0019	NA	NA
rs11721258	A	G	-0.0118	0.0019	-0.0336	0.0079	WHRadjBMI	T2DM	-0.00485531	0.00233032	-0.00395088	0.00232459	-0.005578	0.010282	-0.014537	0.010304	NA	NA	-0.0118	0.0019	NA	NA
rs11721258	A	G	-0.0118	0.0019	0.0017	0.0044	WHRadjBMI	HOMA-IR || id:ieu-a-771	-0.00485531	0.00233032	-0.00395088	0.00232459	-0.005578	0.010282	-0.014537	0.010304	NA	NA	-0.0118	0.0019	NA	NA
rs11721258	A	G	-0.0118	0.0019	-0.0004	0.0034	WHRadjBMI	Fasting glucose || id:ieu-a-773	-0.00485531	0.00233032	-0.00395088	0.00232459	-0.005578	0.010282	-0.014537	0.010304	NA	NA	-0.0118	0.0019	NA	NA
rs11721258	A	G	-0.0118	0.0019	0.0012	0.0034	WHRadjBMI	Fasting insulin || id:ieu-a-775	-0.00485531	0.00233032	-0.00395088	0.00232459	-0.005578	0.010282	-0.014537	0.010304	NA	NA	-0.0118	0.0019	NA	NA
rs11724804	A	G	-0.0165	0.0018	0.0015	0.0019	WHR	HbA1c	-0.00641723	0.00208575	-0.00250324	0.00208062	-0.001194	0.009764	0.010205	0.009794	NA	NA	-0.017	0.0018	-0.0165	0.0018
rs11724804	A	G	-0.017	0.0018	0.0015	0.0019	WHRadjBMI	HbA1c	-0.00641723	0.00208575	-0.00250324	0.00208062	-0.001194	0.009764	0.010205	0.009794	NA	NA	-0.017	0.0018	-0.0165	0.0018
rs11724804	A	G	-0.0165	0.0018	0.0003	0.0044	WHR	HOMA-IR || id:ieu-a-771	-0.00641723	0.00208575	-0.00250324	0.00208062	-0.001194	0.009764	0.010205	0.009794	NA	NA	-0.017	0.0018	-0.0165	0.0018
rs11724804	A	G	-0.0165	0.0018	0.0041	0.0034	WHR	Fasting glucose || id:ieu-a-773	-0.00641723	0.00208575	-0.00250324	0.00208062	-0.001194	0.009764	0.010205	0.009794	NA	NA	-0.017	0.0018	-0.0165	0.0018
rs11724804	A	G	-0.0165	0.0018	-0.0004	0.0034	WHR	Fasting insulin || id:ieu-a-775	-0.00641723	0.00208575	-0.00250324	0.00208062	-0.001194	0.009764	0.010205	0.009794	NA	NA	-0.017	0.0018	-0.0165	0.0018
rs11724804	A	G	-0.017	0.0018	0.0003	0.0044	WHRadjBMI	HOMA-IR || id:ieu-a-771	-0.00641723	0.00208575	-0.00250324	0.00208062	-0.001194	0.009764	0.010205	0.009794	NA	NA	-0.017	0.0018	-0.0165	0.0018
rs11724804	A	G	-0.017	0.0018	0.0041	0.0034	WHRadjBMI	Fasting glucose || id:ieu-a-773	-0.00641723	0.00208575	-0.00250324	0.00208062	-0.001194	0.009764	0.010205	0.009794	NA	NA	-0.017	0.0018	-0.0165	0.0018
rs11724804	A	G	-0.017	0.0018	-0.0004	0.0034	WHRadjBMI	Fasting insulin || id:ieu-a-775	-0.00641723	0.00208575	-0.00250324	0.00208062	-0.001194	0.009764	0.010205	0.009794	NA	NA	-0.017	0.0018	-0.0165	0.0018
rs11733546	T	C	0.0369	0.005	0.0005	0.0063	WHRadjBMI	HbA1c	0.00146712	0.0054665	0.000697674	0.00545391	-0.045745	0.026888	-0.026579	0.026912	NA	NA	0.0369	0.005	NA	NA
rs11733546	T	C	0.0369	0.005	0.018	0.018	WHRadjBMI	HOMA-IR || id:ieu-a-771	0.00146712	0.0054665	0.000697674	0.00545391	-0.045745	0.026888	-0.026579	0.026912	NA	NA	0.0369	0.005	NA	NA
rs11733546	T	C	0.0369	0.005	0.0036	0.011	WHRadjBMI	Fasting glucose || id:ieu-a-773	0.00146712	0.0054665	0.000697674	0.00545391	-0.045745	0.026888	-0.026579	0.026912	NA	NA	0.0369	0.005	NA	NA
rs11733546	T	C	0.0369	0.005	-0.0006	0.011	WHRadjBMI	Fasting insulin || id:ieu-a-775	0.00146712	0.0054665	0.000697674	0.00545391	-0.045745	0.026888	-0.026579	0.026912	NA	NA	0.0369	0.005	NA	NA
rs11739877	T	C	0.0116	0.0018	-0.0006	0.0019	BMI	HbA1c	0.00394548	0.00213843	0.00244859	0.00213355	0.012519	0.01006	-0.003644	0.010077	0.0116	0.0018	NA	NA	NA	NA
rs11739877	T	C	0.0116	0.0018	0.0281	0.0081	BMI	T2DM	0.00394548	0.00213843	0.00244859	0.00213355	0.012519	0.01006	-0.003644	0.010077	0.0116	0.0018	NA	NA	NA	NA
rs11739877	T	C	0.0116	0.0018	0.006	0.0045	BMI	HOMA-IR || id:ieu-a-771	0.00394548	0.00213843	0.00244859	0.00213355	0.012519	0.01006	-0.003644	0.010077	0.0116	0.0018	NA	NA	NA	NA
rs11739877	T	C	0.0116	0.0018	-0.0005	0.0034	BMI	Fasting glucose || id:ieu-a-773	0.00394548	0.00213843	0.00244859	0.00213355	0.012519	0.01006	-0.003644	0.010077	0.0116	0.0018	NA	NA	NA	NA
rs11739877	T	C	0.0116	0.0018	0.0056	0.0034	BMI	Fasting insulin || id:ieu-a-775	0.00394548	0.00213843	0.00244859	0.00213355	0.012519	0.01006	-0.003644	0.010077	0.0116	0.0018	NA	NA	NA	NA
rs11741461	C	T	-0.0146797	0.00208691	-0.0012	0.0019	Diastolic blood pressure, automated reading || id:ukb-b-7992	HbA1c	-0.0111338	0.0020917	-0.0146797	0.00208691	0.002849	0.009911	0.014102	0.009933	-0.0097	0.0017	0.0092	0.0018	0.003	0.0018
rs11741461	C	T	-0.0146797	0.00208691	-0.0047	0.0079	Diastolic blood pressure, automated reading || id:ukb-b-7992	T2DM	-0.0111338	0.0020917	-0.0146797	0.00208691	0.002849	0.009911	0.014102	0.009933	-0.0097	0.0017	0.0092	0.0018	0.003	0.0018
rs11741461	C	T	-0.0146797	0.00208691	-0.0032	0.0043	Diastolic blood pressure, automated reading || id:ukb-b-7992	HOMA-IR || id:ieu-a-771	-0.0111338	0.0020917	-0.0146797	0.00208691	0.002849	0.009911	0.014102	0.009933	-0.0097	0.0017	0.0092	0.0018	0.003	0.0018
rs11741461	C	T	-0.0146797	0.00208691	-0.0006	0.0033	Diastolic blood pressure, automated reading || id:ukb-b-7992	Fasting glucose || id:ieu-a-773	-0.0111338	0.0020917	-0.0146797	0.00208691	0.002849	0.009911	0.014102	0.009933	-0.0097	0.0017	0.0092	0.0018	0.003	0.0018
rs11741461	C	T	-0.0146797	0.00208691	0.0019	0.0033	Diastolic blood pressure, automated reading || id:ukb-b-7992	Fasting insulin || id:ieu-a-775	-0.0111338	0.0020917	-0.0146797	0.00208691	0.002849	0.009911	0.014102	0.009933	-0.0097	0.0017	0.0092	0.0018	0.003	0.0018
rs11745491	G	A	-0.012177	0.00217236	-0.0018	0.0082	Diastolic blood pressure, automated reading || id:ukb-b-7992	T2DM	-0.00986804	0.00217732	-0.012177	0.00217236	-0.001642	0.010235	-0.006859	0.010258	0.0081	0.002	0.0008	0.0021	0.0046	0.0021
rs11747001	A	G	0.0154	0.002	0.0047	0.0018	WHR	HbA1c	0.00655579	0.00244429	0.00917143	0.00243871	-0.007069	0.01103	-0.046307	0.011047	NA	NA	0.0172	0.002	0.0154	0.002
rs11747001	A	G	0.0172	0.002	0.0047	0.0018	WHRadjBMI	HbA1c	0.00655579	0.00244429	0.00917143	0.00243871	-0.007069	0.01103	-0.046307	0.011047	NA	NA	0.0172	0.002	0.0154	0.002
rs11747001	A	G	0.0154	0.002	0.0099	0.0083	WHR	T2DM	0.00655579	0.00244429	0.00917143	0.00243871	-0.007069	0.01103	-0.046307	0.011047	NA	NA	0.0172	0.002	0.0154	0.002
rs11747001	A	G	0.0172	0.002	0.0099	0.0083	WHRadjBMI	T2DM	0.00655579	0.00244429	0.00917143	0.00243871	-0.007069	0.01103	-0.046307	0.011047	NA	NA	0.0172	0.002	0.0154	0.002
rs11747001	A	G	0.0154	0.002	0.0001	0.0045	WHR	HOMA-IR || id:ieu-a-771	0.00655579	0.00244429	0.00917143	0.00243871	-0.007069	0.01103	-0.046307	0.011047	NA	NA	0.0172	0.002	0.0154	0.002
rs11747001	A	G	0.0154	0.002	0	0.0035	WHR	Fasting glucose || id:ieu-a-773	0.00655579	0.00244429	0.00917143	0.00243871	-0.007069	0.01103	-0.046307	0.011047	NA	NA	0.0172	0.002	0.0154	0.002
rs11747001	A	G	0.0154	0.002	0.0013	0.0035	WHR	Fasting insulin || id:ieu-a-775	0.00655579	0.00244429	0.00917143	0.00243871	-0.007069	0.01103	-0.046307	0.011047	NA	NA	0.0172	0.002	0.0154	0.002
rs11747001	A	G	0.0172	0.002	0.0001	0.0045	WHRadjBMI	HOMA-IR || id:ieu-a-771	0.00655579	0.00244429	0.00917143	0.00243871	-0.007069	0.01103	-0.046307	0.011047	NA	NA	0.0172	0.002	0.0154	0.002
rs11747001	A	G	0.0172	0.002	0	0.0035	WHRadjBMI	Fasting glucose || id:ieu-a-773	0.00655579	0.00244429	0.00917143	0.00243871	-0.007069	0.01103	-0.046307	0.011047	NA	NA	0.0172	0.002	0.0154	0.002
rs11747001	A	G	0.0172	0.002	0.0013	0.0035	WHRadjBMI	Fasting insulin || id:ieu-a-775	0.00655579	0.00244429	0.00917143	0.00243871	-0.007069	0.01103	-0.046307	0.011047	NA	NA	0.0172	0.002	0.0154	0.002
rs11754057	G	A	0.014082	0.0021296	-0.0024	0.0019	Diastolic blood pressure, automated reading || id:ukb-b-7992	HbA1c	0.00699742	0.0021357	0.014082	0.0021296	0.007738	0.010152	-0.018386	0.010164	0.0059	0.0018	0.0003	0.0019	0.0029	0.0018
rs11754057	G	A	0.014082	0.0021296	-0.0022	0.0081	Diastolic blood pressure, automated reading || id:ukb-b-7992	T2DM	0.00699742	0.0021357	0.014082	0.0021296	0.007738	0.010152	-0.018386	0.010164	0.0059	0.0018	0.0003	0.0019	0.0029	0.0018
rs11754057	G	A	0.014082	0.0021296	0.0079	0.0043	Diastolic blood pressure, automated reading || id:ukb-b-7992	HOMA-IR || id:ieu-a-771	0.00699742	0.0021357	0.014082	0.0021296	0.007738	0.010152	-0.018386	0.010164	0.0059	0.0018	0.0003	0.0019	0.0029	0.0018
rs11754057	G	A	0.014082	0.0021296	0.0041	0.0033	Diastolic blood pressure, automated reading || id:ukb-b-7992	Fasting glucose || id:ieu-a-773	0.00699742	0.0021357	0.014082	0.0021296	0.007738	0.010152	-0.018386	0.010164	0.0059	0.0018	0.0003	0.0019	0.0029	0.0018
rs11754057	G	A	0.014082	0.0021296	0.0086	0.0034	Diastolic blood pressure, automated reading || id:ukb-b-7992	Fasting insulin || id:ieu-a-775	0.00699742	0.0021357	0.014082	0.0021296	0.007738	0.010152	-0.018386	0.010164	0.0059	0.0018	0.0003	0.0019	0.0029	0.0018
rs11757278	T	C	0.0133	0.0019	-0.0017	0.0019	BMI	HbA1c	-0.00163559	0.00225482	-0.0033078	0.00224839	-0.000843	0.010247	0.005263	0.010267	0.0133	0.0019	NA	NA	NA	NA
rs11757278	T	C	0.0133	0.0019	0.0185	0.0084	BMI	T2DM	-0.00163559	0.00225482	-0.0033078	0.00224839	-0.000843	0.010247	0.005263	0.010267	0.0133	0.0019	NA	NA	NA	NA
rs11757278	T	C	0.0133	0.0019	0.009	0.0043	BMI	HOMA-IR || id:ieu-a-771	-0.00163559	0.00225482	-0.0033078	0.00224839	-0.000843	0.010247	0.005263	0.010267	0.0133	0.0019	NA	NA	NA	NA
rs11757278	T	C	0.0133	0.0019	0.0047	0.0033	BMI	Fasting glucose || id:ieu-a-773	-0.00163559	0.00225482	-0.0033078	0.00224839	-0.000843	0.010247	0.005263	0.010267	0.0133	0.0019	NA	NA	NA	NA
rs11757278	T	C	0.0133	0.0019	0.0057	0.0033	BMI	Fasting insulin || id:ieu-a-775	-0.00163559	0.00225482	-0.0033078	0.00224839	-0.000843	0.010247	0.005263	0.010267	0.0133	0.0019	NA	NA	NA	NA
rs11757455	A	G	-0.0221	0.0037	-0.0014	0.0039	WHRadjBMI	HbA1c	-0.00963436	0.00415054	-0.00412697	0.0041387	0.018301	0.024496	0.007998	0.024564	NA	NA	-0.0221	0.0037	NA	NA
rs11757455	A	G	-0.0221	0.0037	-0.013	0.012	WHRadjBMI	HOMA-IR || id:ieu-a-771	-0.00963436	0.00415054	-0.00412697	0.0041387	0.018301	0.024496	0.007998	0.024564	NA	NA	-0.0221	0.0037	NA	NA
rs11757455	A	G	-0.0221	0.0037	-0.0023	0.0078	WHRadjBMI	Fasting glucose || id:ieu-a-773	-0.00963436	0.00415054	-0.00412697	0.0041387	0.018301	0.024496	0.007998	0.024564	NA	NA	-0.0221	0.0037	NA	NA
rs11757455	A	G	-0.0221	0.0037	-0.003	0.0082	WHRadjBMI	Fasting insulin || id:ieu-a-775	-0.00963436	0.00415054	-0.00412697	0.0041387	0.018301	0.024496	0.007998	0.024564	NA	NA	-0.0221	0.0037	NA	NA
rs11770285	C	G	0.0309	0.0031	0.0076	0.003	WHRadjBMI	HbA1c	0.00179822	0.00355951	0.00679158	0.00355133	-0.002892	0.019854	-0.02699	0.019893	NA	NA	0.0309	0.0031	NA	NA
rs11770285	C	G	0.0309	0.0031	0.0374	0.0138	WHRadjBMI	T2DM	0.00179822	0.00355951	0.00679158	0.00355133	-0.002892	0.019854	-0.02699	0.019893	NA	NA	0.0309	0.0031	NA	NA
rs11770285	C	G	0.0309	0.0031	-0.0021	0.0071	WHRadjBMI	HOMA-IR || id:ieu-a-771	0.00179822	0.00355951	0.00679158	0.00355133	-0.002892	0.019854	-0.02699	0.019893	NA	NA	0.0309	0.0031	NA	NA
rs11770285	C	G	0.0309	0.0031	-0.0043	0.0054	WHRadjBMI	Fasting glucose || id:ieu-a-773	0.00179822	0.00355951	0.00679158	0.00355133	-0.002892	0.019854	-0.02699	0.019893	NA	NA	0.0309	0.0031	NA	NA
rs11770285	C	G	0.0309	0.0031	-0.0088	0.0056	WHRadjBMI	Fasting insulin || id:ieu-a-775	0.00179822	0.00355951	0.00679158	0.00355133	-0.002892	0.019854	-0.02699	0.019893	NA	NA	0.0309	0.0031	NA	NA
rs11772246	T	C	0.0145	0.0022	-0.0038	0.0023	BMI	HbA1c	0.0109655	0.0026939	0.00921093	0.00268771	-0.006129	0.012201	0.014138	0.012223	0.0145	0.0022	NA	NA	NA	NA
rs11772246	T	C	0.0145	0.0022	0.0293	0.01	BMI	T2DM	0.0109655	0.0026939	0.00921093	0.00268771	-0.006129	0.012201	0.014138	0.012223	0.0145	0.0022	NA	NA	NA	NA
rs11772246	T	C	0.0145	0.0022	0.0009	0.005	BMI	HOMA-IR || id:ieu-a-771	0.0109655	0.0026939	0.00921093	0.00268771	-0.006129	0.012201	0.014138	0.012223	0.0145	0.0022	NA	NA	NA	NA
rs11772246	T	C	0.0145	0.0022	0.0061	0.0039	BMI	Fasting glucose || id:ieu-a-773	0.0109655	0.0026939	0.00921093	0.00268771	-0.006129	0.012201	0.014138	0.012223	0.0145	0.0022	NA	NA	NA	NA
rs11772246	T	C	0.0145	0.0022	0.0045	0.0039	BMI	Fasting insulin || id:ieu-a-775	0.0109655	0.0026939	0.00921093	0.00268771	-0.006129	0.012201	0.014138	0.012223	0.0145	0.0022	NA	NA	NA	NA
rs11773362	T	C	-0.0105	0.0018	-0.0011	0.0019	BMI	HbA1c	-0.000719539	0.00219753	-0.00201991	0.00219246	0.008701	0.010148	-0.007507	0.010181	-0.0105	0.0018	NA	NA	NA	NA
rs11773362	T	C	-0.0105	0.0018	-0.0144	0.0083	BMI	T2DM	-0.000719539	0.00219753	-0.00201991	0.00219246	0.008701	0.010148	-0.007507	0.010181	-0.0105	0.0018	NA	NA	NA	NA
rs11773362	T	C	-0.0105	0.0018	-0.0076	0.0042	BMI	HOMA-IR || id:ieu-a-771	-0.000719539	0.00219753	-0.00201991	0.00219246	0.008701	0.010148	-0.007507	0.010181	-0.0105	0.0018	NA	NA	NA	NA
rs11773362	T	C	-0.0105	0.0018	-0.0074	0.0032	BMI	Fasting glucose || id:ieu-a-773	-0.000719539	0.00219753	-0.00201991	0.00219246	0.008701	0.010148	-0.007507	0.010181	-0.0105	0.0018	NA	NA	NA	NA
rs11773362	T	C	-0.0105	0.0018	-0.0076	0.0033	BMI	Fasting insulin || id:ieu-a-775	-0.000719539	0.00219753	-0.00201991	0.00219246	0.008701	0.010148	-0.007507	0.010181	-0.0105	0.0018	NA	NA	NA	NA
rs11782074	T	G	0.0124	0.0018	0.0005	0.002	BMI	HbA1c	0.00287096	0.00216776	0.00422467	0.0021627	-0.009913	0.010152	0.002001	0.010181	0.0124	0.0018	NA	NA	0.0109	0.0019
rs11782074	T	G	0.0109	0.0019	0.0005	0.002	WHR	HbA1c	0.00287096	0.00216776	0.00422467	0.0021627	-0.009913	0.010152	0.002001	0.010181	0.0124	0.0018	NA	NA	0.0109	0.0019
rs11782074	T	G	0.0124	0.0018	-0.0066	0.0044	BMI	HOMA-IR || id:ieu-a-771	0.00287096	0.00216776	0.00422467	0.0021627	-0.009913	0.010152	0.002001	0.010181	0.0124	0.0018	NA	NA	0.0109	0.0019
rs11782074	T	G	0.0124	0.0018	0.0011	0.0033	BMI	Fasting glucose || id:ieu-a-773	0.00287096	0.00216776	0.00422467	0.0021627	-0.009913	0.010152	0.002001	0.010181	0.0124	0.0018	NA	NA	0.0109	0.0019
rs11782074	T	G	0.0124	0.0018	-0.0035	0.0033	BMI	Fasting insulin || id:ieu-a-775	0.00287096	0.00216776	0.00422467	0.0021627	-0.009913	0.010152	0.002001	0.010181	0.0124	0.0018	NA	NA	0.0109	0.0019
rs11782074	T	G	0.0109	0.0019	-0.0066	0.0044	WHR	HOMA-IR || id:ieu-a-771	0.00287096	0.00216776	0.00422467	0.0021627	-0.009913	0.010152	0.002001	0.010181	0.0124	0.0018	NA	NA	0.0109	0.0019
rs11782074	T	G	0.0109	0.0019	0.0011	0.0033	WHR	Fasting glucose || id:ieu-a-773	0.00287096	0.00216776	0.00422467	0.0021627	-0.009913	0.010152	0.002001	0.010181	0.0124	0.0018	NA	NA	0.0109	0.0019
rs11782074	T	G	0.0109	0.0019	-0.0035	0.0033	WHR	Fasting insulin || id:ieu-a-775	0.00287096	0.00216776	0.00422467	0.0021627	-0.009913	0.010152	0.002001	0.010181	0.0124	0.0018	NA	NA	0.0109	0.0019
rs11786566	T	G	-0.0109	0.0018	-0.0016	0.002	WHRadjBMI	HbA1c	-0.00177075	0.0020991	0.00235029	0.00209419	-0.00085	0.010347	-0.005947	0.01037	NA	NA	-0.0109	0.0018	NA	NA
rs11786566	T	G	-0.0109	0.0018	-0.0057	0.0047	WHRadjBMI	HOMA-IR || id:ieu-a-771	-0.00177075	0.0020991	0.00235029	0.00209419	-0.00085	0.010347	-0.005947	0.01037	NA	NA	-0.0109	0.0018	NA	NA
rs11786566	T	G	-0.0109	0.0018	-0.0017	0.0036	WHRadjBMI	Fasting glucose || id:ieu-a-773	-0.00177075	0.0020991	0.00235029	0.00209419	-0.00085	0.010347	-0.005947	0.01037	NA	NA	-0.0109	0.0018	NA	NA
rs11786566	T	G	-0.0109	0.0018	-0.0031	0.0035	WHRadjBMI	Fasting insulin || id:ieu-a-775	-0.00177075	0.0020991	0.00235029	0.00209419	-0.00085	0.010347	-0.005947	0.01037	NA	NA	-0.0109	0.0018	NA	NA
rs11792069	A	G	0.0136	0.0024	0.0055	0.0034	WHR	HbA1c	-0.00278366	0.00268658	0.00118109	0.00268046	-0.010573	0.014314	-0.007064	0.014335	NA	NA	NA	NA	0.0136	0.0024
rs11792069	A	G	0.0136	0.0024	0.019	0.0085	WHR	HOMA-IR || id:ieu-a-771	-0.00278366	0.00268658	0.00118109	0.00268046	-0.010573	0.014314	-0.007064	0.014335	NA	NA	NA	NA	0.0136	0.0024
rs11792069	A	G	0.0136	0.0024	0.0045	0.0058	WHR	Fasting glucose || id:ieu-a-773	-0.00278366	0.00268658	0.00118109	0.00268046	-0.010573	0.014314	-0.007064	0.014335	NA	NA	NA	NA	0.0136	0.0024
rs11792069	A	G	0.0136	0.0024	0.01	0.006	WHR	Fasting insulin || id:ieu-a-775	-0.00278366	0.00268658	0.00118109	0.00268046	-0.010573	0.014314	-0.007064	0.014335	NA	NA	NA	NA	0.0136	0.0024
rs11821781	G	A	0.0144837	0.00237656	0.0139	0.0089	Diastolic blood pressure, automated reading || id:ukb-b-7992	T2DM	0.0165378	0.00238188	0.0144837	0.00237656	0.003978	0.013057	0.00882	0.013088	-0.0044	0.0022	-0.0071	0.0023	-0.008	0.0023
rs11821781	G	A	0.0165378	0.00238188	0.0139	0.0089	Systolic blood pressure, automated reading || id:ukb-b-20175	T2DM	0.0165378	0.00238188	0.0144837	0.00237656	0.003978	0.013057	0.00882	0.013088	-0.0044	0.0022	-0.0071	0.0023	-0.008	0.0023
rs11865952	G	A	-0.0123302	0.00209981	0.0032	0.0018	Diastolic blood pressure, automated reading || id:ukb-b-7992	HbA1c	-0.0100001	0.00210479	-0.0123302	0.00209981	0.02324	0.010028	-0.005401	0.01006	0.0069	0.0017	0.0004	0.0018	0.0041	0.0018
rs11865952	G	A	-0.0123302	0.00209981	0.0021	0.0079	Diastolic blood pressure, automated reading || id:ukb-b-7992	T2DM	-0.0100001	0.00210479	-0.0123302	0.00209981	0.02324	0.010028	-0.005401	0.01006	0.0069	0.0017	0.0004	0.0018	0.0041	0.0018
rs11865952	G	A	-0.0123302	0.00209981	0.0012	0.004	Diastolic blood pressure, automated reading || id:ukb-b-7992	HOMA-IR || id:ieu-a-771	-0.0100001	0.00210479	-0.0123302	0.00209981	0.02324	0.010028	-0.005401	0.01006	0.0069	0.0017	0.0004	0.0018	0.0041	0.0018
rs11865952	G	A	-0.0123302	0.00209981	0.0019	0.0031	Diastolic blood pressure, automated reading || id:ukb-b-7992	Fasting glucose || id:ieu-a-773	-0.0100001	0.00210479	-0.0123302	0.00209981	0.02324	0.010028	-0.005401	0.01006	0.0069	0.0017	0.0004	0.0018	0.0041	0.0018
rs11865952	G	A	-0.0123302	0.00209981	0.0039	0.0031	Diastolic blood pressure, automated reading || id:ukb-b-7992	Fasting insulin || id:ieu-a-775	-0.0100001	0.00210479	-0.0123302	0.00209981	0.02324	0.010028	-0.005401	0.01006	0.0069	0.0017	0.0004	0.0018	0.0041	0.0018
rs11872627	T	C	-0.0184751	0.0030061	0.0036	0.0113	Systolic blood pressure, automated reading || id:ukb-b-20175	T2DM	-0.0184751	0.0030061	-0.00719983	0.00299891	0.009224	0.014881	0.000834	0.014901	-0.0014	0.0028	-0.0001	0.0029	-0.0005	0.0029
rs11882409	A	C	0.0121	0.0019	-0.0027	0.0021	BMI	HbA1c	-0.00415074	0.00233599	0.00241038	0.0023304	0.009372	0.012698	0.025283	0.012735	0.0121	0.0019	NA	NA	NA	NA
rs11882409	A	C	0.0121	0.0019	0.0036	0.0046	BMI	HOMA-IR || id:ieu-a-771	-0.00415074	0.00233599	0.00241038	0.0023304	0.009372	0.012698	0.025283	0.012735	0.0121	0.0019	NA	NA	NA	NA
rs11882409	A	C	0.0121	0.0019	-0.0015	0.0035	BMI	Fasting glucose || id:ieu-a-773	-0.00415074	0.00233599	0.00241038	0.0023304	0.009372	0.012698	0.025283	0.012735	0.0121	0.0019	NA	NA	NA	NA
rs11882409	A	C	0.0121	0.0019	-0.0024	0.0036	BMI	Fasting insulin || id:ieu-a-775	-0.00415074	0.00233599	0.00241038	0.0023304	0.009372	0.012698	0.025283	0.012735	0.0121	0.0019	NA	NA	NA	NA
rs11893688	T	C	0.0138	0.0019	0.0051	0.0022	WHRadjBMI	HbA1c	0.00102086	0.00220014	0.0028398	0.00219427	0.00341	0.010005	0.000866	0.010029	NA	NA	0.0138	0.0019	NA	NA
rs11893688	T	C	0.0138	0.0019	0.0146	0.0082	WHRadjBMI	T2DM	0.00102086	0.00220014	0.0028398	0.00219427	0.00341	0.010005	0.000866	0.010029	NA	NA	0.0138	0.0019	NA	NA
rs11893688	T	C	0.0138	0.0019	0.013	0.0069	WHRadjBMI	HOMA-IR || id:ieu-a-771	0.00102086	0.00220014	0.0028398	0.00219427	0.00341	0.010005	0.000866	0.010029	NA	NA	0.0138	0.0019	NA	NA
rs11893688	T	C	0.0138	0.0019	0.0052	0.0039	WHRadjBMI	Fasting glucose || id:ieu-a-773	0.00102086	0.00220014	0.0028398	0.00219427	0.00341	0.010005	0.000866	0.010029	NA	NA	0.0138	0.0019	NA	NA
rs11893688	T	C	0.0138	0.0019	0.0063	0.0037	WHRadjBMI	Fasting insulin || id:ieu-a-775	0.00102086	0.00220014	0.0028398	0.00219427	0.00341	0.010005	0.000866	0.010029	NA	NA	0.0138	0.0019	NA	NA
rs11899550	T	C	0.0197	0.0035	0.0015	0.0038	WHRadjBMI	HbA1c	-0.00328795	0.00401342	0.00459769	0.00400273	-0.042541	0.020752	-0.010403	0.020837	NA	NA	0.0197	0.0035	NA	NA
rs11899550	T	C	0.0197	0.0035	0.021	0.0092	WHRadjBMI	HOMA-IR || id:ieu-a-771	-0.00328795	0.00401342	0.00459769	0.00400273	-0.042541	0.020752	-0.010403	0.020837	NA	NA	0.0197	0.0035	NA	NA
rs11899550	T	C	0.0197	0.0035	-0.0032	0.0068	WHRadjBMI	Fasting glucose || id:ieu-a-773	-0.00328795	0.00401342	0.00459769	0.00400273	-0.042541	0.020752	-0.010403	0.020837	NA	NA	0.0197	0.0035	NA	NA
rs11899550	T	C	0.0197	0.0035	0.0058	0.0069	WHRadjBMI	Fasting insulin || id:ieu-a-775	-0.00328795	0.00401342	0.00459769	0.00400273	-0.042541	0.020752	-0.010403	0.020837	NA	NA	0.0197	0.0035	NA	NA
rs11902450	T	C	0.0167	0.0027	-0.0029	0.0029	BMI	HbA1c	-0.00172276	0.00338101	0.00386904	0.00337196	-0.003892	0.020944	-0.003526	0.021058	0.0167	0.0027	NA	NA	NA	NA
rs11902450	T	C	0.0167	0.0027	-0.0078	0.0128	BMI	T2DM	-0.00172276	0.00338101	0.00386904	0.00337196	-0.003892	0.020944	-0.003526	0.021058	0.0167	0.0027	NA	NA	NA	NA
rs11902450	T	C	0.0167	0.0027	0.0061	0.0071	BMI	HOMA-IR || id:ieu-a-771	-0.00172276	0.00338101	0.00386904	0.00337196	-0.003892	0.020944	-0.003526	0.021058	0.0167	0.0027	NA	NA	NA	NA
rs11902450	T	C	0.0167	0.0027	0.0004	0.0053	BMI	Fasting glucose || id:ieu-a-773	-0.00172276	0.00338101	0.00386904	0.00337196	-0.003892	0.020944	-0.003526	0.021058	0.0167	0.0027	NA	NA	NA	NA
rs11902450	T	C	0.0167	0.0027	-0.001	0.0058	BMI	Fasting insulin || id:ieu-a-775	-0.00172276	0.00338101	0.00386904	0.00337196	-0.003892	0.020944	-0.003526	0.021058	0.0167	0.0027	NA	NA	NA	NA
rs1190982	T	C	0.0157	0.0019	-0.0047	0.002	WHR	HbA1c	-0.0007601	0.00225127	-0.00471363	0.00224618	-0.010627	0.010196	0.016401	0.010219	NA	NA	0.0159	0.0019	0.0157	0.0019
rs1190982	T	C	0.0159	0.0019	-0.0047	0.002	WHRadjBMI	HbA1c	-0.0007601	0.00225127	-0.00471363	0.00224618	-0.010627	0.010196	0.016401	0.010219	NA	NA	0.0159	0.0019	0.0157	0.0019
rs1190982	T	C	0.0157	0.0019	0.0276	0.0084	WHR	T2DM	-0.0007601	0.00225127	-0.00471363	0.00224618	-0.010627	0.010196	0.016401	0.010219	NA	NA	0.0159	0.0019	0.0157	0.0019
rs1190982	T	C	0.0159	0.0019	0.0276	0.0084	WHRadjBMI	T2DM	-0.0007601	0.00225127	-0.00471363	0.00224618	-0.010627	0.010196	0.016401	0.010219	NA	NA	0.0159	0.0019	0.0157	0.0019
rs1190982	T	C	0.0157	0.0019	-0.0003	0.0045	WHR	HOMA-IR || id:ieu-a-771	-0.0007601	0.00225127	-0.00471363	0.00224618	-0.010627	0.010196	0.016401	0.010219	NA	NA	0.0159	0.0019	0.0157	0.0019
rs1190982	T	C	0.0157	0.0019	-0.0013	0.0034	WHR	Fasting glucose || id:ieu-a-773	-0.0007601	0.00225127	-0.00471363	0.00224618	-0.010627	0.010196	0.016401	0.010219	NA	NA	0.0159	0.0019	0.0157	0.0019
rs1190982	T	C	0.0157	0.0019	-0.0006	0.0034	WHR	Fasting insulin || id:ieu-a-775	-0.0007601	0.00225127	-0.00471363	0.00224618	-0.010627	0.010196	0.016401	0.010219	NA	NA	0.0159	0.0019	0.0157	0.0019
rs1190982	T	C	0.0159	0.0019	-0.0003	0.0045	WHRadjBMI	HOMA-IR || id:ieu-a-771	-0.0007601	0.00225127	-0.00471363	0.00224618	-0.010627	0.010196	0.016401	0.010219	NA	NA	0.0159	0.0019	0.0157	0.0019
rs1190982	T	C	0.0159	0.0019	-0.0013	0.0034	WHRadjBMI	Fasting glucose || id:ieu-a-773	-0.0007601	0.00225127	-0.00471363	0.00224618	-0.010627	0.010196	0.016401	0.010219	NA	NA	0.0159	0.0019	0.0157	0.0019
rs1190982	T	C	0.0159	0.0019	-0.0006	0.0034	WHRadjBMI	Fasting insulin || id:ieu-a-775	-0.0007601	0.00225127	-0.00471363	0.00224618	-0.010627	0.010196	0.016401	0.010219	NA	NA	0.0159	0.0019	0.0157	0.0019
rs11915371	A	C	-0.0154	0.0021	-0.0002	0.0022	BMI	HbA1c	0.00347836	0.00256155	-0.00068563	0.00255525	-0.018562	0.012424	0.000891	0.012466	-0.0154	0.0021	NA	NA	NA	NA
rs11915371	A	C	-0.0154	0.0021	-0.0314	0.0096	BMI	T2DM	0.00347836	0.00256155	-0.00068563	0.00255525	-0.018562	0.012424	0.000891	0.012466	-0.0154	0.0021	NA	NA	NA	NA
rs11915371	A	C	-0.0154	0.0021	-0.0095	0.0049	BMI	HOMA-IR || id:ieu-a-771	0.00347836	0.00256155	-0.00068563	0.00255525	-0.018562	0.012424	0.000891	0.012466	-0.0154	0.0021	NA	NA	NA	NA
rs11915371	A	C	-0.0154	0.0021	-0.011	0.0038	BMI	Fasting glucose || id:ieu-a-773	0.00347836	0.00256155	-0.00068563	0.00255525	-0.018562	0.012424	0.000891	0.012466	-0.0154	0.0021	NA	NA	NA	NA
rs11915371	A	C	-0.0154	0.0021	-0.011	0.0039	BMI	Fasting insulin || id:ieu-a-775	0.00347836	0.00256155	-0.00068563	0.00255525	-0.018562	0.012424	0.000891	0.012466	-0.0154	0.0021	NA	NA	NA	NA
rs11919665	A	T	0.0117	0.002	-0.0134	0.0084	BMI	T2DM	-0.0100329	0.00221965	-0.012593	0.0022142	0.014635	0.011095	0.003516	0.01112	0.0117	0.002	NA	NA	NA	NA
rs11921432	T	C	-0.0189	0.0027	0.0039	0.003	BMI	HbA1c	-0.00462325	0.00329069	-0.00488348	0.00328259	-0.012591	0.017581	0.026654	0.017612	-0.0189	0.0027	NA	NA	NA	NA
rs11921432	T	C	-0.0189	0.0027	-0.0231	0.0122	BMI	T2DM	-0.00462325	0.00329069	-0.00488348	0.00328259	-0.012591	0.017581	0.026654	0.017612	-0.0189	0.0027	NA	NA	NA	NA
rs11921432	T	C	-0.0189	0.0027	-0.0043	0.0066	BMI	HOMA-IR || id:ieu-a-771	-0.00462325	0.00329069	-0.00488348	0.00328259	-0.012591	0.017581	0.026654	0.017612	-0.0189	0.0027	NA	NA	NA	NA
rs11921432	T	C	-0.0189	0.0027	0.0033	0.005	BMI	Fasting glucose || id:ieu-a-773	-0.00462325	0.00329069	-0.00488348	0.00328259	-0.012591	0.017581	0.026654	0.017612	-0.0189	0.0027	NA	NA	NA	NA
rs11921432	T	C	-0.0189	0.0027	-0.012	0.0053	BMI	Fasting insulin || id:ieu-a-775	-0.00462325	0.00329069	-0.00488348	0.00328259	-0.012591	0.017581	0.026654	0.017612	-0.0189	0.0027	NA	NA	NA	NA
rs11929253	A	G	0.0147	0.0022	-0.0009	0.0022	WHRadjBMI	HbA1c	0.00841463	0.00270009	0.00620647	0.00269345	0.014003	0.01404	0.010606	0.015881	NA	NA	0.0147	0.0022	NA	NA
rs11929253	A	G	0.0147	0.0022	0.0452	0.0092	WHRadjBMI	T2DM	0.00841463	0.00270009	0.00620647	0.00269345	0.014003	0.01404	0.010606	0.015881	NA	NA	0.0147	0.0022	NA	NA
rs11929253	A	G	0.0147	0.0022	0.012	0.0053	WHRadjBMI	HOMA-IR || id:ieu-a-771	0.00841463	0.00270009	0.00620647	0.00269345	0.014003	0.01404	0.010606	0.015881	NA	NA	0.0147	0.0022	NA	NA
rs11929253	A	G	0.0147	0.0022	0.0069	0.004	WHRadjBMI	Fasting glucose || id:ieu-a-773	0.00841463	0.00270009	0.00620647	0.00269345	0.014003	0.01404	0.010606	0.015881	NA	NA	0.0147	0.0022	NA	NA
rs11929253	A	G	0.0147	0.0022	0.0051	0.0042	WHRadjBMI	Fasting insulin || id:ieu-a-775	0.00841463	0.00270009	0.00620647	0.00269345	0.014003	0.01404	0.010606	0.015881	NA	NA	0.0147	0.0022	NA	NA
rs11956399	T	G	0.0158	0.0022	0.0038	0.0023	WHR	HbA1c	0.00315894	0.00266219	0.008231	0.00265612	0.006685	0.012906	-0.00986	0.01295	NA	NA	NA	NA	0.0158	0.0022
rs11956399	T	G	0.0158	0.0022	0.0386	0.01	WHR	T2DM	0.00315894	0.00266219	0.008231	0.00265612	0.006685	0.012906	-0.00986	0.01295	NA	NA	NA	NA	0.0158	0.0022
rs11956399	T	G	0.0158	0.0022	0.0089	0.0052	WHR	HOMA-IR || id:ieu-a-771	0.00315894	0.00266219	0.008231	0.00265612	0.006685	0.012906	-0.00986	0.01295	NA	NA	NA	NA	0.0158	0.0022
rs11956399	T	G	0.0158	0.0022	-0.006	0.004	WHR	Fasting glucose || id:ieu-a-773	0.00315894	0.00266219	0.008231	0.00265612	0.006685	0.012906	-0.00986	0.01295	NA	NA	NA	NA	0.0158	0.0022
rs11956399	T	G	0.0158	0.0022	0.0039	0.0041	WHR	Fasting insulin || id:ieu-a-775	0.00315894	0.00266219	0.008231	0.00265612	0.006685	0.012906	-0.00986	0.01295	NA	NA	NA	NA	0.0158	0.0022
rs12024554	T	C	-0.0149	0.0023	-0.0101	0.0093	WHR	T2DM	-0.000343417	0.00243749	-0.000364501	0.00243099	-0.014733	0.01191	0.000513	0.011931	NA	NA	NA	NA	-0.0149	0.0023
rs12033257	A	G	0.0136	0.0019	-0.0023	0.0023	WHR	HbA1c	0.00428406	0.00215005	0.00844762	0.00214432	0.006411	0.010588	-0.007581	0.010605	NA	NA	NA	NA	0.0136	0.0019
rs12033257	A	G	0.0136	0.0019	0.0312	0.0082	WHR	T2DM	0.00428406	0.00215005	0.00844762	0.00214432	0.006411	0.010588	-0.007581	0.010605	NA	NA	NA	NA	0.0136	0.0019
rs12033257	A	G	0.0136	0.0019	0.013	0.0051	WHR	HOMA-IR || id:ieu-a-771	0.00428406	0.00215005	0.00844762	0.00214432	0.006411	0.010588	-0.007581	0.010605	NA	NA	NA	NA	0.0136	0.0019
rs12033257	A	G	0.0136	0.0019	0.0053	0.0037	WHR	Fasting glucose || id:ieu-a-773	0.00428406	0.00215005	0.00844762	0.00214432	0.006411	0.010588	-0.007581	0.010605	NA	NA	NA	NA	0.0136	0.0019
rs12033257	A	G	0.0136	0.0019	0.0091	0.0037	WHR	Fasting insulin || id:ieu-a-775	0.00428406	0.00215005	0.00844762	0.00214432	0.006411	0.010588	-0.007581	0.010605	NA	NA	NA	NA	0.0136	0.0019
rs12034227	C	A	-0.0121369	0.00219493	-0.0099	0.0082	Systolic blood pressure, automated reading || id:ukb-b-20175	T2DM	-0.0121369	0.00219493	-0.00612089	0.00218909	-0.004965	0.011781	0.00698	0.011811	-0.0107	0.002	-0.0001	0.0021	-0.005	0.0021
rs12042959	A	G	0.0155	0.0025	0.0034	0.0024	WHR	HbA1c	0.00299743	0.00296787	0.00569695	0.00295998	0.012469	0.013957	0.013863	0.013972	NA	NA	NA	NA	0.0155	0.0025
rs12042959	A	G	0.0155	0.0025	0.0173	0.0112	WHR	T2DM	0.00299743	0.00296787	0.00569695	0.00295998	0.012469	0.013957	0.013863	0.013972	NA	NA	NA	NA	0.0155	0.0025
rs12042959	A	G	0.0155	0.0025	-0.0014	0.0055	WHR	HOMA-IR || id:ieu-a-771	0.00299743	0.00296787	0.00569695	0.00295998	0.012469	0.013957	0.013863	0.013972	NA	NA	NA	NA	0.0155	0.0025
rs12042959	A	G	0.0155	0.0025	-0.0006	0.0043	WHR	Fasting glucose || id:ieu-a-773	0.00299743	0.00296787	0.00569695	0.00295998	0.012469	0.013957	0.013863	0.013972	NA	NA	NA	NA	0.0155	0.0025
rs12042959	A	G	0.0155	0.0025	-0.0007	0.0044	WHR	Fasting insulin || id:ieu-a-775	0.00299743	0.00296787	0.00569695	0.00295998	0.012469	0.013957	0.013863	0.013972	NA	NA	NA	NA	0.0155	0.0025
rs12058197	T	C	0.0187	0.0031	0.0085	0.0031	WHRadjBMI	HbA1c	0.00863426	0.00363132	-0.0133103	0.00362167	-0.019482	0.020666	-0.004469	0.020727	NA	NA	0.0187	0.0031	NA	NA
rs12058197	T	C	0.0187	0.0031	0.0803	0.014	WHRadjBMI	T2DM	0.00863426	0.00363132	-0.0133103	0.00362167	-0.019482	0.020666	-0.004469	0.020727	NA	NA	0.0187	0.0031	NA	NA
rs12058197	T	C	0.0187	0.0031	-0.0043	0.0071	WHRadjBMI	HOMA-IR || id:ieu-a-771	0.00863426	0.00363132	-0.0133103	0.00362167	-0.019482	0.020666	-0.004469	0.020727	NA	NA	0.0187	0.0031	NA	NA
rs12058197	T	C	0.0187	0.0031	0.0079	0.0054	WHRadjBMI	Fasting glucose || id:ieu-a-773	0.00863426	0.00363132	-0.0133103	0.00362167	-0.019482	0.020666	-0.004469	0.020727	NA	NA	0.0187	0.0031	NA	NA
rs12058197	T	C	0.0187	0.0031	-0.0051	0.0057	WHRadjBMI	Fasting insulin || id:ieu-a-775	0.00863426	0.00363132	-0.0133103	0.00362167	-0.019482	0.020666	-0.004469	0.020727	NA	NA	0.0187	0.0031	NA	NA
rs12069549	T	C	-0.0158	0.0025	0.0019	0.0025	WHR	HbA1c	-0.00169409	0.00312488	0.00118602	0.00311656	0.006112	0.014608	-0.003661	0.014646	NA	NA	NA	NA	-0.0158	0.0025
rs12069549	T	C	-0.0158	0.0025	0.0265	0.0109	WHR	T2DM	-0.00169409	0.00312488	0.00118602	0.00311656	0.006112	0.014608	-0.003661	0.014646	NA	NA	NA	NA	-0.0158	0.0025
rs12069549	T	C	-0.0158	0.0025	-0.001	0.0067	WHR	HOMA-IR || id:ieu-a-771	-0.00169409	0.00312488	0.00118602	0.00311656	0.006112	0.014608	-0.003661	0.014646	NA	NA	NA	NA	-0.0158	0.0025
rs12069549	T	C	-0.0158	0.0025	0.0043	0.0052	WHR	Fasting glucose || id:ieu-a-773	-0.00169409	0.00312488	0.00118602	0.00311656	0.006112	0.014608	-0.003661	0.014646	NA	NA	NA	NA	-0.0158	0.0025
rs12069549	T	C	-0.0158	0.0025	-0.0073	0.0052	WHR	Fasting insulin || id:ieu-a-775	-0.00169409	0.00312488	0.00118602	0.00311656	0.006112	0.014608	-0.003661	0.014646	NA	NA	NA	NA	-0.0158	0.0025
rs12072739	A	G	-0.0169	0.0023	-0.0276	0.0093	BMI	T2DM	0.00417634	0.00248796	-0.000153214	0.00248132	0.002184	0.010686	0.000896	0.010708	-0.0169	0.0023	NA	NA	NA	NA
rs12091385	T	C	-0.0139714	0.00207782	0.0072	0.0078	Systolic blood pressure, automated reading || id:ukb-b-20175	T2DM	-0.0139714	0.00207782	-0.00580673	0.0020723	0.001742	0.009906	0.01104	0.009934	-0.0068	0.0019	-0.0008	0.002	-0.0041	0.002
rs12098284	T	C	0.0184	0.0026	-0.0016	0.0028	BMI	HbA1c	0.00737575	0.00314566	-0.000598077	0.00313769	0.039807	0.017912	-0.007455	0.017968	0.0184	0.0026	NA	NA	NA	NA
rs12098284	T	C	0.0184	0.0026	0.0217	0.0119	BMI	T2DM	0.00737575	0.00314566	-0.000598077	0.00313769	0.039807	0.017912	-0.007455	0.017968	0.0184	0.0026	NA	NA	NA	NA
rs12098284	T	C	0.0184	0.0026	0.0054	0.0063	BMI	HOMA-IR || id:ieu-a-771	0.00737575	0.00314566	-0.000598077	0.00313769	0.039807	0.017912	-0.007455	0.017968	0.0184	0.0026	NA	NA	NA	NA
rs12098284	T	C	0.0184	0.0026	0.0062	0.0048	BMI	Fasting glucose || id:ieu-a-773	0.00737575	0.00314566	-0.000598077	0.00313769	0.039807	0.017912	-0.007455	0.017968	0.0184	0.0026	NA	NA	NA	NA
rs12098284	T	C	0.0184	0.0026	0.0057	0.0051	BMI	Fasting insulin || id:ieu-a-775	0.00737575	0.00314566	-0.000598077	0.00313769	0.039807	0.017912	-0.007455	0.017968	0.0184	0.0026	NA	NA	NA	NA
rs12101393	C	G	0.014	0.0022	0.0027	0.0022	WHR	HbA1c	0.00449258	0.00252872	0.000994657	0.00252244	0.013602	0.011452	-0.004489	0.011476	NA	NA	NA	NA	0.014	0.0022
rs12101393	C	G	0.014	0.0022	0.0284	0.0096	WHR	T2DM	0.00449258	0.00252872	0.000994657	0.00252244	0.013602	0.011452	-0.004489	0.011476	NA	NA	NA	NA	0.014	0.0022
rs12101393	C	G	0.014	0.0022	-0.0099	0.0048	WHR	HOMA-IR || id:ieu-a-771	0.00449258	0.00252872	0.000994657	0.00252244	0.013602	0.011452	-0.004489	0.011476	NA	NA	NA	NA	0.014	0.0022
rs12101393	C	G	0.014	0.0022	-0.0004	0.0037	WHR	Fasting glucose || id:ieu-a-773	0.00449258	0.00252872	0.000994657	0.00252244	0.013602	0.011452	-0.004489	0.011476	NA	NA	NA	NA	0.014	0.0022
rs12101393	C	G	0.014	0.0022	-0.0013	0.0038	WHR	Fasting insulin || id:ieu-a-775	0.00449258	0.00252872	0.000994657	0.00252244	0.013602	0.011452	-0.004489	0.011476	NA	NA	NA	NA	0.014	0.0022
rs12144610	A	T	-0.0214	0.0022	0.0035	0.0023	WHRadjBMI	HbA1c	0.00498112	0.0027063	0.0115523	0.0026991	0.018757	0.011137	0.016485	0.01116	NA	NA	-0.0214	0.0022	NA	NA
rs12144610	A	T	-0.0214	0.0022	0.0094	0.0093	WHRadjBMI	T2DM	0.00498112	0.0027063	0.0115523	0.0026991	0.018757	0.011137	0.016485	0.01116	NA	NA	-0.0214	0.0022	NA	NA
rs12144610	A	T	-0.0214	0.0022	0.0013	0.005	WHRadjBMI	HOMA-IR || id:ieu-a-771	0.00498112	0.0027063	0.0115523	0.0026991	0.018757	0.011137	0.016485	0.01116	NA	NA	-0.0214	0.0022	NA	NA
rs12144610	A	T	-0.0214	0.0022	-0.001	0.0038	WHRadjBMI	Fasting glucose || id:ieu-a-773	0.00498112	0.0027063	0.0115523	0.0026991	0.018757	0.011137	0.016485	0.01116	NA	NA	-0.0214	0.0022	NA	NA
rs12144610	A	T	-0.0214	0.0022	0.0005	0.0038	WHRadjBMI	Fasting insulin || id:ieu-a-775	0.00498112	0.0027063	0.0115523	0.0026991	0.018757	0.011137	0.016485	0.01116	NA	NA	-0.0214	0.0022	NA	NA
rs12147845	T	C	0.0187	0.0027	0.0085	0.0033	BMI	HbA1c	-0.0011819	0.00324289	-0.00122802	0.00323554	-0.006558	0.015253	0.012181	0.015279	0.0187	0.0027	NA	NA	NA	NA
rs12147845	T	C	0.0187	0.0027	0.045	0.0125	BMI	T2DM	-0.0011819	0.00324289	-0.00122802	0.00323554	-0.006558	0.015253	0.012181	0.015279	0.0187	0.0027	NA	NA	NA	NA
rs12147845	T	C	0.0187	0.0027	0.007	0.0069	BMI	HOMA-IR || id:ieu-a-771	-0.0011819	0.00324289	-0.00122802	0.00323554	-0.006558	0.015253	0.012181	0.015279	0.0187	0.0027	NA	NA	NA	NA
rs12147845	T	C	0.0187	0.0027	0.0087	0.0051	BMI	Fasting glucose || id:ieu-a-773	-0.0011819	0.00324289	-0.00122802	0.00323554	-0.006558	0.015253	0.012181	0.015279	0.0187	0.0027	NA	NA	NA	NA
rs12147845	T	C	0.0187	0.0027	0.0036	0.0051	BMI	Fasting insulin || id:ieu-a-775	-0.0011819	0.00324289	-0.00122802	0.00323554	-0.006558	0.015253	0.012181	0.015279	0.0187	0.0027	NA	NA	NA	NA
rs12150665	T	C	0.0168	0.0016	0.0016	0.0016	BMI	HbA1c	0.0072746	0.00210865	0.00669436	0.0021041	0.02202	0.009988	0.001143	0.01001	0.0168	0.0016	NA	NA	NA	NA
rs12150665	T	C	0.0168	0.0016	0.016	0.0073	BMI	T2DM	0.0072746	0.00210865	0.00669436	0.0021041	0.02202	0.009988	0.001143	0.01001	0.0168	0.0016	NA	NA	NA	NA
rs12150665	T	C	0.0168	0.0016	0.0058	0.004	BMI	HOMA-IR || id:ieu-a-771	0.0072746	0.00210865	0.00669436	0.0021041	0.02202	0.009988	0.001143	0.01001	0.0168	0.0016	NA	NA	NA	NA
rs12150665	T	C	0.0168	0.0016	0.0065	0.0031	BMI	Fasting glucose || id:ieu-a-773	0.0072746	0.00210865	0.00669436	0.0021041	0.02202	0.009988	0.001143	0.01001	0.0168	0.0016	NA	NA	NA	NA
rs12150665	T	C	0.0168	0.0016	0.0052	0.0032	BMI	Fasting insulin || id:ieu-a-775	0.0072746	0.00210865	0.00669436	0.0021041	0.02202	0.009988	0.001143	0.01001	0.0168	0.0016	NA	NA	NA	NA
rs12169946	G	A	0.0161896	0.0023763	-0.0274	0.009	Diastolic blood pressure, automated reading || id:ukb-b-7992	T2DM	0.00814035	0.00238165	0.0161896	0.0023763	0.013582	0.01177	0.005484	0.011798	-0.0021	0.0022	-0.007	0.0023	-0.0073	0.0023
rs12213132	A	G	0.0109	0.0019	0.0032	0.002	WHRadjBMI	HbA1c	0.0029789	0.00223574	0.00604552	0.00222937	-0.001904	0.011142	-0.011672	0.011169	NA	NA	0.0109	0.0019	NA	NA
rs12213132	A	G	0.0109	0.0019	0.0606	0.0079	WHRadjBMI	T2DM	0.0029789	0.00223574	0.00604552	0.00222937	-0.001904	0.011142	-0.011672	0.011169	NA	NA	0.0109	0.0019	NA	NA
rs12213132	A	G	0.0109	0.0019	0.0025	0.0043	WHRadjBMI	HOMA-IR || id:ieu-a-771	0.0029789	0.00223574	0.00604552	0.00222937	-0.001904	0.011142	-0.011672	0.011169	NA	NA	0.0109	0.0019	NA	NA
rs12213132	A	G	0.0109	0.0019	0.0073	0.0033	WHRadjBMI	Fasting glucose || id:ieu-a-773	0.0029789	0.00223574	0.00604552	0.00222937	-0.001904	0.011142	-0.011672	0.011169	NA	NA	0.0109	0.0019	NA	NA
rs12213132	A	G	0.0109	0.0019	0.0018	0.0034	WHRadjBMI	Fasting insulin || id:ieu-a-775	0.0029789	0.00223574	0.00604552	0.00222937	-0.001904	0.011142	-0.011672	0.011169	NA	NA	0.0109	0.0019	NA	NA
rs12243061	T	C	0.0105	0.0018	0.0002	0.0019	BMI	HbA1c	0.00404166	0.00218028	0.0053257	0.00217475	0.006932	0.010128	-0.009244	0.010162	0.0105	0.0018	NA	NA	NA	NA
rs12243061	T	C	0.0105	0.0018	0.0126	0.0082	BMI	T2DM	0.00404166	0.00218028	0.0053257	0.00217475	0.006932	0.010128	-0.009244	0.010162	0.0105	0.0018	NA	NA	NA	NA
rs12243061	T	C	0.0105	0.0018	0.0053	0.0041	BMI	HOMA-IR || id:ieu-a-771	0.00404166	0.00218028	0.0053257	0.00217475	0.006932	0.010128	-0.009244	0.010162	0.0105	0.0018	NA	NA	NA	NA
rs12243061	T	C	0.0105	0.0018	0.0014	0.0032	BMI	Fasting glucose || id:ieu-a-773	0.00404166	0.00218028	0.0053257	0.00217475	0.006932	0.010128	-0.009244	0.010162	0.0105	0.0018	NA	NA	NA	NA
rs12243061	T	C	0.0105	0.0018	0.0056	0.0033	BMI	Fasting insulin || id:ieu-a-775	0.00404166	0.00218028	0.0053257	0.00217475	0.006932	0.010128	-0.009244	0.010162	0.0105	0.0018	NA	NA	NA	NA
rs12258967	G	C	-0.0250287	0.00226225	0.004	0.002	Diastolic blood pressure, automated reading || id:ukb-b-7992	HbA1c	-0.0301799	0.002268	-0.0250287	0.00226225	0.002161	0.011857	-0.000591	0.011888	0.006	0.0019	0.0006	0.002	0.0036	0.0019
rs12258967	G	C	-0.0301799	0.002268	0.004	0.002	Systolic blood pressure, automated reading || id:ukb-b-20175	HbA1c	-0.0301799	0.002268	-0.0250287	0.00226225	0.002161	0.011857	-0.000591	0.011888	0.006	0.0019	0.0006	0.002	0.0036	0.0019
rs12258967	G	C	-0.0250287	0.00226225	0.0167	0.0086	Diastolic blood pressure, automated reading || id:ukb-b-7992	T2DM	-0.0301799	0.002268	-0.0250287	0.00226225	0.002161	0.011857	-0.000591	0.011888	0.006	0.0019	0.0006	0.002	0.0036	0.0019
rs12258967	G	C	-0.0301799	0.002268	0.0167	0.0086	Systolic blood pressure, automated reading || id:ukb-b-20175	T2DM	-0.0301799	0.002268	-0.0250287	0.00226225	0.002161	0.011857	-0.000591	0.011888	0.006	0.0019	0.0006	0.002	0.0036	0.0019
rs12258967	G	C	-0.0301799	0.002268	-0.0004	0.0043	Systolic blood pressure, automated reading || id:ukb-b-20175	HOMA-IR || id:ieu-a-771	-0.0301799	0.002268	-0.0250287	0.00226225	0.002161	0.011857	-0.000591	0.011888	0.006	0.0019	0.0006	0.002	0.0036	0.0019
rs12258967	G	C	-0.0250287	0.00226225	-0.0004	0.0043	Diastolic blood pressure, automated reading || id:ukb-b-7992	HOMA-IR || id:ieu-a-771	-0.0301799	0.002268	-0.0250287	0.00226225	0.002161	0.011857	-0.000591	0.011888	0.006	0.0019	0.0006	0.002	0.0036	0.0019
rs12258967	G	C	-0.0301799	0.002268	-0.0015	0.0033	Systolic blood pressure, automated reading || id:ukb-b-20175	Fasting glucose || id:ieu-a-773	-0.0301799	0.002268	-0.0250287	0.00226225	0.002161	0.011857	-0.000591	0.011888	0.006	0.0019	0.0006	0.002	0.0036	0.0019
rs12258967	G	C	-0.0250287	0.00226225	-0.0015	0.0033	Diastolic blood pressure, automated reading || id:ukb-b-7992	Fasting glucose || id:ieu-a-773	-0.0301799	0.002268	-0.0250287	0.00226225	0.002161	0.011857	-0.000591	0.011888	0.006	0.0019	0.0006	0.002	0.0036	0.0019
rs12258967	G	C	-0.0301799	0.002268	-0.0013	0.0034	Systolic blood pressure, automated reading || id:ukb-b-20175	Fasting insulin || id:ieu-a-775	-0.0301799	0.002268	-0.0250287	0.00226225	0.002161	0.011857	-0.000591	0.011888	0.006	0.0019	0.0006	0.002	0.0036	0.0019
rs12258967	G	C	-0.0250287	0.00226225	-0.0013	0.0034	Diastolic blood pressure, automated reading || id:ukb-b-7992	Fasting insulin || id:ieu-a-775	-0.0301799	0.002268	-0.0250287	0.00226225	0.002161	0.011857	-0.000591	0.011888	0.006	0.0019	0.0006	0.002	0.0036	0.0019
rs12259464	A	G	0.0109	0.0017	0.0014	0.0019	BMI	HbA1c	-0.00281472	0.00208422	-0.0012393	0.00207893	0.006297	0.009718	-0.002718	0.009743	0.0109	0.0017	NA	NA	NA	NA
rs12259464	A	G	0.0109	0.0017	0.0046	0.0079	BMI	T2DM	-0.00281472	0.00208422	-0.0012393	0.00207893	0.006297	0.009718	-0.002718	0.009743	0.0109	0.0017	NA	NA	NA	NA
rs12259464	A	G	0.0109	0.0017	0.0057	0.004	BMI	HOMA-IR || id:ieu-a-771	-0.00281472	0.00208422	-0.0012393	0.00207893	0.006297	0.009718	-0.002718	0.009743	0.0109	0.0017	NA	NA	NA	NA
rs12259464	A	G	0.0109	0.0017	0.0048	0.0031	BMI	Fasting glucose || id:ieu-a-773	-0.00281472	0.00208422	-0.0012393	0.00207893	0.006297	0.009718	-0.002718	0.009743	0.0109	0.0017	NA	NA	NA	NA
rs12259464	A	G	0.0109	0.0017	0.0011	0.0031	BMI	Fasting insulin || id:ieu-a-775	-0.00281472	0.00208422	-0.0012393	0.00207893	0.006297	0.009718	-0.002718	0.009743	0.0109	0.0017	NA	NA	NA	NA
rs12282785	A	C	-0.0157	0.0023	-0.0344	0.0097	BMI	T2DM	-0.00894812	0.00254914	-0.00496119	0.00254344	-0.01531	0.011849	-0.005954	0.011878	-0.0157	0.0023	NA	NA	NA	NA
rs12286929	A	G	-0.0177	0.0016	-0.0021	0.0016	BMI	HbA1c	0.00138971	0.00207986	0.000394581	0.0020752	-0.004342	0.009819	0.004478	0.009847	-0.0177	0.0016	NA	NA	NA	NA
rs12286929	A	G	-0.0177	0.0016	-0.0201	0.0071	BMI	T2DM	0.00138971	0.00207986	0.000394581	0.0020752	-0.004342	0.009819	0.004478	0.009847	-0.0177	0.0016	NA	NA	NA	NA
rs12286929	A	G	-0.0177	0.0016	-0.0026	0.0039	BMI	HOMA-IR || id:ieu-a-771	0.00138971	0.00207986	0.000394581	0.0020752	-0.004342	0.009819	0.004478	0.009847	-0.0177	0.0016	NA	NA	NA	NA
rs12286929	A	G	-0.0177	0.0016	-0.0008	0.003	BMI	Fasting glucose || id:ieu-a-773	0.00138971	0.00207986	0.000394581	0.0020752	-0.004342	0.009819	0.004478	0.009847	-0.0177	0.0016	NA	NA	NA	NA
rs12286929	A	G	-0.0177	0.0016	-0.0024	0.0031	BMI	Fasting insulin || id:ieu-a-775	0.00138971	0.00207986	0.000394581	0.0020752	-0.004342	0.009819	0.004478	0.009847	-0.0177	0.0016	NA	NA	NA	NA
rs12287076	C	G	0.0192	0.002	0.0379	0.0086	WHR	T2DM	-0.0115226	0.00228738	-0.0136652	0.00228226	0.003541	0.011589	-0.009396	0.011611	NA	NA	NA	NA	0.0192	0.002
rs1229984	C	T	0.0491508	0.00625574	0.028	0.019	Systolic blood pressure, automated reading || id:ukb-b-20175	Fasting glucose || id:ieu-a-773	0.0491508	0.00625574	0.0156129	0.00624137	0.12395	0.043134	0.093842	0.043099	0.0305	0.0052	0.0118	0.0054	0.0264	0.0054
rs1229984	C	T	0.0491508	0.00625574	0.0023	0.018	Systolic blood pressure, automated reading || id:ukb-b-20175	Fasting insulin || id:ieu-a-775	0.0491508	0.00625574	0.0156129	0.00624137	0.12395	0.043134	0.093842	0.043099	0.0305	0.0052	0.0118	0.0054	0.0264	0.0054
rs12323265	G	A	0.0145069	0.00211195	0.0115	0.0079	Diastolic blood pressure, automated reading || id:ukb-b-7992	T2DM	0.00567328	0.00211707	0.0145069	0.00211195	-0.014894	0.010504	0.001513	0.010522	-0.0001	0.0019	-0.0034	0.0019	-0.0034	0.0019
rs12325187	C	G	0.0127	0.0021	-0.0035	0.0021	WHRadjBMI	HbA1c	0.00650194	0.00237002	0.00799502	0.00236441	-0.008682	0.010926	0.003084	0.01094	NA	NA	0.0127	0.0021	NA	NA
rs12325187	C	G	0.0127	0.0021	-0.015	0.009	WHRadjBMI	T2DM	0.00650194	0.00237002	0.00799502	0.00236441	-0.008682	0.010926	0.003084	0.01094	NA	NA	0.0127	0.0021	NA	NA
rs12325187	C	G	0.0127	0.0021	0.005	0.0046	WHRadjBMI	HOMA-IR || id:ieu-a-771	0.00650194	0.00237002	0.00799502	0.00236441	-0.008682	0.010926	0.003084	0.01094	NA	NA	0.0127	0.0021	NA	NA
rs12325187	C	G	0.0127	0.0021	-0.0058	0.0036	WHRadjBMI	Fasting glucose || id:ieu-a-773	0.00650194	0.00237002	0.00799502	0.00236441	-0.008682	0.010926	0.003084	0.01094	NA	NA	0.0127	0.0021	NA	NA
rs12325187	C	G	0.0127	0.0021	0.0011	0.0036	WHRadjBMI	Fasting insulin || id:ieu-a-775	0.00650194	0.00237002	0.00799502	0.00236441	-0.008682	0.010926	0.003084	0.01094	NA	NA	0.0127	0.0021	NA	NA
rs12325242	C	G	-0.014962	0.00236975	-0.0012	0.0021	Diastolic blood pressure, automated reading || id:ukb-b-7992	HbA1c	-0.00105335	0.00237538	-0.014962	0.00236975	0.008467	0.01145	-0.013315	0.011483	-0.0014	0.0019	-0.0041	0.0021	-0.0041	0.002
rs12325242	C	G	-0.014962	0.00236975	-0.0195	0.009	Diastolic blood pressure, automated reading || id:ukb-b-7992	T2DM	-0.00105335	0.00237538	-0.014962	0.00236975	0.008467	0.01145	-0.013315	0.011483	-0.0014	0.0019	-0.0041	0.0021	-0.0041	0.002
rs12325242	C	G	-0.014962	0.00236975	-0.0033	0.0046	Diastolic blood pressure, automated reading || id:ukb-b-7992	HOMA-IR || id:ieu-a-771	-0.00105335	0.00237538	-0.014962	0.00236975	0.008467	0.01145	-0.013315	0.011483	-0.0014	0.0019	-0.0041	0.0021	-0.0041	0.002
rs12325242	C	G	-0.014962	0.00236975	0.0032	0.0036	Diastolic blood pressure, automated reading || id:ukb-b-7992	Fasting glucose || id:ieu-a-773	-0.00105335	0.00237538	-0.014962	0.00236975	0.008467	0.01145	-0.013315	0.011483	-0.0014	0.0019	-0.0041	0.0021	-0.0041	0.002
rs12325242	C	G	-0.014962	0.00236975	-0.0037	0.0036	Diastolic blood pressure, automated reading || id:ukb-b-7992	Fasting insulin || id:ieu-a-775	-0.00105335	0.00237538	-0.014962	0.00236975	0.008467	0.01145	-0.013315	0.011483	-0.0014	0.0019	-0.0041	0.0021	-0.0041	0.002
rs12334877	A	G	-0.0144	0.0021	0.0005	0.0024	BMI	HbA1c	-0.00800381	0.00263439	-0.00988883	0.00262824	0.020017	0.011852	0.011488	0.011869	-0.0144	0.0021	NA	NA	NA	NA
rs12334877	A	G	-0.0144	0.0021	-0.0257	0.0099	BMI	T2DM	-0.00800381	0.00263439	-0.00988883	0.00262824	0.020017	0.011852	0.011488	0.011869	-0.0144	0.0021	NA	NA	NA	NA
rs12334877	A	G	-0.0144	0.0021	-0.021	0.0052	BMI	HOMA-IR || id:ieu-a-771	-0.00800381	0.00263439	-0.00988883	0.00262824	0.020017	0.011852	0.011488	0.011869	-0.0144	0.0021	NA	NA	NA	NA
rs12334877	A	G	-0.0144	0.0021	0.003	0.004	BMI	Fasting glucose || id:ieu-a-773	-0.00800381	0.00263439	-0.00988883	0.00262824	0.020017	0.011852	0.011488	0.011869	-0.0144	0.0021	NA	NA	NA	NA
rs12334877	A	G	-0.0144	0.0021	-0.014	0.0041	BMI	Fasting insulin || id:ieu-a-775	-0.00800381	0.00263439	-0.00988883	0.00262824	0.020017	0.011852	0.011488	0.011869	-0.0144	0.0021	NA	NA	NA	NA
rs12364470	T	G	-0.0187	0.0022	-0.0033	0.0023	BMI	HbA1c	-0.00424911	0.00279615	-0.00593227	0.00278989	-0.014563	0.012515	0.000551	0.012532	-0.0187	0.0022	NA	NA	NA	NA
rs12364470	T	G	-0.0187	0.0022	-0.0301	0.0096	BMI	T2DM	-0.00424911	0.00279615	-0.00593227	0.00278989	-0.014563	0.012515	0.000551	0.012532	-0.0187	0.0022	NA	NA	NA	NA
rs12364470	T	G	-0.0187	0.0022	-0.0007	0.0058	BMI	HOMA-IR || id:ieu-a-771	-0.00424911	0.00279615	-0.00593227	0.00278989	-0.014563	0.012515	0.000551	0.012532	-0.0187	0.0022	NA	NA	NA	NA
rs12364470	T	G	-0.0187	0.0022	-0.0059	0.0043	BMI	Fasting glucose || id:ieu-a-773	-0.00424911	0.00279615	-0.00593227	0.00278989	-0.014563	0.012515	0.000551	0.012532	-0.0187	0.0022	NA	NA	NA	NA
rs12364470	T	G	-0.0187	0.0022	-0.0038	0.0043	BMI	Fasting insulin || id:ieu-a-775	-0.00424911	0.00279615	-0.00593227	0.00278989	-0.014563	0.012515	0.000551	0.012532	-0.0187	0.0022	NA	NA	NA	NA
rs12369179	T	C	-0.034	0.0031	-0.011	0.0037	BMI	HbA1c	-0.00472906	0.00362741	-0.0038738	0.00361785	0.023363	0.017454	-0.016627	0.017495	-0.034	0.0031	NA	NA	NA	NA
rs12369179	T	C	-0.034	0.0031	0.0248	0.0136	BMI	T2DM	-0.00472906	0.00362741	-0.0038738	0.00361785	0.023363	0.017454	-0.016627	0.017495	-0.034	0.0031	NA	NA	NA	NA
rs12369179	T	C	-0.034	0.0031	0.013	0.0086	BMI	HOMA-IR || id:ieu-a-771	-0.00472906	0.00362741	-0.0038738	0.00361785	0.023363	0.017454	-0.016627	0.017495	-0.034	0.0031	NA	NA	NA	NA
rs12369179	T	C	-0.034	0.0031	0.0033	0.0062	BMI	Fasting glucose || id:ieu-a-773	-0.00472906	0.00362741	-0.0038738	0.00361785	0.023363	0.017454	-0.016627	0.017495	-0.034	0.0031	NA	NA	NA	NA
rs12369179	T	C	-0.034	0.0031	0.0066	0.0062	BMI	Fasting insulin || id:ieu-a-775	-0.00472906	0.00362741	-0.0038738	0.00361785	0.023363	0.017454	-0.016627	0.017495	-0.034	0.0031	NA	NA	NA	NA
rs12405515	T	G	-0.0135094	0.00209147	-0.0359	0.0079	Diastolic blood pressure, automated reading || id:ukb-b-7992	T2DM	-0.00375764	0.00209705	-0.0135094	0.00209147	-0.011519	0.009838	0.005752	0.009862	0.0002	0.0019	-0.0267	0.0019	-0.0217	0.0019
rs12415793	A	G	-0.0106	0.0019	0.0003	0.0019	WHRadjBMI	HbA1c	-0.000420086	0.00215594	-0.00247435	0.00215048	0.013036	0.009844	0.015091	0.009865	NA	NA	-0.0106	0.0019	NA	NA
rs12415793	A	G	-0.0106	0.0019	-0.029	0.0082	WHRadjBMI	T2DM	-0.000420086	0.00215594	-0.00247435	0.00215048	0.013036	0.009844	0.015091	0.009865	NA	NA	-0.0106	0.0019	NA	NA
rs12415793	A	G	-0.0106	0.0019	-0.0002	0.0041	WHRadjBMI	HOMA-IR || id:ieu-a-771	-0.000420086	0.00215594	-0.00247435	0.00215048	0.013036	0.009844	0.015091	0.009865	NA	NA	-0.0106	0.0019	NA	NA
rs12415793	A	G	-0.0106	0.0019	0.0021	0.0032	WHRadjBMI	Fasting glucose || id:ieu-a-773	-0.000420086	0.00215594	-0.00247435	0.00215048	0.013036	0.009844	0.015091	0.009865	NA	NA	-0.0106	0.0019	NA	NA
rs12415793	A	G	-0.0106	0.0019	0.0047	0.0032	WHRadjBMI	Fasting insulin || id:ieu-a-775	-0.000420086	0.00215594	-0.00247435	0.00215048	0.013036	0.009844	0.015091	0.009865	NA	NA	-0.0106	0.0019	NA	NA
rs12419064	A	G	-0.0114	0.0018	-0.0165	0.0077	WHR	T2DM	-0.00648424	0.00207385	-0.00632586	0.00206921	0.005172	0.009844	-0.000203	0.009867	NA	NA	NA	NA	-0.0114	0.0018
rs12429545	A	G	0.0313	0.0024	0.0013	0.0024	BMI	HbA1c	-0.000784881	0.00311783	0.00561661	0.00311028	0.014302	0.013969	-0.00829	0.01402	0.0313	0.0024	NA	NA	NA	NA
rs12429545	A	G	0.0313	0.0024	0.0542	0.0107	BMI	T2DM	-0.000784881	0.00311783	0.00561661	0.00311028	0.014302	0.013969	-0.00829	0.01402	0.0313	0.0024	NA	NA	NA	NA
rs12429545	A	G	0.0313	0.0024	0.0044	0.0063	BMI	HOMA-IR || id:ieu-a-771	-0.000784881	0.00311783	0.00561661	0.00311028	0.014302	0.013969	-0.00829	0.01402	0.0313	0.0024	NA	NA	NA	NA
rs12429545	A	G	0.0313	0.0024	0.0016	0.0048	BMI	Fasting glucose || id:ieu-a-773	-0.000784881	0.00311783	0.00561661	0.00311028	0.014302	0.013969	-0.00829	0.01402	0.0313	0.0024	NA	NA	NA	NA
rs12429545	A	G	0.0313	0.0024	0.008	0.0048	BMI	Fasting insulin || id:ieu-a-775	-0.000784881	0.00311783	0.00561661	0.00311028	0.014302	0.013969	-0.00829	0.01402	0.0313	0.0024	NA	NA	NA	NA
rs12430764	A	G	0.0107	0.0018	0.0004	0.0018	WHR	HbA1c	0.00497307	0.0020765	0.00632562	0.00207147	0.00174	0.009774	0.022513	0.009799	NA	NA	NA	NA	0.0107	0.0018
rs12430764	A	G	0.0107	0.0018	0.0039	0.0078	WHR	T2DM	0.00497307	0.0020765	0.00632562	0.00207147	0.00174	0.009774	0.022513	0.009799	NA	NA	NA	NA	0.0107	0.0018
rs12430764	A	G	0.0107	0.0018	-0.0004	0.004	WHR	HOMA-IR || id:ieu-a-771	0.00497307	0.0020765	0.00632562	0.00207147	0.00174	0.009774	0.022513	0.009799	NA	NA	NA	NA	0.0107	0.0018
rs12430764	A	G	0.0107	0.0018	0.0063	0.0031	WHR	Fasting glucose || id:ieu-a-773	0.00497307	0.0020765	0.00632562	0.00207147	0.00174	0.009774	0.022513	0.009799	NA	NA	NA	NA	0.0107	0.0018
rs12430764	A	G	0.0107	0.0018	-0.0022	0.0031	WHR	Fasting insulin || id:ieu-a-775	0.00497307	0.0020765	0.00632562	0.00207147	0.00174	0.009774	0.022513	0.009799	NA	NA	NA	NA	0.0107	0.0018
rs1243188	T	C	-0.0148	0.0019	0.0023	0.0021	WHR	HbA1c	-0.00724672	0.00226208	-0.010587	0.00225633	-0.008153	0.010856	-0.002362	0.010887	NA	NA	NA	NA	-0.0148	0.0019
rs1243188	T	C	-0.0148	0.0019	-0.0049	0.0085	WHR	T2DM	-0.00724672	0.00226208	-0.010587	0.00225633	-0.008153	0.010856	-0.002362	0.010887	NA	NA	NA	NA	-0.0148	0.0019
rs1243188	T	C	-0.0148	0.0019	-0.0012	0.0042	WHR	HOMA-IR || id:ieu-a-771	-0.00724672	0.00226208	-0.010587	0.00225633	-0.008153	0.010856	-0.002362	0.010887	NA	NA	NA	NA	-0.0148	0.0019
rs1243188	T	C	-0.0148	0.0019	0.0004	0.0033	WHR	Fasting glucose || id:ieu-a-773	-0.00724672	0.00226208	-0.010587	0.00225633	-0.008153	0.010856	-0.002362	0.010887	NA	NA	NA	NA	-0.0148	0.0019
rs1243188	T	C	-0.0148	0.0019	-0.0028	0.0034	WHR	Fasting insulin || id:ieu-a-775	-0.00724672	0.00226208	-0.010587	0.00225633	-0.008153	0.010856	-0.002362	0.010887	NA	NA	NA	NA	-0.0148	0.0019
rs12435790	A	G	0.0214	0.0035	0.0042	0.0038	WHRadjBMI	HbA1c	0.000724015	0.0039533	-0.00507542	0.00394437	0.009509	0.018827	0.012588	0.018872	NA	NA	0.0214	0.0035	NA	NA
rs12435790	A	G	0.0214	0.0035	0.001	0.0151	WHRadjBMI	T2DM	0.000724015	0.0039533	-0.00507542	0.00394437	0.009509	0.018827	0.012588	0.018872	NA	NA	0.0214	0.0035	NA	NA
rs12435790	A	G	0.0214	0.0035	0.0011	0.0082	WHRadjBMI	HOMA-IR || id:ieu-a-771	0.000724015	0.0039533	-0.00507542	0.00394437	0.009509	0.018827	0.012588	0.018872	NA	NA	0.0214	0.0035	NA	NA
rs12435790	A	G	0.0214	0.0035	0.006	0.0063	WHRadjBMI	Fasting glucose || id:ieu-a-773	0.000724015	0.0039533	-0.00507542	0.00394437	0.009509	0.018827	0.012588	0.018872	NA	NA	0.0214	0.0035	NA	NA
rs12435790	A	G	0.0214	0.0035	-0.0005	0.0063	WHRadjBMI	Fasting insulin || id:ieu-a-775	0.000724015	0.0039533	-0.00507542	0.00394437	0.009509	0.018827	0.012588	0.018872	NA	NA	0.0214	0.0035	NA	NA
rs12439632	C	G	0.0145	0.0023	0.0015	0.0024	BMI	HbA1c	0.00535272	0.00286638	0.00103811	0.00285928	-0.016686	0.012147	-0.022317	0.012175	0.0145	0.0023	NA	NA	NA	NA
rs12439632	C	G	0.0145	0.0023	0.0066	0.0109	BMI	T2DM	0.00535272	0.00286638	0.00103811	0.00285928	-0.016686	0.012147	-0.022317	0.012175	0.0145	0.0023	NA	NA	NA	NA
rs12439632	C	G	0.0145	0.0023	0.0081	0.0053	BMI	HOMA-IR || id:ieu-a-771	0.00535272	0.00286638	0.00103811	0.00285928	-0.016686	0.012147	-0.022317	0.012175	0.0145	0.0023	NA	NA	NA	NA
rs12439632	C	G	0.0145	0.0023	0.0018	0.0042	BMI	Fasting glucose || id:ieu-a-773	0.00535272	0.00286638	0.00103811	0.00285928	-0.016686	0.012147	-0.022317	0.012175	0.0145	0.0023	NA	NA	NA	NA
rs12439632	C	G	0.0145	0.0023	0.0033	0.0041	BMI	Fasting insulin || id:ieu-a-775	0.00535272	0.00286638	0.00103811	0.00285928	-0.016686	0.012147	-0.022317	0.012175	0.0145	0.0023	NA	NA	NA	NA
rs12439829	A	T	-0.0105	0.0018	0.0005	0.0019	BMI	HbA1c	0.00716512	0.0021552	0.0038573	0.00214985	-0.000772	0.009954	-0.00869	0.00997	-0.0105	0.0018	NA	NA	NA	NA
rs12439829	A	T	-0.0105	0.0018	0.0004	0.0082	BMI	T2DM	0.00716512	0.0021552	0.0038573	0.00214985	-0.000772	0.009954	-0.00869	0.00997	-0.0105	0.0018	NA	NA	NA	NA
rs12439829	A	T	-0.0105	0.0018	0.0023	0.0041	BMI	HOMA-IR || id:ieu-a-771	0.00716512	0.0021552	0.0038573	0.00214985	-0.000772	0.009954	-0.00869	0.00997	-0.0105	0.0018	NA	NA	NA	NA
rs12439829	A	T	-0.0105	0.0018	-0.0005	0.0032	BMI	Fasting glucose || id:ieu-a-773	0.00716512	0.0021552	0.0038573	0.00214985	-0.000772	0.009954	-0.00869	0.00997	-0.0105	0.0018	NA	NA	NA	NA
rs12439829	A	T	-0.0105	0.0018	0.0052	0.0032	BMI	Fasting insulin || id:ieu-a-775	0.00716512	0.0021552	0.0038573	0.00214985	-0.000772	0.009954	-0.00869	0.00997	-0.0105	0.0018	NA	NA	NA	NA
rs12440605	A	G	0.0118	0.0018	-0.0016	0.0018	WHR	HbA1c	0.00898284	0.00207807	0.0138673	0.00207291	0.021989	0.009753	-0.022261	0.009773	NA	NA	NA	NA	0.0118	0.0018
rs12440605	A	G	0.0118	0.0018	0.0284	0.0078	WHR	T2DM	0.00898284	0.00207807	0.0138673	0.00207291	0.021989	0.009753	-0.022261	0.009773	NA	NA	NA	NA	0.0118	0.0018
rs12440605	A	G	0.0118	0.0018	0.0013	0.004	WHR	HOMA-IR || id:ieu-a-771	0.00898284	0.00207807	0.0138673	0.00207291	0.021989	0.009753	-0.022261	0.009773	NA	NA	NA	NA	0.0118	0.0018
rs12440605	A	G	0.0118	0.0018	0.0052	0.0031	WHR	Fasting glucose || id:ieu-a-773	0.00898284	0.00207807	0.0138673	0.00207291	0.021989	0.009753	-0.022261	0.009773	NA	NA	NA	NA	0.0118	0.0018
rs12440605	A	G	0.0118	0.0018	0.0052	0.0031	WHR	Fasting insulin || id:ieu-a-775	0.00898284	0.00207807	0.0138673	0.00207291	0.021989	0.009753	-0.022261	0.009773	NA	NA	NA	NA	0.0118	0.0018
rs12441543	A	G	-0.0189	0.002	-0.0049	0.002	WHRadjBMI	HbA1c	-0.00503003	0.00229713	-0.00143699	0.00229142	0.00112	0.01082	-0.004249	0.010837	NA	NA	-0.0189	0.002	NA	NA
rs12441543	A	G	-0.0189	0.002	-0.0149	0.0087	WHRadjBMI	T2DM	-0.00503003	0.00229713	-0.00143699	0.00229142	0.00112	0.01082	-0.004249	0.010837	NA	NA	-0.0189	0.002	NA	NA
rs12441543	A	G	-0.0189	0.002	0.0001	0.0045	WHRadjBMI	HOMA-IR || id:ieu-a-771	-0.00503003	0.00229713	-0.00143699	0.00229142	0.00112	0.01082	-0.004249	0.010837	NA	NA	-0.0189	0.002	NA	NA
rs12441543	A	G	-0.0189	0.002	0.0026	0.0035	WHRadjBMI	Fasting glucose || id:ieu-a-773	-0.00503003	0.00229713	-0.00143699	0.00229142	0.00112	0.01082	-0.004249	0.010837	NA	NA	-0.0189	0.002	NA	NA
rs12441543	A	G	-0.0189	0.002	-0.0018	0.0035	WHRadjBMI	Fasting insulin || id:ieu-a-775	-0.00503003	0.00229713	-0.00143699	0.00229142	0.00112	0.01082	-0.004249	0.010837	NA	NA	-0.0189	0.002	NA	NA
rs12447809	T	G	-0.0155731	0.00266308	0.0026	0.003	Systolic blood pressure, automated reading || id:ukb-b-20175	HbA1c	-0.0155731	0.00266308	-0.0152477	0.00265677	-0.001833	0.012819	-0.011578	0.012815	-0.0117	0.0023	-0.0038	0.0024	-0.0085	0.0024
rs12447809	T	G	-0.0155731	0.00266308	-0.005	0.007	Systolic blood pressure, automated reading || id:ukb-b-20175	HOMA-IR || id:ieu-a-771	-0.0155731	0.00266308	-0.0152477	0.00265677	-0.001833	0.012819	-0.011578	0.012815	-0.0117	0.0023	-0.0038	0.0024	-0.0085	0.0024
rs12447809	T	G	-0.0155731	0.00266308	-0.0066	0.0049	Systolic blood pressure, automated reading || id:ukb-b-20175	Fasting glucose || id:ieu-a-773	-0.0155731	0.00266308	-0.0152477	0.00265677	-0.001833	0.012819	-0.011578	0.012815	-0.0117	0.0023	-0.0038	0.0024	-0.0085	0.0024
rs12447809	T	G	-0.0155731	0.00266308	-0.0004	0.0049	Systolic blood pressure, automated reading || id:ukb-b-20175	Fasting insulin || id:ieu-a-775	-0.0155731	0.00266308	-0.0152477	0.00265677	-0.001833	0.012819	-0.011578	0.012815	-0.0117	0.0023	-0.0038	0.0024	-0.0085	0.0024
rs12448257	A	G	0.0161	0.002	-0.0002	0.0021	BMI	HbA1c	0.00106423	0.00254121	0.00174004	0.00253518	0.005887	0.012832	-0.019765	0.012861	0.0161	0.002	NA	NA	NA	NA
rs12448257	A	G	0.0161	0.002	0.033	0.0089	BMI	T2DM	0.00106423	0.00254121	0.00174004	0.00253518	0.005887	0.012832	-0.019765	0.012861	0.0161	0.002	NA	NA	NA	NA
rs12448257	A	G	0.0161	0.002	0.013	0.0052	BMI	HOMA-IR || id:ieu-a-771	0.00106423	0.00254121	0.00174004	0.00253518	0.005887	0.012832	-0.019765	0.012861	0.0161	0.002	NA	NA	NA	NA
rs12448257	A	G	0.0161	0.002	0.0027	0.0039	BMI	Fasting glucose || id:ieu-a-773	0.00106423	0.00254121	0.00174004	0.00253518	0.005887	0.012832	-0.019765	0.012861	0.0161	0.002	NA	NA	NA	NA
rs12448257	A	G	0.0161	0.002	0.0087	0.0041	BMI	Fasting insulin || id:ieu-a-775	0.00106423	0.00254121	0.00174004	0.00253518	0.005887	0.012832	-0.019765	0.012861	0.0161	0.002	NA	NA	NA	NA
rs12454132	G	A	-0.0150752	0.00221252	-0.0022	0.0083	Diastolic blood pressure, automated reading || id:ukb-b-7992	T2DM	-0.00797285	0.00221782	-0.0150752	0.00221252	-0.009961	0.010518	-0.011019	0.010541	0.0006	0.002	0.0015	0.0021	0.0011	0.0021
rs12454712	T	C	0.017	0.0018	-0.001	0.0019	WHRadjBMI	HbA1c	0.00453467	0.00214262	0.000846034	0.00213749	0.000911	0.011284	-0.005512	0.011304	NA	NA	0.017	0.0018	NA	NA
rs12454712	T	C	0.017	0.0018	0.0066	0.008	WHRadjBMI	HOMA-IR || id:ieu-a-771	0.00453467	0.00214262	0.000846034	0.00213749	0.000911	0.011284	-0.005512	0.011304	NA	NA	0.017	0.0018	NA	NA
rs12454712	T	C	0.017	0.0018	-0.0036	0.0053	WHRadjBMI	Fasting glucose || id:ieu-a-773	0.00453467	0.00214262	0.000846034	0.00213749	0.000911	0.011284	-0.005512	0.011304	NA	NA	0.017	0.0018	NA	NA
rs12454712	T	C	0.017	0.0018	0.018	0.0054	WHRadjBMI	Fasting insulin || id:ieu-a-775	0.00453467	0.00214262	0.000846034	0.00213749	0.000911	0.011284	-0.005512	0.011304	NA	NA	0.017	0.0018	NA	NA
rs12457805	A	G	0.0128515	0.00226944	0.0026	0.002	Systolic blood pressure, automated reading || id:ukb-b-20175	HbA1c	0.0128515	0.00226944	0.00623824	0.00226399	-0.004409	0.010323	0.00029	0.010353	-0.0122	0.0019	0.0096	0.002	0.0016	0.0019
rs12457805	A	G	0.0128515	0.00226944	0.0112	0.0085	Systolic blood pressure, automated reading || id:ukb-b-20175	T2DM	0.0128515	0.00226944	0.00623824	0.00226399	-0.004409	0.010323	0.00029	0.010353	-0.0122	0.0019	0.0096	0.002	0.0016	0.0019
rs12457805	A	G	0.0128515	0.00226944	-0.0011	0.0044	Systolic blood pressure, automated reading || id:ukb-b-20175	HOMA-IR || id:ieu-a-771	0.0128515	0.00226944	0.00623824	0.00226399	-0.004409	0.010323	0.00029	0.010353	-0.0122	0.0019	0.0096	0.002	0.0016	0.0019
rs12457805	A	G	0.0128515	0.00226944	0.0047	0.0033	Systolic blood pressure, automated reading || id:ukb-b-20175	Fasting glucose || id:ieu-a-773	0.0128515	0.00226944	0.00623824	0.00226399	-0.004409	0.010323	0.00029	0.010353	-0.0122	0.0019	0.0096	0.002	0.0016	0.0019
rs12457805	A	G	0.0128515	0.00226944	0.0015	0.0034	Systolic blood pressure, automated reading || id:ukb-b-20175	Fasting insulin || id:ieu-a-775	0.0128515	0.00226944	0.00623824	0.00226399	-0.004409	0.010323	0.00029	0.010353	-0.0122	0.0019	0.0096	0.002	0.0016	0.0019
rs12459350	A	G	0.0134	0.0017	0.0027	0.0016	WHR	HbA1c	-0.00378009	0.00208324	-0.00491813	0.00207825	-0.019279	0.009777	-0.004762	0.009806	NA	NA	0.0141	0.0017	0.0134	0.0017
rs12459350	A	G	0.0141	0.0017	0.0027	0.0016	WHRadjBMI	HbA1c	-0.00378009	0.00208324	-0.00491813	0.00207825	-0.019279	0.009777	-0.004762	0.009806	NA	NA	0.0141	0.0017	0.0134	0.0017
rs12459350	A	G	0.0134	0.0017	0.0039	0.004	WHR	HOMA-IR || id:ieu-a-771	-0.00378009	0.00208324	-0.00491813	0.00207825	-0.019279	0.009777	-0.004762	0.009806	NA	NA	0.0141	0.0017	0.0134	0.0017
rs12459350	A	G	0.0134	0.0017	-0.0007	0.0031	WHR	Fasting glucose || id:ieu-a-773	-0.00378009	0.00208324	-0.00491813	0.00207825	-0.019279	0.009777	-0.004762	0.009806	NA	NA	0.0141	0.0017	0.0134	0.0017
rs12459350	A	G	0.0134	0.0017	0.0032	0.0031	WHR	Fasting insulin || id:ieu-a-775	-0.00378009	0.00208324	-0.00491813	0.00207825	-0.019279	0.009777	-0.004762	0.009806	NA	NA	0.0141	0.0017	0.0134	0.0017
rs12459350	A	G	0.0141	0.0017	0.0039	0.004	WHRadjBMI	HOMA-IR || id:ieu-a-771	-0.00378009	0.00208324	-0.00491813	0.00207825	-0.019279	0.009777	-0.004762	0.009806	NA	NA	0.0141	0.0017	0.0134	0.0017
rs12459350	A	G	0.0141	0.0017	-0.0007	0.0031	WHRadjBMI	Fasting glucose || id:ieu-a-773	-0.00378009	0.00208324	-0.00491813	0.00207825	-0.019279	0.009777	-0.004762	0.009806	NA	NA	0.0141	0.0017	0.0134	0.0017
rs12459350	A	G	0.0141	0.0017	0.0032	0.0031	WHRadjBMI	Fasting insulin || id:ieu-a-775	-0.00378009	0.00208324	-0.00491813	0.00207825	-0.019279	0.009777	-0.004762	0.009806	NA	NA	0.0141	0.0017	0.0134	0.0017
rs12462975	A	G	0.0193	0.0018	-0.0007	0.002	BMI	HbA1c	0.00754474	0.00222259	0.0212288	0.00221727	0.020089	0.010514	-0.001904	0.010537	0.0193	0.0018	NA	NA	NA	NA
rs12462975	A	G	0.0193	0.0018	0.0191	0.0084	BMI	T2DM	0.00754474	0.00222259	0.0212288	0.00221727	0.020089	0.010514	-0.001904	0.010537	0.0193	0.0018	NA	NA	NA	NA
rs12462975	A	G	0.0193	0.0018	0.0015	0.0045	BMI	HOMA-IR || id:ieu-a-771	0.00754474	0.00222259	0.0212288	0.00221727	0.020089	0.010514	-0.001904	0.010537	0.0193	0.0018	NA	NA	NA	NA
rs12462975	A	G	0.0193	0.0018	0.0037	0.0035	BMI	Fasting glucose || id:ieu-a-773	0.00754474	0.00222259	0.0212288	0.00221727	0.020089	0.010514	-0.001904	0.010537	0.0193	0.0018	NA	NA	NA	NA
rs12462975	A	G	0.0193	0.0018	-0.0006	0.0035	BMI	Fasting insulin || id:ieu-a-775	0.00754474	0.00222259	0.0212288	0.00221727	0.020089	0.010514	-0.001904	0.010537	0.0193	0.0018	NA	NA	NA	NA
rs12482724	G	A	-0.011446	0.00209869	-0.0008	0.0017	Diastolic blood pressure, automated reading || id:ukb-b-7992	HbA1c	-0.0068228	0.00210367	-0.011446	0.00209869	0.021178	0.009877	-0.005951	0.009901	-0.0009	0.0017	-0.004	0.0017	-0.0037	0.0017
rs12482724	G	A	-0.011446	0.00209869	0.0103	0.0072	Diastolic blood pressure, automated reading || id:ukb-b-7992	T2DM	-0.0068228	0.00210367	-0.011446	0.00209869	0.021178	0.009877	-0.005951	0.009901	-0.0009	0.0017	-0.004	0.0017	-0.0037	0.0017
rs12482724	G	A	-0.011446	0.00209869	0.0006	0.0042	Diastolic blood pressure, automated reading || id:ukb-b-7992	HOMA-IR || id:ieu-a-771	-0.0068228	0.00210367	-0.011446	0.00209869	0.021178	0.009877	-0.005951	0.009901	-0.0009	0.0017	-0.004	0.0017	-0.0037	0.0017
rs12482724	G	A	-0.011446	0.00209869	0.0049	0.0032	Diastolic blood pressure, automated reading || id:ukb-b-7992	Fasting glucose || id:ieu-a-773	-0.0068228	0.00210367	-0.011446	0.00209869	0.021178	0.009877	-0.005951	0.009901	-0.0009	0.0017	-0.004	0.0017	-0.0037	0.0017
rs12482724	G	A	-0.011446	0.00209869	-0.0028	0.0033	Diastolic blood pressure, automated reading || id:ukb-b-7992	Fasting insulin || id:ieu-a-775	-0.0068228	0.00210367	-0.011446	0.00209869	0.021178	0.009877	-0.005951	0.009901	-0.0009	0.0017	-0.004	0.0017	-0.0037	0.0017
rs12495085	A	G	0.0131271	0.00233183	0.0049	0.0088	Diastolic blood pressure, automated reading || id:ukb-b-7992	T2DM	0.0107795	0.00233758	0.0131271	0.00233183	-0.00542	0.010976	-0.020422	0.012441	0.008	0.0021	-0.0022	0.0022	0.0014	0.0022
rs12495178	T	C	0.0124	0.0018	0.0017	0.0017	WHR	HbA1c	-0.00331719	0.00216719	-0.0015134	0.00216185	-0.003084	0.009901	0.000107	0.00992	NA	NA	NA	NA	0.0124	0.0018
rs12495178	T	C	0.0124	0.0018	0.0219	0.0075	WHR	T2DM	-0.00331719	0.00216719	-0.0015134	0.00216185	-0.003084	0.009901	0.000107	0.00992	NA	NA	NA	NA	0.0124	0.0018
rs12495178	T	C	0.0124	0.0018	0.0034	0.0042	WHR	HOMA-IR || id:ieu-a-771	-0.00331719	0.00216719	-0.0015134	0.00216185	-0.003084	0.009901	0.000107	0.00992	NA	NA	NA	NA	0.0124	0.0018
rs12495178	T	C	0.0124	0.0018	-0.0002	0.0032	WHR	Fasting glucose || id:ieu-a-773	-0.00331719	0.00216719	-0.0015134	0.00216185	-0.003084	0.009901	0.000107	0.00992	NA	NA	NA	NA	0.0124	0.0018
rs12495178	T	C	0.0124	0.0018	0.001	0.0032	WHR	Fasting insulin || id:ieu-a-775	-0.00331719	0.00216719	-0.0015134	0.00216185	-0.003084	0.009901	0.000107	0.00992	NA	NA	NA	NA	0.0124	0.0018
rs1250259	A	T	-0.0186384	0.00235749	0.0027	0.0023	Systolic blood pressure, automated reading || id:ukb-b-20175	HbA1c	-0.0186384	0.00235749	0.000861716	0.00235121	0.010878	0.011787	0.005936	0.011818	0.0053	0.0019	-0.0164	0.002	-0.0108	0.002
rs1250259	A	T	-0.0186384	0.00235749	0.0038	0.009	Systolic blood pressure, automated reading || id:ukb-b-20175	T2DM	-0.0186384	0.00235749	0.000861716	0.00235121	0.010878	0.011787	0.005936	0.011818	0.0053	0.0019	-0.0164	0.002	-0.0108	0.002
rs1250259	A	T	-0.0186384	0.00235749	0.0017	0.0046	Systolic blood pressure, automated reading || id:ukb-b-20175	HOMA-IR || id:ieu-a-771	-0.0186384	0.00235749	0.000861716	0.00235121	0.010878	0.011787	0.005936	0.011818	0.0053	0.0019	-0.0164	0.002	-0.0108	0.002
rs1250259	A	T	-0.0186384	0.00235749	0.0019	0.0036	Systolic blood pressure, automated reading || id:ukb-b-20175	Fasting glucose || id:ieu-a-773	-0.0186384	0.00235749	0.000861716	0.00235121	0.010878	0.011787	0.005936	0.011818	0.0053	0.0019	-0.0164	0.002	-0.0108	0.002
rs1250259	A	T	-0.0186384	0.00235749	0.0019	0.0037	Systolic blood pressure, automated reading || id:ukb-b-20175	Fasting insulin || id:ieu-a-775	-0.0186384	0.00235749	0.000861716	0.00235121	0.010878	0.011787	0.005936	0.011818	0.0053	0.0019	-0.0164	0.002	-0.0108	0.002
rs1250259	A	T	-0.0164	0.002	0.0027	0.0023	WHRadjBMI	HbA1c	-0.0186384	0.00235749	0.000861716	0.00235121	0.010878	0.011787	0.005936	0.011818	0.0053	0.0019	-0.0164	0.002	-0.0108	0.002
rs1250259	A	T	-0.0164	0.002	0.0038	0.009	WHRadjBMI	T2DM	-0.0186384	0.00235749	0.000861716	0.00235121	0.010878	0.011787	0.005936	0.011818	0.0053	0.0019	-0.0164	0.002	-0.0108	0.002
rs1250259	A	T	-0.0164	0.002	0.0017	0.0046	WHRadjBMI	HOMA-IR || id:ieu-a-771	-0.0186384	0.00235749	0.000861716	0.00235121	0.010878	0.011787	0.005936	0.011818	0.0053	0.0019	-0.0164	0.002	-0.0108	0.002
rs1250259	A	T	-0.0164	0.002	0.0019	0.0036	WHRadjBMI	Fasting glucose || id:ieu-a-773	-0.0186384	0.00235749	0.000861716	0.00235121	0.010878	0.011787	0.005936	0.011818	0.0053	0.0019	-0.0164	0.002	-0.0108	0.002
rs1250259	A	T	-0.0164	0.002	0.0019	0.0037	WHRadjBMI	Fasting insulin || id:ieu-a-775	-0.0186384	0.00235749	0.000861716	0.00235121	0.010878	0.011787	0.005936	0.011818	0.0053	0.0019	-0.0164	0.002	-0.0108	0.002
rs1250552	A	G	-0.0094	0.0017	-0.0018	0.0016	WHR	HbA1c	-0.00134297	0.00208156	-0.00100095	0.00207628	-0.00565	0.009884	-0.003918	0.009917	NA	NA	NA	NA	-0.0094	0.0017
rs1250552	A	G	-0.0094	0.0017	-0.0035	0.0042	WHR	HOMA-IR || id:ieu-a-771	-0.00134297	0.00208156	-0.00100095	0.00207628	-0.00565	0.009884	-0.003918	0.009917	NA	NA	NA	NA	-0.0094	0.0017
rs1250552	A	G	-0.0094	0.0017	-0.0059	0.0032	WHR	Fasting glucose || id:ieu-a-773	-0.00134297	0.00208156	-0.00100095	0.00207628	-0.00565	0.009884	-0.003918	0.009917	NA	NA	NA	NA	-0.0094	0.0017
rs1250552	A	G	-0.0094	0.0017	-0.0044	0.0033	WHR	Fasting insulin || id:ieu-a-775	-0.00134297	0.00208156	-0.00100095	0.00207628	-0.00565	0.009884	-0.003918	0.009917	NA	NA	NA	NA	-0.0094	0.0017
rs12515541	T	G	0.0115496	0.00211332	0.0023	0.0039	Diastolic blood pressure, automated reading || id:ukb-b-7992	HbA1c	0.00814816	0.00211815	0.0115496	0.00211332	0.005603	0.010182	-0.013135	0.010209	0.0036	0.0019	-0.0005	0.002	0.0012	0.002
rs12515541	T	G	0.0115496	0.00211332	0.0186	0.008	Diastolic blood pressure, automated reading || id:ukb-b-7992	T2DM	0.00814816	0.00211815	0.0115496	0.00211332	0.005603	0.010182	-0.013135	0.010209	0.0036	0.0019	-0.0005	0.002	0.0012	0.002
rs12515541	T	G	0.0115496	0.00211332	0.0012	0.0096	Diastolic blood pressure, automated reading || id:ukb-b-7992	Fasting glucose || id:ieu-a-773	0.00814816	0.00211815	0.0115496	0.00211332	0.005603	0.010182	-0.013135	0.010209	0.0036	0.0019	-0.0005	0.002	0.0012	0.002
rs12515541	T	G	0.0115496	0.00211332	-0.0028	0.0078	Diastolic blood pressure, automated reading || id:ukb-b-7992	Fasting insulin || id:ieu-a-775	0.00814816	0.00211815	0.0115496	0.00211332	0.005603	0.010182	-0.013135	0.010209	0.0036	0.0019	-0.0005	0.002	0.0012	0.002
rs12522841	A	G	0.0113228	0.00207563	0.0016	0.0018	Diastolic blood pressure, automated reading || id:ukb-b-7992	HbA1c	0.00795872	0.00208037	0.0113228	0.00207563	0.018632	0.009942	-0.0052	0.009961	-0.0005	0.0017	0.0011	0.0018	0.0003	0.0018
rs12522841	A	G	0.0113228	0.00207563	0.0191	0.0078	Diastolic blood pressure, automated reading || id:ukb-b-7992	T2DM	0.00795872	0.00208037	0.0113228	0.00207563	0.018632	0.009942	-0.0052	0.009961	-0.0005	0.0017	0.0011	0.0018	0.0003	0.0018
rs12522841	A	G	0.0113228	0.00207563	0.0006	0.004	Diastolic blood pressure, automated reading || id:ukb-b-7992	HOMA-IR || id:ieu-a-771	0.00795872	0.00208037	0.0113228	0.00207563	0.018632	0.009942	-0.0052	0.009961	-0.0005	0.0017	0.0011	0.0018	0.0003	0.0018
rs12522841	A	G	0.0113228	0.00207563	-0.0021	0.0032	Diastolic blood pressure, automated reading || id:ukb-b-7992	Fasting glucose || id:ieu-a-773	0.00795872	0.00208037	0.0113228	0.00207563	0.018632	0.009942	-0.0052	0.009961	-0.0005	0.0017	0.0011	0.0018	0.0003	0.0018
rs12522841	A	G	0.0113228	0.00207563	-0.0001	0.0032	Diastolic blood pressure, automated reading || id:ukb-b-7992	Fasting insulin || id:ieu-a-775	0.00795872	0.00208037	0.0113228	0.00207563	0.018632	0.009942	-0.0052	0.009961	-0.0005	0.0017	0.0011	0.0018	0.0003	0.0018
rs12527426	A	G	0.015	0.0019	0.0046	0.002	BMI	HbA1c	-0.00318849	0.00229695	-0.0029632	0.0022904	-0.006596	0.010279	0.002673	0.010302	0.015	0.0019	NA	NA	NA	NA
rs12527426	A	G	0.015	0.0019	0.0313	0.0086	BMI	T2DM	-0.00318849	0.00229695	-0.0029632	0.0022904	-0.006596	0.010279	0.002673	0.010302	0.015	0.0019	NA	NA	NA	NA
rs12527426	A	G	0.015	0.0019	0.0025	0.0042	BMI	HOMA-IR || id:ieu-a-771	-0.00318849	0.00229695	-0.0029632	0.0022904	-0.006596	0.010279	0.002673	0.010302	0.015	0.0019	NA	NA	NA	NA
rs12527426	A	G	0.015	0.0019	0.012	0.0033	BMI	Fasting glucose || id:ieu-a-773	-0.00318849	0.00229695	-0.0029632	0.0022904	-0.006596	0.010279	0.002673	0.010302	0.015	0.0019	NA	NA	NA	NA
rs12527426	A	G	0.015	0.0019	0.0019	0.0034	BMI	Fasting insulin || id:ieu-a-775	-0.00318849	0.00229695	-0.0029632	0.0022904	-0.006596	0.010279	0.002673	0.010302	0.015	0.0019	NA	NA	NA	NA
rs12527712	T	C	0.0284	0.0033	0.0028	0.0033	WHR	HbA1c	-0.00872546	0.00382786	-0.0164515	0.00381694	-0.001449	0.018555	0.03043	0.018581	NA	NA	0.0339	0.0033	0.0284	0.0033
rs12527712	T	C	0.0339	0.0033	0.0028	0.0033	WHRadjBMI	HbA1c	-0.00872546	0.00382786	-0.0164515	0.00381694	-0.001449	0.018555	0.03043	0.018581	NA	NA	0.0339	0.0033	0.0284	0.0033
rs12527712	T	C	0.0284	0.0033	0.0081	0.0144	WHR	T2DM	-0.00872546	0.00382786	-0.0164515	0.00381694	-0.001449	0.018555	0.03043	0.018581	NA	NA	0.0339	0.0033	0.0284	0.0033
rs12527712	T	C	0.0339	0.0033	0.0081	0.0144	WHRadjBMI	T2DM	-0.00872546	0.00382786	-0.0164515	0.00381694	-0.001449	0.018555	0.03043	0.018581	NA	NA	0.0339	0.0033	0.0284	0.0033
rs12527712	T	C	0.0284	0.0033	-0.0028	0.0074	WHR	HOMA-IR || id:ieu-a-771	-0.00872546	0.00382786	-0.0164515	0.00381694	-0.001449	0.018555	0.03043	0.018581	NA	NA	0.0339	0.0033	0.0284	0.0033
rs12527712	T	C	0.0284	0.0033	0.0053	0.0056	WHR	Fasting glucose || id:ieu-a-773	-0.00872546	0.00382786	-0.0164515	0.00381694	-0.001449	0.018555	0.03043	0.018581	NA	NA	0.0339	0.0033	0.0284	0.0033
rs12527712	T	C	0.0284	0.0033	0.0057	0.0058	WHR	Fasting insulin || id:ieu-a-775	-0.00872546	0.00382786	-0.0164515	0.00381694	-0.001449	0.018555	0.03043	0.018581	NA	NA	0.0339	0.0033	0.0284	0.0033
rs12527712	T	C	0.0339	0.0033	-0.0028	0.0074	WHRadjBMI	HOMA-IR || id:ieu-a-771	-0.00872546	0.00382786	-0.0164515	0.00381694	-0.001449	0.018555	0.03043	0.018581	NA	NA	0.0339	0.0033	0.0284	0.0033
rs12527712	T	C	0.0339	0.0033	0.0053	0.0056	WHRadjBMI	Fasting glucose || id:ieu-a-773	-0.00872546	0.00382786	-0.0164515	0.00381694	-0.001449	0.018555	0.03043	0.018581	NA	NA	0.0339	0.0033	0.0284	0.0033
rs12527712	T	C	0.0339	0.0033	0.0057	0.0058	WHRadjBMI	Fasting insulin || id:ieu-a-775	-0.00872546	0.00382786	-0.0164515	0.00381694	-0.001449	0.018555	0.03043	0.018581	NA	NA	0.0339	0.0033	0.0284	0.0033
rs12545696	T	C	-0.0155	0.0026	0.0018	0.0027	WHRadjBMI	HbA1c	0.019981	0.00301753	0.0121133	0.00301049	0.008069	0.012501	0.0261	0.012524	NA	NA	-0.0155	0.0026	NA	NA
rs12545696	T	C	-0.0155	0.0026	-0.0123	0.0113	WHRadjBMI	T2DM	0.019981	0.00301753	0.0121133	0.00301049	0.008069	0.012501	0.0261	0.012524	NA	NA	-0.0155	0.0026	NA	NA
rs12545696	T	C	-0.0155	0.0026	-0.0022	0.0057	WHRadjBMI	HOMA-IR || id:ieu-a-771	0.019981	0.00301753	0.0121133	0.00301049	0.008069	0.012501	0.0261	0.012524	NA	NA	-0.0155	0.0026	NA	NA
rs12545696	T	C	-0.0155	0.0026	-0.002	0.0045	WHRadjBMI	Fasting glucose || id:ieu-a-773	0.019981	0.00301753	0.0121133	0.00301049	0.008069	0.012501	0.0261	0.012524	NA	NA	-0.0155	0.0026	NA	NA
rs12545696	T	C	-0.0155	0.0026	-0.003	0.0044	WHRadjBMI	Fasting insulin || id:ieu-a-775	0.019981	0.00301753	0.0121133	0.00301049	0.008069	0.012501	0.0261	0.012524	NA	NA	-0.0155	0.0026	NA	NA
rs12575252	C	G	-0.0154	0.0018	-0.0015	0.0019	WHR	HbA1c	-0.00741182	0.00218914	-0.00593416	0.00218425	-0.007324	0.010173	0.016783	0.010195	NA	NA	NA	NA	-0.0154	0.0018
rs12575252	C	G	-0.0154	0.0018	-0.0194	0.0075	WHR	T2DM	-0.00741182	0.00218914	-0.00593416	0.00218425	-0.007324	0.010173	0.016783	0.010195	NA	NA	NA	NA	-0.0154	0.0018
rs12575252	C	G	-0.0154	0.0018	-0.011	0.0041	WHR	HOMA-IR || id:ieu-a-771	-0.00741182	0.00218914	-0.00593416	0.00218425	-0.007324	0.010173	0.016783	0.010195	NA	NA	NA	NA	-0.0154	0.0018
rs12575252	C	G	-0.0154	0.0018	-0.0035	0.0032	WHR	Fasting glucose || id:ieu-a-773	-0.00741182	0.00218914	-0.00593416	0.00218425	-0.007324	0.010173	0.016783	0.010195	NA	NA	NA	NA	-0.0154	0.0018
rs12575252	C	G	-0.0154	0.0018	-0.011	0.0032	WHR	Fasting insulin || id:ieu-a-775	-0.00741182	0.00218914	-0.00593416	0.00218425	-0.007324	0.010173	0.016783	0.010195	NA	NA	NA	NA	-0.0154	0.0018
rs12577642	A	T	-0.0124	0.0019	-0.0044	0.002	WHR	HbA1c	-0.00408605	0.00222983	-0.00551941	0.00222484	-0.006031	0.010673	-0.002645	0.0107	NA	NA	NA	NA	-0.0124	0.0019
rs12577642	A	T	-0.0124	0.0019	-0.0385	0.0086	WHR	T2DM	-0.00408605	0.00222983	-0.00551941	0.00222484	-0.006031	0.010673	-0.002645	0.0107	NA	NA	NA	NA	-0.0124	0.0019
rs12577642	A	T	-0.0124	0.0019	0.002	0.0042	WHR	HOMA-IR || id:ieu-a-771	-0.00408605	0.00222983	-0.00551941	0.00222484	-0.006031	0.010673	-0.002645	0.0107	NA	NA	NA	NA	-0.0124	0.0019
rs12577642	A	T	-0.0124	0.0019	0.0029	0.0033	WHR	Fasting glucose || id:ieu-a-773	-0.00408605	0.00222983	-0.00551941	0.00222484	-0.006031	0.010673	-0.002645	0.0107	NA	NA	NA	NA	-0.0124	0.0019
rs12577642	A	T	-0.0124	0.0019	0.004	0.0034	WHR	Fasting insulin || id:ieu-a-775	-0.00408605	0.00222983	-0.00551941	0.00222484	-0.006031	0.010673	-0.002645	0.0107	NA	NA	NA	NA	-0.0124	0.0019
rs12593088	A	G	-0.0128	0.0019	-0.002	0.0018	WHR	HbA1c	-0.00854384	0.00226555	-0.00619576	0.00225993	-0.005105	0.010749	0.017729	0.010785	NA	NA	NA	NA	-0.0128	0.0019
rs12593088	A	G	-0.0128	0.0019	-0.0212	0.0078	WHR	T2DM	-0.00854384	0.00226555	-0.00619576	0.00225993	-0.005105	0.010749	0.017729	0.010785	NA	NA	NA	NA	-0.0128	0.0019
rs12593088	A	G	-0.0128	0.0019	-0.0044	0.0045	WHR	HOMA-IR || id:ieu-a-771	-0.00854384	0.00226555	-0.00619576	0.00225993	-0.005105	0.010749	0.017729	0.010785	NA	NA	NA	NA	-0.0128	0.0019
rs12593088	A	G	-0.0128	0.0019	0.005	0.0034	WHR	Fasting glucose || id:ieu-a-773	-0.00854384	0.00226555	-0.00619576	0.00225993	-0.005105	0.010749	0.017729	0.010785	NA	NA	NA	NA	-0.0128	0.0019
rs12593088	A	G	-0.0128	0.0019	-0.0049	0.0035	WHR	Fasting insulin || id:ieu-a-775	-0.00854384	0.00226555	-0.00619576	0.00225993	-0.005105	0.010749	0.017729	0.010785	NA	NA	NA	NA	-0.0128	0.0019
rs12595496	A	G	-0.0178	0.0025	0.0024	0.0024	WHR	HbA1c	0.0030205	0.00314971	-5.02e-05	0.00314189	0.006955	0.016695	0.016988	0.016743	NA	NA	-0.0257	0.0026	-0.0178	0.0025
rs12595496	A	G	-0.0257	0.0026	0.0024	0.0024	WHRadjBMI	HbA1c	0.0030205	0.00314971	-5.02e-05	0.00314189	0.006955	0.016695	0.016988	0.016743	NA	NA	-0.0257	0.0026	-0.0178	0.0025
rs12595496	A	G	-0.0178	0.0025	-0.0023	0.0109	WHR	T2DM	0.0030205	0.00314971	-5.02e-05	0.00314189	0.006955	0.016695	0.016988	0.016743	NA	NA	-0.0257	0.0026	-0.0178	0.0025
rs12595496	A	G	-0.0257	0.0026	-0.0023	0.0109	WHRadjBMI	T2DM	0.0030205	0.00314971	-5.02e-05	0.00314189	0.006955	0.016695	0.016988	0.016743	NA	NA	-0.0257	0.0026	-0.0178	0.0025
rs12595496	A	G	-0.0178	0.0025	0.0008	0.0061	WHR	HOMA-IR || id:ieu-a-771	0.0030205	0.00314971	-5.02e-05	0.00314189	0.006955	0.016695	0.016988	0.016743	NA	NA	-0.0257	0.0026	-0.0178	0.0025
rs12595496	A	G	-0.0178	0.0025	-0.0001	0.0047	WHR	Fasting glucose || id:ieu-a-773	0.0030205	0.00314971	-5.02e-05	0.00314189	0.006955	0.016695	0.016988	0.016743	NA	NA	-0.0257	0.0026	-0.0178	0.0025
rs12595496	A	G	-0.0178	0.0025	-0.0069	0.005	WHR	Fasting insulin || id:ieu-a-775	0.0030205	0.00314971	-5.02e-05	0.00314189	0.006955	0.016695	0.016988	0.016743	NA	NA	-0.0257	0.0026	-0.0178	0.0025
rs12595496	A	G	-0.0257	0.0026	0.0008	0.0061	WHRadjBMI	HOMA-IR || id:ieu-a-771	0.0030205	0.00314971	-5.02e-05	0.00314189	0.006955	0.016695	0.016988	0.016743	NA	NA	-0.0257	0.0026	-0.0178	0.0025
rs12595496	A	G	-0.0257	0.0026	-0.0001	0.0047	WHRadjBMI	Fasting glucose || id:ieu-a-773	0.0030205	0.00314971	-5.02e-05	0.00314189	0.006955	0.016695	0.016988	0.016743	NA	NA	-0.0257	0.0026	-0.0178	0.0025
rs12595496	A	G	-0.0257	0.0026	-0.0069	0.005	WHRadjBMI	Fasting insulin || id:ieu-a-775	0.0030205	0.00314971	-5.02e-05	0.00314189	0.006955	0.016695	0.016988	0.016743	NA	NA	-0.0257	0.0026	-0.0178	0.0025
rs12602912	T	C	0.0166	0.002	0.0084	0.0021	BMI	HbA1c	-0.00647785	0.0026188	-0.000665632	0.00261316	0.025668	0.011473	-0.014905	0.011516	0.0166	0.002	NA	NA	0.0176	0.0021
rs12602912	T	C	0.0176	0.0021	0.0084	0.0021	WHR	HbA1c	-0.00647785	0.0026188	-0.000665632	0.00261316	0.025668	0.011473	-0.014905	0.011516	0.0166	0.002	NA	NA	0.0176	0.0021
rs12602912	T	C	0.0166	0.002	0.0383	0.0089	BMI	T2DM	-0.00647785	0.0026188	-0.000665632	0.00261316	0.025668	0.011473	-0.014905	0.011516	0.0166	0.002	NA	NA	0.0176	0.0021
rs12602912	T	C	0.0176	0.0021	0.0383	0.0089	WHR	T2DM	-0.00647785	0.0026188	-0.000665632	0.00261316	0.025668	0.011473	-0.014905	0.011516	0.0166	0.002	NA	NA	0.0176	0.0021
rs12602912	T	C	0.0166	0.002	0.0028	0.0049	BMI	HOMA-IR || id:ieu-a-771	-0.00647785	0.0026188	-0.000665632	0.00261316	0.025668	0.011473	-0.014905	0.011516	0.0166	0.002	NA	NA	0.0176	0.0021
rs12602912	T	C	0.0166	0.002	-0.0002	0.0038	BMI	Fasting glucose || id:ieu-a-773	-0.00647785	0.0026188	-0.000665632	0.00261316	0.025668	0.011473	-0.014905	0.011516	0.0166	0.002	NA	NA	0.0176	0.0021
rs12602912	T	C	0.0166	0.002	0.0045	0.0038	BMI	Fasting insulin || id:ieu-a-775	-0.00647785	0.0026188	-0.000665632	0.00261316	0.025668	0.011473	-0.014905	0.011516	0.0166	0.002	NA	NA	0.0176	0.0021
rs12602912	T	C	0.0176	0.0021	0.0028	0.0049	WHR	HOMA-IR || id:ieu-a-771	-0.00647785	0.0026188	-0.000665632	0.00261316	0.025668	0.011473	-0.014905	0.011516	0.0166	0.002	NA	NA	0.0176	0.0021
rs12602912	T	C	0.0176	0.0021	-0.0002	0.0038	WHR	Fasting glucose || id:ieu-a-773	-0.00647785	0.0026188	-0.000665632	0.00261316	0.025668	0.011473	-0.014905	0.011516	0.0166	0.002	NA	NA	0.0176	0.0021
rs12602912	T	C	0.0176	0.0021	0.0045	0.0038	WHR	Fasting insulin || id:ieu-a-775	-0.00647785	0.0026188	-0.000665632	0.00261316	0.025668	0.011473	-0.014905	0.011516	0.0166	0.002	NA	NA	0.0176	0.0021
rs12608504	A	G	0.0251	0.0018	0.0011	0.0017	WHR	HbA1c	-0.00233307	0.00215605	0.00183049	0.00215088	0.006557	0.010206	-0.020836	0.010239	NA	NA	0.0258	0.0018	0.0251	0.0018
rs12608504	A	G	0.0258	0.0018	0.0011	0.0017	WHRadjBMI	HbA1c	-0.00233307	0.00215605	0.00183049	0.00215088	0.006557	0.010206	-0.020836	0.010239	NA	NA	0.0258	0.0018	0.0251	0.0018
rs12608504	A	G	0.0251	0.0018	0.012	0.0042	WHR	HOMA-IR || id:ieu-a-771	-0.00233307	0.00215605	0.00183049	0.00215088	0.006557	0.010206	-0.020836	0.010239	NA	NA	0.0258	0.0018	0.0251	0.0018
rs12608504	A	G	0.0251	0.0018	-0.0036	0.0032	WHR	Fasting glucose || id:ieu-a-773	-0.00233307	0.00215605	0.00183049	0.00215088	0.006557	0.010206	-0.020836	0.010239	NA	NA	0.0258	0.0018	0.0251	0.0018
rs12608504	A	G	0.0251	0.0018	0.0049	0.0033	WHR	Fasting insulin || id:ieu-a-775	-0.00233307	0.00215605	0.00183049	0.00215088	0.006557	0.010206	-0.020836	0.010239	NA	NA	0.0258	0.0018	0.0251	0.0018
rs12608504	A	G	0.0258	0.0018	0.012	0.0042	WHRadjBMI	HOMA-IR || id:ieu-a-771	-0.00233307	0.00215605	0.00183049	0.00215088	0.006557	0.010206	-0.020836	0.010239	NA	NA	0.0258	0.0018	0.0251	0.0018
rs12608504	A	G	0.0258	0.0018	-0.0036	0.0032	WHRadjBMI	Fasting glucose || id:ieu-a-773	-0.00233307	0.00215605	0.00183049	0.00215088	0.006557	0.010206	-0.020836	0.010239	NA	NA	0.0258	0.0018	0.0251	0.0018
rs12608504	A	G	0.0258	0.0018	0.0049	0.0033	WHRadjBMI	Fasting insulin || id:ieu-a-775	-0.00233307	0.00215605	0.00183049	0.00215088	0.006557	0.010206	-0.020836	0.010239	NA	NA	0.0258	0.0018	0.0251	0.0018
rs12611148	A	C	-0.0137	0.0024	-0.0004	0.0027	BMI	HbA1c	0.00214625	0.00289771	-0.0019402	0.00289076	-0.024302	0.015413	0.01982	0.015449	-0.0137	0.0024	NA	NA	NA	NA
rs12611148	A	C	-0.0137	0.0024	-0.0027	0.0109	BMI	T2DM	0.00214625	0.00289771	-0.0019402	0.00289076	-0.024302	0.015413	0.01982	0.015449	-0.0137	0.0024	NA	NA	NA	NA
rs12611148	A	C	-0.0137	0.0024	-0.0083	0.0068	BMI	HOMA-IR || id:ieu-a-771	0.00214625	0.00289771	-0.0019402	0.00289076	-0.024302	0.015413	0.01982	0.015449	-0.0137	0.0024	NA	NA	NA	NA
rs12611148	A	C	-0.0137	0.0024	0.0024	0.0048	BMI	Fasting glucose || id:ieu-a-773	0.00214625	0.00289771	-0.0019402	0.00289076	-0.024302	0.015413	0.01982	0.015449	-0.0137	0.0024	NA	NA	NA	NA
rs12611148	A	C	-0.0137	0.0024	-0.0067	0.0049	BMI	Fasting insulin || id:ieu-a-775	0.00214625	0.00289771	-0.0019402	0.00289076	-0.024302	0.015413	0.01982	0.015449	-0.0137	0.0024	NA	NA	NA	NA
rs12611608	C	G	-0.0128273	0.00207385	0.002	0.0019	Diastolic blood pressure, automated reading || id:ukb-b-7992	HbA1c	-0.0114004	0.0020794	-0.0128273	0.00207385	0.008404	0.009862	-0.010465	0.009883	0.0004	0.0017	-0.0045	0.0018	-0.0037	0.0018
rs12611608	C	G	-0.0128273	0.00207385	0.0043	0.0078	Diastolic blood pressure, automated reading || id:ukb-b-7992	T2DM	-0.0114004	0.0020794	-0.0128273	0.00207385	0.008404	0.009862	-0.010465	0.009883	0.0004	0.0017	-0.0045	0.0018	-0.0037	0.0018
rs12611608	C	G	-0.0128273	0.00207385	-0.0014	0.004	Diastolic blood pressure, automated reading || id:ukb-b-7992	HOMA-IR || id:ieu-a-771	-0.0114004	0.0020794	-0.0128273	0.00207385	0.008404	0.009862	-0.010465	0.009883	0.0004	0.0017	-0.0045	0.0018	-0.0037	0.0018
rs12611608	C	G	-0.0128273	0.00207385	0.0013	0.0031	Diastolic blood pressure, automated reading || id:ukb-b-7992	Fasting glucose || id:ieu-a-773	-0.0114004	0.0020794	-0.0128273	0.00207385	0.008404	0.009862	-0.010465	0.009883	0.0004	0.0017	-0.0045	0.0018	-0.0037	0.0018
rs12611608	C	G	-0.0128273	0.00207385	-0.0042	0.0031	Diastolic blood pressure, automated reading || id:ukb-b-7992	Fasting insulin || id:ieu-a-775	-0.0114004	0.0020794	-0.0128273	0.00207385	0.008404	0.009862	-0.010465	0.009883	0.0004	0.0017	-0.0045	0.0018	-0.0037	0.0018
rs12628051	T	C	0.0161	0.0018	-0.003	0.0019	BMI	HbA1c	0.000163369	0.00218213	0.0118874	0.00217722	0.017635	0.010104	0.008456	0.010126	0.0161	0.0018	NA	NA	NA	NA
rs12628051	T	C	0.0161	0.0018	0.0002	0.0082	BMI	T2DM	0.000163369	0.00218213	0.0118874	0.00217722	0.017635	0.010104	0.008456	0.010126	0.0161	0.0018	NA	NA	NA	NA
rs12628051	T	C	0.0161	0.0018	-0.0011	0.0041	BMI	HOMA-IR || id:ieu-a-771	0.000163369	0.00218213	0.0118874	0.00217722	0.017635	0.010104	0.008456	0.010126	0.0161	0.0018	NA	NA	NA	NA
rs12628051	T	C	0.0161	0.0018	-0.0002	0.0032	BMI	Fasting glucose || id:ieu-a-773	0.000163369	0.00218213	0.0118874	0.00217722	0.017635	0.010104	0.008456	0.010126	0.0161	0.0018	NA	NA	NA	NA
rs12628051	T	C	0.0161	0.0018	0	0.0032	BMI	Fasting insulin || id:ieu-a-775	0.000163369	0.00218213	0.0118874	0.00217722	0.017635	0.010104	0.008456	0.010126	0.0161	0.0018	NA	NA	NA	NA
rs12628891	T	C	-0.0115	0.0019	-0.0002	0.0021	BMI	HbA1c	-0.00126253	0.0022359	0.00104216	0.00223088	6.5e-05	0.011014	0.007647	0.011051	-0.0115	0.0019	NA	NA	NA	NA
rs12628891	T	C	-0.0115	0.0019	-0.0017	0.0045	BMI	HOMA-IR || id:ieu-a-771	-0.00126253	0.0022359	0.00104216	0.00223088	6.5e-05	0.011014	0.007647	0.011051	-0.0115	0.0019	NA	NA	NA	NA
rs12628891	T	C	-0.0115	0.0019	-0.0074	0.0035	BMI	Fasting glucose || id:ieu-a-773	-0.00126253	0.0022359	0.00104216	0.00223088	6.5e-05	0.011014	0.007647	0.011051	-0.0115	0.0019	NA	NA	NA	NA
rs12628891	T	C	-0.0115	0.0019	-0.002	0.0035	BMI	Fasting insulin || id:ieu-a-775	-0.00126253	0.0022359	0.00104216	0.00223088	6.5e-05	0.011014	0.007647	0.011051	-0.0115	0.0019	NA	NA	NA	NA
rs12636480	T	G	0.0128	0.0018	0.0046	0.002	BMI	HbA1c	0.000703809	0.00216393	0.00464085	0.0021586	0.020032	0.010756	0.00503	0.010795	0.0128	0.0018	NA	NA	NA	NA
rs12636480	T	G	0.0128	0.0018	0.0242	0.0082	BMI	T2DM	0.000703809	0.00216393	0.00464085	0.0021586	0.020032	0.010756	0.00503	0.010795	0.0128	0.0018	NA	NA	NA	NA
rs12636480	T	G	0.0128	0.0018	0.012	0.0044	BMI	HOMA-IR || id:ieu-a-771	0.000703809	0.00216393	0.00464085	0.0021586	0.020032	0.010756	0.00503	0.010795	0.0128	0.0018	NA	NA	NA	NA
rs12636480	T	G	0.0128	0.0018	0.0045	0.0033	BMI	Fasting glucose || id:ieu-a-773	0.000703809	0.00216393	0.00464085	0.0021586	0.020032	0.010756	0.00503	0.010795	0.0128	0.0018	NA	NA	NA	NA
rs12636480	T	G	0.0128	0.0018	0.0068	0.0034	BMI	Fasting insulin || id:ieu-a-775	0.000703809	0.00216393	0.00464085	0.0021586	0.020032	0.010756	0.00503	0.010795	0.0128	0.0018	NA	NA	NA	NA
rs12643599	G	A	-0.0160535	0.0021515	-0.0029	0.0017	Diastolic blood pressure, automated reading || id:ukb-b-7992	HbA1c	-0.0155261	0.00215643	-0.0160535	0.0021515	0.018153	0.010418	0.019568	0.010441	0.0014	0.0017	-0.0008	0.0018	-0.0004	0.0018
rs12643599	G	A	-0.0160535	0.0021515	-0.0191	0.0075	Diastolic blood pressure, automated reading || id:ukb-b-7992	T2DM	-0.0155261	0.00215643	-0.0160535	0.0021515	0.018153	0.010418	0.019568	0.010441	0.0014	0.0017	-0.0008	0.0018	-0.0004	0.0018
rs12643599	G	A	-0.0160535	0.0021515	-0.0066	0.0043	Diastolic blood pressure, automated reading || id:ukb-b-7992	HOMA-IR || id:ieu-a-771	-0.0155261	0.00215643	-0.0160535	0.0021515	0.018153	0.010418	0.019568	0.010441	0.0014	0.0017	-0.0008	0.0018	-0.0004	0.0018
rs12643599	G	A	-0.0160535	0.0021515	-0.0046	0.0033	Diastolic blood pressure, automated reading || id:ukb-b-7992	Fasting glucose || id:ieu-a-773	-0.0155261	0.00215643	-0.0160535	0.0021515	0.018153	0.010418	0.019568	0.010441	0.0014	0.0017	-0.0008	0.0018	-0.0004	0.0018
rs12643599	G	A	-0.0160535	0.0021515	-0.0075	0.0033	Diastolic blood pressure, automated reading || id:ukb-b-7992	Fasting insulin || id:ieu-a-775	-0.0155261	0.00215643	-0.0160535	0.0021515	0.018153	0.010418	0.019568	0.010441	0.0014	0.0017	-0.0008	0.0018	-0.0004	0.0018
rs12643960	A	G	-0.0165	0.0027	-0.0121	0.0112	WHR	T2DM	-0.00472458	0.00296836	-0.00464764	0.00296106	-0.007383	0.013683	0.012966	0.013707	NA	NA	NA	NA	-0.0165	0.0027
rs12656497	C	T	0.0341769	0.00211416	-0.003	0.0018	Systolic blood pressure, automated reading || id:ukb-b-20175	HbA1c	0.0341769	0.00211416	0.0265982	0.00210934	-0.010275	0.009954	0.007405	0.009975	0.0014	0.0016	0.0015	0.0017	0.0021	0.0017
rs12656497	C	T	0.0341769	0.00211416	0.0018	0.0073	Systolic blood pressure, automated reading || id:ukb-b-20175	T2DM	0.0341769	0.00211416	0.0265982	0.00210934	-0.010275	0.009954	0.007405	0.009975	0.0014	0.0016	0.0015	0.0017	0.0021	0.0017
rs12656497	C	T	0.0341769	0.00211416	0.0005	0.004	Systolic blood pressure, automated reading || id:ukb-b-20175	HOMA-IR || id:ieu-a-771	0.0341769	0.00211416	0.0265982	0.00210934	-0.010275	0.009954	0.007405	0.009975	0.0014	0.0016	0.0015	0.0017	0.0021	0.0017
rs12656497	C	T	0.0341769	0.00211416	0.0031	0.0031	Systolic blood pressure, automated reading || id:ukb-b-20175	Fasting glucose || id:ieu-a-773	0.0341769	0.00211416	0.0265982	0.00210934	-0.010275	0.009954	0.007405	0.009975	0.0014	0.0016	0.0015	0.0017	0.0021	0.0017
rs12656497	C	T	0.0341769	0.00211416	0.0021	0.0032	Systolic blood pressure, automated reading || id:ukb-b-20175	Fasting insulin || id:ieu-a-775	0.0341769	0.00211416	0.0265982	0.00210934	-0.010275	0.009954	0.007405	0.009975	0.0014	0.0016	0.0015	0.0017	0.0021	0.0017
rs12656974	A	G	0.0276313	0.00413176	-0.0052	0.0157	Systolic blood pressure, automated reading || id:ukb-b-20175	T2DM	0.0276313	0.00413176	0.03268	0.00412235	-0.004187	0.014505	-0.018383	0.014524	-0.0015	0.0038	-0.0027	0.0039	-0.0033	0.0039
rs12669521	A	G	0.0127	0.0021	0.0386	0.0084	WHR	T2DM	0.00254787	0.00220903	0.00581362	0.00220394	0.001116	0.011285	0.007054	0.011311	NA	NA	NA	NA	0.0127	0.0021
rs1268065	A	G	-0.01	0.0016	-0.0026	0.0017	BMI	HbA1c	-0.00301432	0.00208751	-0.00128424	0.00208156	-0.007213	0.009767	-0.006614	0.009789	-0.01	0.0016	NA	NA	NA	NA
rs1268065	A	G	-0.01	0.0016	-0.0082	0.0075	BMI	T2DM	-0.00301432	0.00208751	-0.00128424	0.00208156	-0.007213	0.009767	-0.006614	0.009789	-0.01	0.0016	NA	NA	NA	NA
rs1268065	A	G	-0.01	0.0016	-0.0024	0.004	BMI	HOMA-IR || id:ieu-a-771	-0.00301432	0.00208751	-0.00128424	0.00208156	-0.007213	0.009767	-0.006614	0.009789	-0.01	0.0016	NA	NA	NA	NA
rs1268065	A	G	-0.01	0.0016	-0.0032	0.0031	BMI	Fasting glucose || id:ieu-a-773	-0.00301432	0.00208751	-0.00128424	0.00208156	-0.007213	0.009767	-0.006614	0.009789	-0.01	0.0016	NA	NA	NA	NA
rs1268065	A	G	-0.01	0.0016	-0.0041	0.0032	BMI	Fasting insulin || id:ieu-a-775	-0.00301432	0.00208751	-0.00128424	0.00208156	-0.007213	0.009767	-0.006614	0.009789	-0.01	0.0016	NA	NA	NA	NA
rs12680842	A	G	0.0142	0.0017	-0.0029	0.0018	BMI	HbA1c	-0.00655452	0.00223171	-0.000480975	0.0022265	-0.014509	0.010002	-0.009726	0.010036	0.0142	0.0017	NA	NA	NA	NA
rs12680842	A	G	0.0142	0.0017	-0.0082	0.0077	BMI	T2DM	-0.00655452	0.00223171	-0.000480975	0.0022265	-0.014509	0.010002	-0.009726	0.010036	0.0142	0.0017	NA	NA	NA	NA
rs12680842	A	G	0.0142	0.0017	0.0065	0.0043	BMI	HOMA-IR || id:ieu-a-771	-0.00655452	0.00223171	-0.000480975	0.0022265	-0.014509	0.010002	-0.009726	0.010036	0.0142	0.0017	NA	NA	NA	NA
rs12680842	A	G	0.0142	0.0017	0.0046	0.0033	BMI	Fasting glucose || id:ieu-a-773	-0.00655452	0.00223171	-0.000480975	0.0022265	-0.014509	0.010002	-0.009726	0.010036	0.0142	0.0017	NA	NA	NA	NA
rs12680842	A	G	0.0142	0.0017	0.0022	0.0034	BMI	Fasting insulin || id:ieu-a-775	-0.00655452	0.00223171	-0.000480975	0.0022265	-0.014509	0.010002	-0.009726	0.010036	0.0142	0.0017	NA	NA	NA	NA
rs12681792	A	C	0.015	0.0021	-0.0017	0.0024	BMI	HbA1c	0.0065491	0.00264161	0.00652026	0.00263545	0.0003	0.010994	-0.0211	0.011013	0.015	0.0021	NA	NA	NA	NA
rs12681792	A	C	0.015	0.0021	0.0181	0.01	BMI	T2DM	0.0065491	0.00264161	0.00652026	0.00263545	0.0003	0.010994	-0.0211	0.011013	0.015	0.0021	NA	NA	NA	NA
rs12681792	A	C	0.015	0.0021	0.0037	0.005	BMI	HOMA-IR || id:ieu-a-771	0.0065491	0.00264161	0.00652026	0.00263545	0.0003	0.010994	-0.0211	0.011013	0.015	0.0021	NA	NA	NA	NA
rs12681792	A	C	0.015	0.0021	-0.0003	0.0039	BMI	Fasting glucose || id:ieu-a-773	0.0065491	0.00264161	0.00652026	0.00263545	0.0003	0.010994	-0.0211	0.011013	0.015	0.0021	NA	NA	NA	NA
rs12681792	A	C	0.015	0.0021	0.0005	0.0038	BMI	Fasting insulin || id:ieu-a-775	0.0065491	0.00264161	0.00652026	0.00263545	0.0003	0.010994	-0.0211	0.011013	0.015	0.0021	NA	NA	NA	NA
rs12684047	A	T	-0.0154	0.0024	0.0004	0.0027	WHRadjBMI	HbA1c	-0.00226085	0.0026776	-0.00313899	0.00267147	-0.016798	0.013172	0.009962	0.0132	NA	NA	-0.0154	0.0024	NA	NA
rs12684047	A	T	-0.0154	0.0024	-0.018	0.0102	WHRadjBMI	T2DM	-0.00226085	0.0026776	-0.00313899	0.00267147	-0.016798	0.013172	0.009962	0.0132	NA	NA	-0.0154	0.0024	NA	NA
rs12684047	A	T	-0.0154	0.0024	-0.0043	0.0057	WHRadjBMI	HOMA-IR || id:ieu-a-771	-0.00226085	0.0026776	-0.00313899	0.00267147	-0.016798	0.013172	0.009962	0.0132	NA	NA	-0.0154	0.0024	NA	NA
rs12684047	A	T	-0.0154	0.0024	0.0038	0.0044	WHRadjBMI	Fasting glucose || id:ieu-a-773	-0.00226085	0.0026776	-0.00313899	0.00267147	-0.016798	0.013172	0.009962	0.0132	NA	NA	-0.0154	0.0024	NA	NA
rs12684047	A	T	-0.0154	0.0024	-0.0031	0.0045	WHRadjBMI	Fasting insulin || id:ieu-a-775	-0.00226085	0.0026776	-0.00313899	0.00267147	-0.016798	0.013172	0.009962	0.0132	NA	NA	-0.0154	0.0024	NA	NA
rs12692596	T	C	0.012	0.0017	0.0011	0.0017	BMI	HbA1c	0.00477668	0.00214293	0.00322262	0.00213722	-0.002897	0.010333	0.006616	0.010361	0.012	0.0017	NA	NA	NA	NA
rs12692596	T	C	0.012	0.0017	0.0426	0.0074	BMI	T2DM	0.00477668	0.00214293	0.00322262	0.00213722	-0.002897	0.010333	0.006616	0.010361	0.012	0.0017	NA	NA	NA	NA
rs12692596	T	C	0.012	0.0017	0.0079	0.0042	BMI	HOMA-IR || id:ieu-a-771	0.00477668	0.00214293	0.00322262	0.00213722	-0.002897	0.010333	0.006616	0.010361	0.012	0.0017	NA	NA	NA	NA
rs12692596	T	C	0.012	0.0017	0.002	0.0032	BMI	Fasting glucose || id:ieu-a-773	0.00477668	0.00214293	0.00322262	0.00213722	-0.002897	0.010333	0.006616	0.010361	0.012	0.0017	NA	NA	NA	NA
rs12692596	T	C	0.012	0.0017	0.0024	0.0033	BMI	Fasting insulin || id:ieu-a-775	0.00477668	0.00214293	0.00322262	0.00213722	-0.002897	0.010333	0.006616	0.010361	0.012	0.0017	NA	NA	NA	NA
rs12693302	A	G	-0.0212693	0.0021658	-0.0031	0.002	Diastolic blood pressure, automated reading || id:ukb-b-7992	HbA1c	-0.00794416	0.0021716	-0.0212693	0.0021658	0.011157	0.010439	0.000686	0.010464	0.0038	0.0018	-0.0033	0.0019	-0.0009	0.0018
rs12693302	A	G	-0.0212693	0.0021658	0.015	0.0082	Diastolic blood pressure, automated reading || id:ukb-b-7992	T2DM	-0.00794416	0.0021716	-0.0212693	0.0021658	0.011157	0.010439	0.000686	0.010464	0.0038	0.0018	-0.0033	0.0019	-0.0009	0.0018
rs12693302	A	G	-0.0212693	0.0021658	0.0018	0.0043	Diastolic blood pressure, automated reading || id:ukb-b-7992	HOMA-IR || id:ieu-a-771	-0.00794416	0.0021716	-0.0212693	0.0021658	0.011157	0.010439	0.000686	0.010464	0.0038	0.0018	-0.0033	0.0019	-0.0009	0.0018
rs12693302	A	G	-0.0212693	0.0021658	0.0006	0.0033	Diastolic blood pressure, automated reading || id:ukb-b-7992	Fasting glucose || id:ieu-a-773	-0.00794416	0.0021716	-0.0212693	0.0021658	0.011157	0.010439	0.000686	0.010464	0.0038	0.0018	-0.0033	0.0019	-0.0009	0.0018
rs12693302	A	G	-0.0212693	0.0021658	-0.0015	0.0034	Diastolic blood pressure, automated reading || id:ukb-b-7992	Fasting insulin || id:ieu-a-775	-0.00794416	0.0021716	-0.0212693	0.0021658	0.011157	0.010439	0.000686	0.010464	0.0038	0.0018	-0.0033	0.0019	-0.0009	0.0018
rs12693982	T	C	0.0125611	0.00211558	-0.0029	0.0019	Systolic blood pressure, automated reading || id:ukb-b-20175	HbA1c	0.0125611	0.00211558	0.00091811	0.00210992	-0.018694	0.010002	0.003718	0.010017	-0.0117	0.0016	-0.001	0.0017	-0.0066	0.0017
rs12693982	T	C	0.0125611	0.00211558	-0.0158	0.0072	Systolic blood pressure, automated reading || id:ukb-b-20175	T2DM	0.0125611	0.00211558	0.00091811	0.00210992	-0.018694	0.010002	0.003718	0.010017	-0.0117	0.0016	-0.001	0.0017	-0.0066	0.0017
rs12693982	T	C	0.0125611	0.00211558	0.0039	0.004	Systolic blood pressure, automated reading || id:ukb-b-20175	HOMA-IR || id:ieu-a-771	0.0125611	0.00211558	0.00091811	0.00210992	-0.018694	0.010002	0.003718	0.010017	-0.0117	0.0016	-0.001	0.0017	-0.0066	0.0017
rs12693982	T	C	0.0125611	0.00211558	-0.0008	0.0031	Systolic blood pressure, automated reading || id:ukb-b-20175	Fasting glucose || id:ieu-a-773	0.0125611	0.00211558	0.00091811	0.00210992	-0.018694	0.010002	0.003718	0.010017	-0.0117	0.0016	-0.001	0.0017	-0.0066	0.0017
rs12693982	T	C	0.0125611	0.00211558	0.0002	0.0032	Systolic blood pressure, automated reading || id:ukb-b-20175	Fasting insulin || id:ieu-a-775	0.0125611	0.00211558	0.00091811	0.00210992	-0.018694	0.010002	0.003718	0.010017	-0.0117	0.0016	-0.001	0.0017	-0.0066	0.0017
rs12714199	T	C	-0.0141	0.0017	0.0003	0.0019	BMI	HbA1c	-0.00300332	0.00213336	-0.00350315	0.00212768	-0.007818	0.010199	0.003353	0.010214	-0.0141	0.0017	NA	NA	NA	NA
rs12714199	T	C	-0.0141	0.0017	-0.0223	0.0081	BMI	T2DM	-0.00300332	0.00213336	-0.00350315	0.00212768	-0.007818	0.010199	0.003353	0.010214	-0.0141	0.0017	NA	NA	NA	NA
rs12714199	T	C	-0.0141	0.0017	-0.004	0.0041	BMI	HOMA-IR || id:ieu-a-771	-0.00300332	0.00213336	-0.00350315	0.00212768	-0.007818	0.010199	0.003353	0.010214	-0.0141	0.0017	NA	NA	NA	NA
rs12714199	T	C	-0.0141	0.0017	-0.0014	0.0032	BMI	Fasting glucose || id:ieu-a-773	-0.00300332	0.00213336	-0.00350315	0.00212768	-0.007818	0.010199	0.003353	0.010214	-0.0141	0.0017	NA	NA	NA	NA
rs12714199	T	C	-0.0141	0.0017	-0.0042	0.0032	BMI	Fasting insulin || id:ieu-a-775	-0.00300332	0.00213336	-0.00350315	0.00212768	-0.007818	0.010199	0.003353	0.010214	-0.0141	0.0017	NA	NA	NA	NA
rs12714414	C	T	-0.0190604	0.0029852	-0.0044	0.0024	Diastolic blood pressure, automated reading || id:ukb-b-7992	HbA1c	-0.0173976	0.0029932	-0.0190604	0.0029852	-0.011158	0.013824	0.02317	0.01384	-0.0597	0.0023	0.0038	0.0024	-0.0268	0.0024
rs12714414	C	T	-0.0190604	0.0029852	-0.011	0.0052	Diastolic blood pressure, automated reading || id:ukb-b-7992	HOMA-IR || id:ieu-a-771	-0.0173976	0.0029932	-0.0190604	0.0029852	-0.011158	0.013824	0.02317	0.01384	-0.0597	0.0023	0.0038	0.0024	-0.0268	0.0024
rs12714414	C	T	-0.0190604	0.0029852	-0.007	0.004	Diastolic blood pressure, automated reading || id:ukb-b-7992	Fasting glucose || id:ieu-a-773	-0.0173976	0.0029932	-0.0190604	0.0029852	-0.011158	0.013824	0.02317	0.01384	-0.0597	0.0023	0.0038	0.0024	-0.0268	0.0024
rs12714414	C	T	-0.0190604	0.0029852	-0.012	0.0042	Diastolic blood pressure, automated reading || id:ukb-b-7992	Fasting insulin || id:ieu-a-775	-0.0173976	0.0029932	-0.0190604	0.0029852	-0.011158	0.013824	0.02317	0.01384	-0.0597	0.0023	0.0038	0.0024	-0.0268	0.0024
rs1275985	T	C	-0.020327	0.00213558	0	0.0019	Systolic blood pressure, automated reading || id:ukb-b-20175	HbA1c	-0.020327	0.00213558	-0.0189979	0.00212989	0.006165	0.009858	0.007629	0.009883	-0.008	0.0017	0.0062	0.0018	0.0015	0.0018
rs1275985	T	C	-0.020327	0.00213558	0.0087	0.008	Systolic blood pressure, automated reading || id:ukb-b-20175	T2DM	-0.020327	0.00213558	-0.0189979	0.00212989	0.006165	0.009858	0.007629	0.009883	-0.008	0.0017	0.0062	0.0018	0.0015	0.0018
rs1275985	T	C	-0.020327	0.00213558	0.0019	0.004	Systolic blood pressure, automated reading || id:ukb-b-20175	HOMA-IR || id:ieu-a-771	-0.020327	0.00213558	-0.0189979	0.00212989	0.006165	0.009858	0.007629	0.009883	-0.008	0.0017	0.0062	0.0018	0.0015	0.0018
rs1275985	T	C	-0.020327	0.00213558	-0.0005	0.0031	Systolic blood pressure, automated reading || id:ukb-b-20175	Fasting glucose || id:ieu-a-773	-0.020327	0.00213558	-0.0189979	0.00212989	0.006165	0.009858	0.007629	0.009883	-0.008	0.0017	0.0062	0.0018	0.0015	0.0018
rs1275985	T	C	-0.020327	0.00213558	0.0015	0.0032	Systolic blood pressure, automated reading || id:ukb-b-20175	Fasting insulin || id:ieu-a-775	-0.020327	0.00213558	-0.0189979	0.00212989	0.006165	0.009858	0.007629	0.009883	-0.008	0.0017	0.0062	0.0018	0.0015	0.0018
rs12765914	T	C	0.0226	0.0031	0.001	0.0034	BMI	HbA1c	0.00193317	0.00374977	7.48e-05	0.00374026	0.001083	0.016034	-0.004928	0.01606	0.0226	0.0031	NA	NA	NA	NA
rs12765914	T	C	0.0226	0.0031	0.0121	0.0142	BMI	T2DM	0.00193317	0.00374977	7.48e-05	0.00374026	0.001083	0.016034	-0.004928	0.01606	0.0226	0.0031	NA	NA	NA	NA
rs12765914	T	C	0.0226	0.0031	0.0067	0.0069	BMI	HOMA-IR || id:ieu-a-771	0.00193317	0.00374977	7.48e-05	0.00374026	0.001083	0.016034	-0.004928	0.01606	0.0226	0.0031	NA	NA	NA	NA
rs12765914	T	C	0.0226	0.0031	0.0016	0.0055	BMI	Fasting glucose || id:ieu-a-773	0.00193317	0.00374977	7.48e-05	0.00374026	0.001083	0.016034	-0.004928	0.01606	0.0226	0.0031	NA	NA	NA	NA
rs12765914	T	C	0.0226	0.0031	0.0069	0.0055	BMI	Fasting insulin || id:ieu-a-775	0.00193317	0.00374977	7.48e-05	0.00374026	0.001083	0.016034	-0.004928	0.01606	0.0226	0.0031	NA	NA	NA	NA
rs12774134	T	C	-0.0188	0.0027	-0.003	0.0025	WHRadjBMI	HbA1c	0.00232884	0.00324159	0.00665563	0.00323338	0.011599	0.01466	0.007436	0.014695	NA	NA	-0.0188	0.0027	NA	NA
rs12774134	T	C	-0.0188	0.0027	-0.0319	0.0114	WHRadjBMI	T2DM	0.00232884	0.00324159	0.00665563	0.00323338	0.011599	0.01466	0.007436	0.014695	NA	NA	-0.0188	0.0027	NA	NA
rs12774134	T	C	-0.0188	0.0027	-0.0093	0.006	WHRadjBMI	HOMA-IR || id:ieu-a-771	0.00232884	0.00324159	0.00665563	0.00323338	0.011599	0.01466	0.007436	0.014695	NA	NA	-0.0188	0.0027	NA	NA
rs12774134	T	C	-0.0188	0.0027	-0.006	0.0047	WHRadjBMI	Fasting glucose || id:ieu-a-773	0.00232884	0.00324159	0.00665563	0.00323338	0.011599	0.01466	0.007436	0.014695	NA	NA	-0.0188	0.0027	NA	NA
rs12774134	T	C	-0.0188	0.0027	-0.0039	0.0048	WHRadjBMI	Fasting insulin || id:ieu-a-775	0.00232884	0.00324159	0.00665563	0.00323338	0.011599	0.01466	0.007436	0.014695	NA	NA	-0.0188	0.0027	NA	NA
rs12777288	T	C	-0.0139	0.0021	-0.0015	0.0023	WHR	HbA1c	-0.00595547	0.00246102	-0.00969724	0.00245478	-0.00222	0.012456	0.007432	0.012474	NA	NA	NA	NA	-0.0139	0.0021
rs12777288	T	C	-0.0139	0.0021	-0.0037	0.0093	WHR	T2DM	-0.00595547	0.00246102	-0.00969724	0.00245478	-0.00222	0.012456	0.007432	0.012474	NA	NA	NA	NA	-0.0139	0.0021
rs12777288	T	C	-0.0139	0.0021	0.0059	0.0047	WHR	HOMA-IR || id:ieu-a-771	-0.00595547	0.00246102	-0.00969724	0.00245478	-0.00222	0.012456	0.007432	0.012474	NA	NA	NA	NA	-0.0139	0.0021
rs12777288	T	C	-0.0139	0.0021	0.0073	0.0037	WHR	Fasting glucose || id:ieu-a-773	-0.00595547	0.00246102	-0.00969724	0.00245478	-0.00222	0.012456	0.007432	0.012474	NA	NA	NA	NA	-0.0139	0.0021
rs12777288	T	C	-0.0139	0.0021	0.0034	0.0038	WHR	Fasting insulin || id:ieu-a-775	-0.00595547	0.00246102	-0.00969724	0.00245478	-0.00222	0.012456	0.007432	0.012474	NA	NA	NA	NA	-0.0139	0.0021
rs12779675	C	G	0.0117677	0.00208075	0.0006	0.0019	Systolic blood pressure, automated reading || id:ukb-b-20175	HbA1c	0.0117677	0.00208075	0.00990273	0.00207547	0.015909	0.009871	-0.001645	0.009897	-0.0051	0.0017	0.0023	0.0018	-0.0005	0.0018
rs12779675	C	G	0.0117677	0.00208075	0.0062	0.0078	Systolic blood pressure, automated reading || id:ukb-b-20175	T2DM	0.0117677	0.00208075	0.00990273	0.00207547	0.015909	0.009871	-0.001645	0.009897	-0.0051	0.0017	0.0023	0.0018	-0.0005	0.0018
rs12779675	C	G	0.0117677	0.00208075	0.0013	0.0039	Systolic blood pressure, automated reading || id:ukb-b-20175	HOMA-IR || id:ieu-a-771	0.0117677	0.00208075	0.00990273	0.00207547	0.015909	0.009871	-0.001645	0.009897	-0.0051	0.0017	0.0023	0.0018	-0.0005	0.0018
rs12779675	C	G	0.0117677	0.00208075	0.005	0.0031	Systolic blood pressure, automated reading || id:ukb-b-20175	Fasting glucose || id:ieu-a-773	0.0117677	0.00208075	0.00990273	0.00207547	0.015909	0.009871	-0.001645	0.009897	-0.0051	0.0017	0.0023	0.0018	-0.0005	0.0018
rs12779675	C	G	0.0117677	0.00208075	0.0024	0.0031	Systolic blood pressure, automated reading || id:ukb-b-20175	Fasting insulin || id:ieu-a-775	0.0117677	0.00208075	0.00990273	0.00207547	0.015909	0.009871	-0.001645	0.009897	-0.0051	0.0017	0.0023	0.0018	-0.0005	0.0018
rs12823266	A	G	0.0131	0.0021	0.0006	0.0026	WHRadjBMI	HbA1c	-0.00240696	0.00234344	-0.000926043	0.00233726	-0.00302	0.011462	-0.001691	0.011479	NA	NA	0.0131	0.0021	NA	NA
rs12823266	A	G	0.0131	0.0021	0.0049	0.0061	WHRadjBMI	HOMA-IR || id:ieu-a-771	-0.00240696	0.00234344	-0.000926043	0.00233726	-0.00302	0.011462	-0.001691	0.011479	NA	NA	0.0131	0.0021	NA	NA
rs12823266	A	G	0.0131	0.0021	0.0031	0.0041	WHRadjBMI	Fasting glucose || id:ieu-a-773	-0.00240696	0.00234344	-0.000926043	0.00233726	-0.00302	0.011462	-0.001691	0.011479	NA	NA	0.0131	0.0021	NA	NA
rs12823266	A	G	0.0131	0.0021	0.0033	0.004	WHRadjBMI	Fasting insulin || id:ieu-a-775	-0.00240696	0.00234344	-0.000926043	0.00233726	-0.00302	0.011462	-0.001691	0.011479	NA	NA	0.0131	0.0021	NA	NA
rs12828016	T	G	-0.0114	0.0018	-0.003	0.0019	WHR	HbA1c	0.00205318	0.00212871	-0.00214471	0.0021231	0.001651	0.01055	-0.010715	0.010581	NA	NA	NA	NA	-0.0114	0.0018
rs12828016	T	G	-0.0114	0.0018	-0.0096	0.008	WHR	T2DM	0.00205318	0.00212871	-0.00214471	0.0021231	0.001651	0.01055	-0.010715	0.010581	NA	NA	NA	NA	-0.0114	0.0018
rs12828016	T	G	-0.0114	0.0018	-0.0064	0.0042	WHR	HOMA-IR || id:ieu-a-771	0.00205318	0.00212871	-0.00214471	0.0021231	0.001651	0.01055	-0.010715	0.010581	NA	NA	NA	NA	-0.0114	0.0018
rs12828016	T	G	-0.0114	0.0018	0.0037	0.0032	WHR	Fasting glucose || id:ieu-a-773	0.00205318	0.00212871	-0.00214471	0.0021231	0.001651	0.01055	-0.010715	0.010581	NA	NA	NA	NA	-0.0114	0.0018
rs12828016	T	G	-0.0114	0.0018	-0.0004	0.0033	WHR	Fasting insulin || id:ieu-a-775	0.00205318	0.00212871	-0.00214471	0.0021231	0.001651	0.01055	-0.010715	0.010581	NA	NA	NA	NA	-0.0114	0.0018
rs12828318	A	G	0.0173	0.0023	0.0013	0.0024	WHRadjBMI	HbA1c	0.00943874	0.00269954	0.00804734	0.00269242	-0.005376	0.015476	-0.001233	0.015506	NA	NA	0.0173	0.0023	NA	NA
rs12828318	A	G	0.0173	0.0023	0.0039	0.007	WHRadjBMI	HOMA-IR || id:ieu-a-771	0.00943874	0.00269954	0.00804734	0.00269242	-0.005376	0.015476	-0.001233	0.015506	NA	NA	0.0173	0.0023	NA	NA
rs12828318	A	G	0.0173	0.0023	-0.0012	0.0048	WHRadjBMI	Fasting glucose || id:ieu-a-773	0.00943874	0.00269954	0.00804734	0.00269242	-0.005376	0.015476	-0.001233	0.015506	NA	NA	0.0173	0.0023	NA	NA
rs12828318	A	G	0.0173	0.0023	-0.001	0.0049	WHRadjBMI	Fasting insulin || id:ieu-a-775	0.00943874	0.00269954	0.00804734	0.00269242	-0.005376	0.015476	-0.001233	0.015506	NA	NA	0.0173	0.0023	NA	NA
rs1286769	A	G	-0.0098	0.0017	-0.0006	0.0016	WHRadjBMI	HbA1c	0.00185582	0.00210383	-0.000134044	0.00209865	-0.012173	0.009829	-0.01075	0.009857	NA	NA	-0.0098	0.0017	NA	NA
rs1286769	A	G	-0.0098	0.0017	0.0087	0.0073	WHRadjBMI	T2DM	0.00185582	0.00210383	-0.000134044	0.00209865	-0.012173	0.009829	-0.01075	0.009857	NA	NA	-0.0098	0.0017	NA	NA
rs1286769	A	G	-0.0098	0.0017	-0.0047	0.004	WHRadjBMI	HOMA-IR || id:ieu-a-771	0.00185582	0.00210383	-0.000134044	0.00209865	-0.012173	0.009829	-0.01075	0.009857	NA	NA	-0.0098	0.0017	NA	NA
rs1286769	A	G	-0.0098	0.0017	-0.0071	0.0031	WHRadjBMI	Fasting glucose || id:ieu-a-773	0.00185582	0.00210383	-0.000134044	0.00209865	-0.012173	0.009829	-0.01075	0.009857	NA	NA	-0.0098	0.0017	NA	NA
rs1286769	A	G	-0.0098	0.0017	-0.0016	0.0032	WHRadjBMI	Fasting insulin || id:ieu-a-775	0.00185582	0.00210383	-0.000134044	0.00209865	-0.012173	0.009829	-0.01075	0.009857	NA	NA	-0.0098	0.0017	NA	NA
rs12868881	A	T	0.0138	0.0017	0.001	0.0018	BMI	HbA1c	0.000328969	0.0021041	0.00288153	0.002099	-0.022582	0.009788	-0.000848	0.009815	0.0138	0.0017	NA	NA	NA	NA
rs12868881	A	T	0.0138	0.0017	0.0045	0.004	BMI	HOMA-IR || id:ieu-a-771	0.000328969	0.0021041	0.00288153	0.002099	-0.022582	0.009788	-0.000848	0.009815	0.0138	0.0017	NA	NA	NA	NA
rs12868881	A	T	0.0138	0.0017	0.0048	0.0031	BMI	Fasting glucose || id:ieu-a-773	0.000328969	0.0021041	0.00288153	0.002099	-0.022582	0.009788	-0.000848	0.009815	0.0138	0.0017	NA	NA	NA	NA
rs12868881	A	T	0.0138	0.0017	0.0036	0.0032	BMI	Fasting insulin || id:ieu-a-775	0.000328969	0.0021041	0.00288153	0.002099	-0.022582	0.009788	-0.000848	0.009815	0.0138	0.0017	NA	NA	NA	NA
rs12874278	T	C	-0.02	0.0036	0.0016	0.0037	WHRadjBMI	HbA1c	-0.0044859	0.00419613	-0.0101096	0.00418598	0.020309	0.022296	0.001467	0.022388	NA	NA	-0.02	0.0036	NA	NA
rs12874278	T	C	-0.02	0.0036	0.0164	0.0155	WHRadjBMI	T2DM	-0.0044859	0.00419613	-0.0101096	0.00418598	0.020309	0.022296	0.001467	0.022388	NA	NA	-0.02	0.0036	NA	NA
rs12874278	T	C	-0.02	0.0036	0.011	0.0088	WHRadjBMI	HOMA-IR || id:ieu-a-771	-0.0044859	0.00419613	-0.0101096	0.00418598	0.020309	0.022296	0.001467	0.022388	NA	NA	-0.02	0.0036	NA	NA
rs12874278	T	C	-0.02	0.0036	-0.0018	0.0064	WHRadjBMI	Fasting glucose || id:ieu-a-773	-0.0044859	0.00419613	-0.0101096	0.00418598	0.020309	0.022296	0.001467	0.022388	NA	NA	-0.02	0.0036	NA	NA
rs12874278	T	C	-0.02	0.0036	-0.0027	0.0067	WHRadjBMI	Fasting insulin || id:ieu-a-775	-0.0044859	0.00419613	-0.0101096	0.00418598	0.020309	0.022296	0.001467	0.022388	NA	NA	-0.02	0.0036	NA	NA
rs12888545	A	G	-0.0133	0.002	-0.0009	0.0021	BMI	HbA1c	-0.00683963	0.0023983	-0.0057967	0.00239287	0.016323	0.01165	0.001044	0.011688	-0.0133	0.002	NA	NA	NA	NA
rs12888545	A	G	-0.0133	0.002	-0.015	0.0091	BMI	T2DM	-0.00683963	0.0023983	-0.0057967	0.00239287	0.016323	0.01165	0.001044	0.011688	-0.0133	0.002	NA	NA	NA	NA
rs12888545	A	G	-0.0133	0.002	-0.0052	0.0048	BMI	HOMA-IR || id:ieu-a-771	-0.00683963	0.0023983	-0.0057967	0.00239287	0.016323	0.01165	0.001044	0.011688	-0.0133	0.002	NA	NA	NA	NA
rs12888545	A	G	-0.0133	0.002	-0.0068	0.0037	BMI	Fasting glucose || id:ieu-a-773	-0.00683963	0.0023983	-0.0057967	0.00239287	0.016323	0.01165	0.001044	0.011688	-0.0133	0.002	NA	NA	NA	NA
rs12888545	A	G	-0.0133	0.002	-0.012	0.0038	BMI	Fasting insulin || id:ieu-a-775	-0.00683963	0.0023983	-0.0057967	0.00239287	0.016323	0.01165	0.001044	0.011688	-0.0133	0.002	NA	NA	NA	NA
rs12905116	A	T	0.0190396	0.00241529	-0.0126	0.009	Diastolic blood pressure, automated reading || id:ukb-b-7992	T2DM	0.00183553	0.00242129	0.0190396	0.00241529	-0.001659	0.011334	0.003675	0.011335	0.0043	0.0022	-0.0127	0.0021	-0.0079	0.0021
rs12905926	A	G	-0.0172321	0.00207504	-0.0048	0.0079	Diastolic blood pressure, automated reading || id:ukb-b-7992	T2DM	-0.0148382	0.0020802	-0.0172321	0.00207504	-0.005338	0.010042	-0.00133	0.010069	-0.0043	0.0019	0.0065	0.002	0.0032	0.002
rs12906962	C	T	0.0241111	0.00223342	0.0006	0.0021	Diastolic blood pressure, automated reading || id:ukb-b-7992	HbA1c	0.0132221	0.00223897	0.0241111	0.00223342	-0.000215	0.010257	-0.008817	0.010274	0.0037	0.0018	0.0029	0.0019	0.0039	0.0019
rs12906962	C	T	0.0132221	0.00223897	0.0006	0.0021	Systolic blood pressure, automated reading || id:ukb-b-20175	HbA1c	0.0132221	0.00223897	0.0241111	0.00223342	-0.000215	0.010257	-0.008817	0.010274	0.0037	0.0018	0.0029	0.0019	0.0039	0.0019
rs12906962	C	T	0.0241111	0.00223342	0.0115	0.0084	Diastolic blood pressure, automated reading || id:ukb-b-7992	T2DM	0.0132221	0.00223897	0.0241111	0.00223342	-0.000215	0.010257	-0.008817	0.010274	0.0037	0.0018	0.0029	0.0019	0.0039	0.0019
rs12906962	C	T	0.0132221	0.00223897	0.0115	0.0084	Systolic blood pressure, automated reading || id:ukb-b-20175	T2DM	0.0132221	0.00223897	0.0241111	0.00223342	-0.000215	0.010257	-0.008817	0.010274	0.0037	0.0018	0.0029	0.0019	0.0039	0.0019
rs12906962	C	T	0.0132221	0.00223897	-0.0003	0.0045	Systolic blood pressure, automated reading || id:ukb-b-20175	HOMA-IR || id:ieu-a-771	0.0132221	0.00223897	0.0241111	0.00223342	-0.000215	0.010257	-0.008817	0.010274	0.0037	0.0018	0.0029	0.0019	0.0039	0.0019
rs12906962	C	T	0.0241111	0.00223342	-0.0003	0.0045	Diastolic blood pressure, automated reading || id:ukb-b-7992	HOMA-IR || id:ieu-a-771	0.0132221	0.00223897	0.0241111	0.00223342	-0.000215	0.010257	-0.008817	0.010274	0.0037	0.0018	0.0029	0.0019	0.0039	0.0019
rs12906962	C	T	0.0132221	0.00223897	-0.0013	0.0034	Systolic blood pressure, automated reading || id:ukb-b-20175	Fasting glucose || id:ieu-a-773	0.0132221	0.00223897	0.0241111	0.00223342	-0.000215	0.010257	-0.008817	0.010274	0.0037	0.0018	0.0029	0.0019	0.0039	0.0019
rs12906962	C	T	0.0241111	0.00223342	-0.0013	0.0034	Diastolic blood pressure, automated reading || id:ukb-b-7992	Fasting glucose || id:ieu-a-773	0.0132221	0.00223897	0.0241111	0.00223342	-0.000215	0.010257	-0.008817	0.010274	0.0037	0.0018	0.0029	0.0019	0.0039	0.0019
rs12906962	C	T	0.0132221	0.00223897	0.0011	0.0035	Systolic blood pressure, automated reading || id:ukb-b-20175	Fasting insulin || id:ieu-a-775	0.0132221	0.00223897	0.0241111	0.00223342	-0.000215	0.010257	-0.008817	0.010274	0.0037	0.0018	0.0029	0.0019	0.0039	0.0019
rs12906962	C	T	0.0241111	0.00223342	0.0011	0.0035	Diastolic blood pressure, automated reading || id:ukb-b-7992	Fasting insulin || id:ieu-a-775	0.0132221	0.00223897	0.0241111	0.00223342	-0.000215	0.010257	-0.008817	0.010274	0.0037	0.0018	0.0029	0.0019	0.0039	0.0019
rs1290790	T	A	0.0178118	0.00208801	0.0028	0.0019	Systolic blood pressure, automated reading || id:ukb-b-20175	HbA1c	0.0178118	0.00208801	0.0216746	0.00208287	0.004378	0.009949	-0.008585	0.011338	0.0031	0.0016	-0.0056	0.0017	-0.0032	0.0017
rs1290790	T	A	0.0178118	0.00208801	0.0119	0.0072	Systolic blood pressure, automated reading || id:ukb-b-20175	T2DM	0.0178118	0.00208801	0.0216746	0.00208287	0.004378	0.009949	-0.008585	0.011338	0.0031	0.0016	-0.0056	0.0017	-0.0032	0.0017
rs1290790	T	A	0.0178118	0.00208801	-0.0008	0.004	Systolic blood pressure, automated reading || id:ukb-b-20175	HOMA-IR || id:ieu-a-771	0.0178118	0.00208801	0.0216746	0.00208287	0.004378	0.009949	-0.008585	0.011338	0.0031	0.0016	-0.0056	0.0017	-0.0032	0.0017
rs1290790	T	A	0.0178118	0.00208801	-0.0024	0.0031	Systolic blood pressure, automated reading || id:ukb-b-20175	Fasting glucose || id:ieu-a-773	0.0178118	0.00208801	0.0216746	0.00208287	0.004378	0.009949	-0.008585	0.011338	0.0031	0.0016	-0.0056	0.0017	-0.0032	0.0017
rs1290790	T	A	0.0178118	0.00208801	0.003	0.0031	Systolic blood pressure, automated reading || id:ukb-b-20175	Fasting insulin || id:ieu-a-775	0.0178118	0.00208801	0.0216746	0.00208287	0.004378	0.009949	-0.008585	0.011338	0.0031	0.0016	-0.0056	0.0017	-0.0032	0.0017
rs12912198	T	C	-0.01	0.0018	-0.0008	0.0018	BMI	HbA1c	-0.00111858	0.00231046	-0.00411948	0.00230472	-0.003727	0.011021	-0.005881	0.011044	-0.01	0.0018	NA	NA	NA	NA
rs12912198	T	C	-0.01	0.0018	-0.0236	0.008	BMI	T2DM	-0.00111858	0.00231046	-0.00411948	0.00230472	-0.003727	0.011021	-0.005881	0.011044	-0.01	0.0018	NA	NA	NA	NA
rs12912198	T	C	-0.01	0.0018	0.0021	0.0045	BMI	HOMA-IR || id:ieu-a-771	-0.00111858	0.00231046	-0.00411948	0.00230472	-0.003727	0.011021	-0.005881	0.011044	-0.01	0.0018	NA	NA	NA	NA
rs12912198	T	C	-0.01	0.0018	0.0016	0.0034	BMI	Fasting glucose || id:ieu-a-773	-0.00111858	0.00231046	-0.00411948	0.00230472	-0.003727	0.011021	-0.005881	0.011044	-0.01	0.0018	NA	NA	NA	NA
rs12912198	T	C	-0.01	0.0018	-0.0017	0.0035	BMI	Fasting insulin || id:ieu-a-775	-0.00111858	0.00231046	-0.00411948	0.00230472	-0.003727	0.011021	-0.005881	0.011044	-0.01	0.0018	NA	NA	NA	NA
rs12914623	C	G	-0.0159	0.0019	-0.0039	0.0021	BMI	HbA1c	-0.00596091	0.00235031	-0.00516018	0.00234448	-0.001585	0.0113	0.015645	0.011325	-0.0159	0.0019	NA	NA	NA	NA
rs12914623	C	G	-0.0159	0.0019	-0.0212	0.0089	BMI	T2DM	-0.00596091	0.00235031	-0.00516018	0.00234448	-0.001585	0.0113	0.015645	0.011325	-0.0159	0.0019	NA	NA	NA	NA
rs12914623	C	G	-0.0159	0.0019	-0.0069	0.0048	BMI	HOMA-IR || id:ieu-a-771	-0.00596091	0.00235031	-0.00516018	0.00234448	-0.001585	0.0113	0.015645	0.011325	-0.0159	0.0019	NA	NA	NA	NA
rs12914623	C	G	-0.0159	0.0019	0.0071	0.0037	BMI	Fasting glucose || id:ieu-a-773	-0.00596091	0.00235031	-0.00516018	0.00234448	-0.001585	0.0113	0.015645	0.011325	-0.0159	0.0019	NA	NA	NA	NA
rs12914623	C	G	-0.0159	0.0019	-0.0062	0.0037	BMI	Fasting insulin || id:ieu-a-775	-0.00596091	0.00235031	-0.00516018	0.00234448	-0.001585	0.0113	0.015645	0.011325	-0.0159	0.0019	NA	NA	NA	NA
rs12922346	C	G	0.0133	0.002	-0.0046	0.0022	BMI	HbA1c	0.000922248	0.00236256	0.00205917	0.00235695	0.008989	0.012172	0.003772	0.012202	0.0133	0.002	NA	NA	NA	NA
rs12922346	C	G	0.0133	0.002	-0.0053	0.0089	BMI	T2DM	0.000922248	0.00236256	0.00205917	0.00235695	0.008989	0.012172	0.003772	0.012202	0.0133	0.002	NA	NA	NA	NA
rs12922346	C	G	0.0133	0.002	-0.0056	0.0051	BMI	HOMA-IR || id:ieu-a-771	0.000922248	0.00236256	0.00205917	0.00235695	0.008989	0.012172	0.003772	0.012202	0.0133	0.002	NA	NA	NA	NA
rs12922346	C	G	0.0133	0.002	-0.0097	0.0038	BMI	Fasting glucose || id:ieu-a-773	0.000922248	0.00236256	0.00205917	0.00235695	0.008989	0.012172	0.003772	0.012202	0.0133	0.002	NA	NA	NA	NA
rs12922346	C	G	0.0133	0.002	-0.0083	0.004	BMI	Fasting insulin || id:ieu-a-775	0.000922248	0.00236256	0.00205917	0.00235695	0.008989	0.012172	0.003772	0.012202	0.0133	0.002	NA	NA	NA	NA
rs12926250	T	G	0.018	0.0028	0.0001	0.003	BMI	HbA1c	0.00104147	0.00338488	0.00640839	0.00337686	0.008133	0.020248	-0.007733	0.020305	0.018	0.0028	NA	NA	NA	NA
rs12926250	T	G	0.018	0.0028	0.0161	0.0128	BMI	T2DM	0.00104147	0.00338488	0.00640839	0.00337686	0.008133	0.020248	-0.007733	0.020305	0.018	0.0028	NA	NA	NA	NA
rs12926250	T	G	0.018	0.0028	0.0024	0.0071	BMI	HOMA-IR || id:ieu-a-771	0.00104147	0.00338488	0.00640839	0.00337686	0.008133	0.020248	-0.007733	0.020305	0.018	0.0028	NA	NA	NA	NA
rs12926250	T	G	0.018	0.0028	-0.0008	0.0054	BMI	Fasting glucose || id:ieu-a-773	0.00104147	0.00338488	0.00640839	0.00337686	0.008133	0.020248	-0.007733	0.020305	0.018	0.0028	NA	NA	NA	NA
rs12926250	T	G	0.018	0.0028	0.012	0.0057	BMI	Fasting insulin || id:ieu-a-775	0.00104147	0.00338488	0.00640839	0.00337686	0.008133	0.020248	-0.007733	0.020305	0.018	0.0028	NA	NA	NA	NA
rs1293037	T	C	0.0129	0.0022	0.029	0.0091	BMI	T2DM	0.00514749	0.00240297	0.00163414	0.0023961	-0.015203	0.012566	-0.02859	0.012586	0.0129	0.0022	NA	NA	NA	NA
rs12930727	G	T	-0.020982	0.00251436	-0.0005	0.0025	Systolic blood pressure, automated reading || id:ukb-b-20175	HbA1c	-0.020982	0.00251436	-0.0132368	0.00250841	0.006872	0.013168	0.005169	0.013199	-0.0138	0.002	-0.0064	0.0022	-0.0126	0.0021
rs12930727	G	T	-0.020982	0.00251436	-0.0196	0.0094	Systolic blood pressure, automated reading || id:ukb-b-20175	T2DM	-0.020982	0.00251436	-0.0132368	0.00250841	0.006872	0.013168	0.005169	0.013199	-0.0138	0.002	-0.0064	0.0022	-0.0126	0.0021
rs12930727	G	T	-0.020982	0.00251436	-0.0018	0.005	Systolic blood pressure, automated reading || id:ukb-b-20175	HOMA-IR || id:ieu-a-771	-0.020982	0.00251436	-0.0132368	0.00250841	0.006872	0.013168	0.005169	0.013199	-0.0138	0.002	-0.0064	0.0022	-0.0126	0.0021
rs12930727	G	T	-0.020982	0.00251436	0.0065	0.0038	Systolic blood pressure, automated reading || id:ukb-b-20175	Fasting glucose || id:ieu-a-773	-0.020982	0.00251436	-0.0132368	0.00250841	0.006872	0.013168	0.005169	0.013199	-0.0138	0.002	-0.0064	0.0022	-0.0126	0.0021
rs12930727	G	T	-0.020982	0.00251436	0.0005	0.004	Systolic blood pressure, automated reading || id:ukb-b-20175	Fasting insulin || id:ieu-a-775	-0.020982	0.00251436	-0.0132368	0.00250841	0.006872	0.013168	0.005169	0.013199	-0.0138	0.002	-0.0064	0.0022	-0.0126	0.0021
rs12936587	A	G	-0.0184	0.0017	-0.0046	0.0016	WHRadjBMI	HbA1c	0.00023171	0.00207759	5.03e-05	0.0020731	-0.005193	0.010244	0.004517	0.010273	NA	NA	-0.0184	0.0017	NA	NA
rs12936587	A	G	-0.0184	0.0017	-0.0261	0.0073	WHRadjBMI	T2DM	0.00023171	0.00207759	5.03e-05	0.0020731	-0.005193	0.010244	0.004517	0.010273	NA	NA	-0.0184	0.0017	NA	NA
rs12936587	A	G	-0.0184	0.0017	0.0016	0.0042	WHRadjBMI	HOMA-IR || id:ieu-a-771	0.00023171	0.00207759	5.03e-05	0.0020731	-0.005193	0.010244	0.004517	0.010273	NA	NA	-0.0184	0.0017	NA	NA
rs12936587	A	G	-0.0184	0.0017	0.0021	0.0032	WHRadjBMI	Fasting glucose || id:ieu-a-773	0.00023171	0.00207759	5.03e-05	0.0020731	-0.005193	0.010244	0.004517	0.010273	NA	NA	-0.0184	0.0017	NA	NA
rs12936587	A	G	-0.0184	0.0017	0.0001	0.0033	WHRadjBMI	Fasting insulin || id:ieu-a-775	0.00023171	0.00207759	5.03e-05	0.0020731	-0.005193	0.010244	0.004517	0.010273	NA	NA	-0.0184	0.0017	NA	NA
rs12939549	A	G	0.018	0.0016	-0.0016	0.0016	BMI	HbA1c	0.00576282	0.00208877	0.00619005	0.00208426	0.02221	0.010026	0.006484	0.010049	0.018	0.0016	NA	NA	NA	NA
rs12939549	A	G	0.018	0.0016	0.0177	0.0072	BMI	T2DM	0.00576282	0.00208877	0.00619005	0.00208426	0.02221	0.010026	0.006484	0.010049	0.018	0.0016	NA	NA	NA	NA
rs12939549	A	G	0.018	0.0016	0.011	0.004	BMI	HOMA-IR || id:ieu-a-771	0.00576282	0.00208877	0.00619005	0.00208426	0.02221	0.010026	0.006484	0.010049	0.018	0.0016	NA	NA	NA	NA
rs12939549	A	G	0.018	0.0016	0.0043	0.0031	BMI	Fasting glucose || id:ieu-a-773	0.00576282	0.00208877	0.00619005	0.00208426	0.02221	0.010026	0.006484	0.010049	0.018	0.0016	NA	NA	NA	NA
rs12939549	A	G	0.018	0.0016	0.0083	0.0032	BMI	Fasting insulin || id:ieu-a-775	0.00576282	0.00208877	0.00619005	0.00208426	0.02221	0.010026	0.006484	0.010049	0.018	0.0016	NA	NA	NA	NA
rs1294410	T	C	-0.0247	0.0017	0.0011	0.0019	WHR	HbA1c	-0.00364969	0.00214408	-0.00170042	0.00213797	-0.002717	0.010224	0.010632	0.010254	NA	NA	-0.0309	0.0018	-0.0247	0.0017
rs1294410	T	C	-0.0309	0.0018	0.0011	0.0019	WHRadjBMI	HbA1c	-0.00364969	0.00214408	-0.00170042	0.00213797	-0.002717	0.010224	0.010632	0.010254	NA	NA	-0.0309	0.0018	-0.0247	0.0017
rs1294410	T	C	-0.0247	0.0017	0.0133	0.0073	WHR	T2DM	-0.00364969	0.00214408	-0.00170042	0.00213797	-0.002717	0.010224	0.010632	0.010254	NA	NA	-0.0309	0.0018	-0.0247	0.0017
rs1294410	T	C	-0.0309	0.0018	0.0133	0.0073	WHRadjBMI	T2DM	-0.00364969	0.00214408	-0.00170042	0.00213797	-0.002717	0.010224	0.010632	0.010254	NA	NA	-0.0309	0.0018	-0.0247	0.0017
rs1294410	T	C	-0.0247	0.0017	0.0016	0.0041	WHR	HOMA-IR || id:ieu-a-771	-0.00364969	0.00214408	-0.00170042	0.00213797	-0.002717	0.010224	0.010632	0.010254	NA	NA	-0.0309	0.0018	-0.0247	0.0017
rs1294410	T	C	-0.0247	0.0017	-0.005	0.0032	WHR	Fasting glucose || id:ieu-a-773	-0.00364969	0.00214408	-0.00170042	0.00213797	-0.002717	0.010224	0.010632	0.010254	NA	NA	-0.0309	0.0018	-0.0247	0.0017
rs1294410	T	C	-0.0247	0.0017	0.001	0.0033	WHR	Fasting insulin || id:ieu-a-775	-0.00364969	0.00214408	-0.00170042	0.00213797	-0.002717	0.010224	0.010632	0.010254	NA	NA	-0.0309	0.0018	-0.0247	0.0017
rs1294410	T	C	-0.0309	0.0018	0.0016	0.0041	WHRadjBMI	HOMA-IR || id:ieu-a-771	-0.00364969	0.00214408	-0.00170042	0.00213797	-0.002717	0.010224	0.010632	0.010254	NA	NA	-0.0309	0.0018	-0.0247	0.0017
rs1294410	T	C	-0.0309	0.0018	-0.005	0.0032	WHRadjBMI	Fasting glucose || id:ieu-a-773	-0.00364969	0.00214408	-0.00170042	0.00213797	-0.002717	0.010224	0.010632	0.010254	NA	NA	-0.0309	0.0018	-0.0247	0.0017
rs1294410	T	C	-0.0309	0.0018	0.001	0.0033	WHRadjBMI	Fasting insulin || id:ieu-a-775	-0.00364969	0.00214408	-0.00170042	0.00213797	-0.002717	0.010224	0.010632	0.010254	NA	NA	-0.0309	0.0018	-0.0247	0.0017
rs12955964	T	C	0.0138766	0.00212195	-0.0004	0.0019	Diastolic blood pressure, automated reading || id:ukb-b-7992	HbA1c	0.000141457	0.00212705	0.0138766	0.00212195	0.016523	0.010482	0.007378	0.010498	0.0076	0.0017	0.0035	0.0018	0.0073	0.0018
rs12955964	T	C	0.0138766	0.00212195	-0.0177	0.0081	Diastolic blood pressure, automated reading || id:ukb-b-7992	T2DM	0.000141457	0.00212705	0.0138766	0.00212195	0.016523	0.010482	0.007378	0.010498	0.0076	0.0017	0.0035	0.0018	0.0073	0.0018
rs12955964	T	C	0.0138766	0.00212195	0.0056	0.0041	Diastolic blood pressure, automated reading || id:ukb-b-7992	HOMA-IR || id:ieu-a-771	0.000141457	0.00212705	0.0138766	0.00212195	0.016523	0.010482	0.007378	0.010498	0.0076	0.0017	0.0035	0.0018	0.0073	0.0018
rs12955964	T	C	0.0138766	0.00212195	-0.0035	0.0032	Diastolic blood pressure, automated reading || id:ukb-b-7992	Fasting glucose || id:ieu-a-773	0.000141457	0.00212705	0.0138766	0.00212195	0.016523	0.010482	0.007378	0.010498	0.0076	0.0017	0.0035	0.0018	0.0073	0.0018
rs12955964	T	C	0.0138766	0.00212195	0.0025	0.0033	Diastolic blood pressure, automated reading || id:ukb-b-7992	Fasting insulin || id:ieu-a-775	0.000141457	0.00212705	0.0138766	0.00212195	0.016523	0.010482	0.007378	0.010498	0.0076	0.0017	0.0035	0.0018	0.0073	0.0018
rs1296328	A	C	0.0166	0.0017	-0.0004	0.002	BMI	HbA1c	0.00259986	0.00209823	0.00450701	0.00209344	0.006398	0.010073	0.011062	0.010103	0.0166	0.0017	NA	NA	NA	NA
rs1296328	A	C	0.0166	0.0017	0.0412	0.0079	BMI	T2DM	0.00259986	0.00209823	0.00450701	0.00209344	0.006398	0.010073	0.011062	0.010103	0.0166	0.0017	NA	NA	NA	NA
rs1296328	A	C	0.0166	0.0017	0.0017	0.0042	BMI	HOMA-IR || id:ieu-a-771	0.00259986	0.00209823	0.00450701	0.00209344	0.006398	0.010073	0.011062	0.010103	0.0166	0.0017	NA	NA	NA	NA
rs1296328	A	C	0.0166	0.0017	-0.0021	0.0032	BMI	Fasting glucose || id:ieu-a-773	0.00259986	0.00209823	0.00450701	0.00209344	0.006398	0.010073	0.011062	0.010103	0.0166	0.0017	NA	NA	NA	NA
rs1296328	A	C	0.0166	0.0017	0.0013	0.0033	BMI	Fasting insulin || id:ieu-a-775	0.00259986	0.00209823	0.00450701	0.00209344	0.006398	0.010073	0.011062	0.010103	0.0166	0.0017	NA	NA	NA	NA
rs12981256	A	G	0.0151	0.0017	-0.0004	0.0019	BMI	HbA1c	0.00329654	0.00209256	0.00430985	0.00208755	0.005729	0.010115	-0.000764	0.010128	0.0151	0.0017	NA	NA	NA	NA
rs12981256	A	G	0.0151	0.0017	0.0038	0.0042	BMI	HOMA-IR || id:ieu-a-771	0.00329654	0.00209256	0.00430985	0.00208755	0.005729	0.010115	-0.000764	0.010128	0.0151	0.0017	NA	NA	NA	NA
rs12981256	A	G	0.0151	0.0017	-0.0057	0.0032	BMI	Fasting glucose || id:ieu-a-773	0.00329654	0.00209256	0.00430985	0.00208755	0.005729	0.010115	-0.000764	0.010128	0.0151	0.0017	NA	NA	NA	NA
rs12981256	A	G	0.0151	0.0017	0.0028	0.0033	BMI	Fasting insulin || id:ieu-a-775	0.00329654	0.00209256	0.00430985	0.00208755	0.005729	0.010115	-0.000764	0.010128	0.0151	0.0017	NA	NA	NA	NA
rs12993599	A	G	-0.0258194	0.00467305	-0.0025	0.0043	Diastolic blood pressure, automated reading || id:ukb-b-7992	HbA1c	-0.000523582	0.00468553	-0.0258194	0.00467305	-0.009574	0.02429	0.00131	0.024338	0.0016	0.0038	-0.0041	0.004	-0.001	0.004
rs12993599	A	G	-0.0258194	0.00467305	0.019	0.0175	Diastolic blood pressure, automated reading || id:ukb-b-7992	T2DM	-0.000523582	0.00468553	-0.0258194	0.00467305	-0.009574	0.02429	0.00131	0.024338	0.0016	0.0038	-0.0041	0.004	-0.001	0.004
rs12993599	A	G	-0.0258194	0.00467305	-0.0004	0.0088	Diastolic blood pressure, automated reading || id:ukb-b-7992	HOMA-IR || id:ieu-a-771	-0.000523582	0.00468553	-0.0258194	0.00467305	-0.009574	0.02429	0.00131	0.024338	0.0016	0.0038	-0.0041	0.004	-0.001	0.004
rs12993599	A	G	-0.0258194	0.00467305	0.0038	0.0067	Diastolic blood pressure, automated reading || id:ukb-b-7992	Fasting glucose || id:ieu-a-773	-0.000523582	0.00468553	-0.0258194	0.00467305	-0.009574	0.02429	0.00131	0.024338	0.0016	0.0038	-0.0041	0.004	-0.001	0.004
rs12993599	A	G	-0.0258194	0.00467305	-0.013	0.0068	Diastolic blood pressure, automated reading || id:ukb-b-7992	Fasting insulin || id:ieu-a-775	-0.000523582	0.00468553	-0.0258194	0.00467305	-0.009574	0.02429	0.00131	0.024338	0.0016	0.0038	-0.0041	0.004	-0.001	0.004
rs12999687	T	G	0.0146	0.0017	0.0015	0.0016	WHRadjBMI	HbA1c	0.00500575	0.00208883	0.00347689	0.00208326	-0.024323	0.010019	-0.024365	0.010045	NA	NA	0.0146	0.0017	NA	NA
rs12999687	T	G	0.0146	0.0017	0.0274	0.0068	WHRadjBMI	T2DM	0.00500575	0.00208883	0.00347689	0.00208326	-0.024323	0.010019	-0.024365	0.010045	NA	NA	0.0146	0.0017	NA	NA
rs12999687	T	G	0.0146	0.0017	0.0061	0.0044	WHRadjBMI	HOMA-IR || id:ieu-a-771	0.00500575	0.00208883	0.00347689	0.00208326	-0.024323	0.010019	-0.024365	0.010045	NA	NA	0.0146	0.0017	NA	NA
rs12999687	T	G	0.0146	0.0017	0.0015	0.0033	WHRadjBMI	Fasting glucose || id:ieu-a-773	0.00500575	0.00208883	0.00347689	0.00208326	-0.024323	0.010019	-0.024365	0.010045	NA	NA	0.0146	0.0017	NA	NA
rs12999687	T	G	0.0146	0.0017	0.0063	0.0033	WHRadjBMI	Fasting insulin || id:ieu-a-775	0.00500575	0.00208883	0.00347689	0.00208326	-0.024323	0.010019	-0.024365	0.010045	NA	NA	0.0146	0.0017	NA	NA
rs13004226	C	G	-0.0210692	0.00231518	0.002	0.002	Diastolic blood pressure, automated reading || id:ukb-b-7992	HbA1c	-0.0278504	0.00232137	-0.0210692	0.00231518	0.0179	0.011149	-0.001559	0.011176	0.0061	0.0019	0.004	0.002	0.0058	0.002
rs13004226	C	G	-0.0210692	0.00231518	0.0108	0.0087	Diastolic blood pressure, automated reading || id:ukb-b-7992	T2DM	-0.0278504	0.00232137	-0.0210692	0.00231518	0.0179	0.011149	-0.001559	0.011176	0.0061	0.0019	0.004	0.002	0.0058	0.002
rs13004226	C	G	-0.0210692	0.00231518	0.0062	0.0044	Diastolic blood pressure, automated reading || id:ukb-b-7992	HOMA-IR || id:ieu-a-771	-0.0278504	0.00232137	-0.0210692	0.00231518	0.0179	0.011149	-0.001559	0.011176	0.0061	0.0019	0.004	0.002	0.0058	0.002
rs13004226	C	G	-0.0210692	0.00231518	-0.0004	0.0034	Diastolic blood pressure, automated reading || id:ukb-b-7992	Fasting glucose || id:ieu-a-773	-0.0278504	0.00232137	-0.0210692	0.00231518	0.0179	0.011149	-0.001559	0.011176	0.0061	0.0019	0.004	0.002	0.0058	0.002
rs13004226	C	G	-0.0210692	0.00231518	0.0025	0.0035	Diastolic blood pressure, automated reading || id:ukb-b-7992	Fasting insulin || id:ieu-a-775	-0.0278504	0.00232137	-0.0210692	0.00231518	0.0179	0.011149	-0.001559	0.011176	0.0061	0.0019	0.004	0.002	0.0058	0.002
rs13007770	T	C	0.0127459	0.00223786	0.0007	0.0019	Diastolic blood pressure, automated reading || id:ukb-b-7992	HbA1c	0.00319253	0.00224385	0.0127459	0.00223786	0.005003	0.010542	0.018713	0.010559	0.0018	0.0018	0.0017	0.0019	0.0022	0.0019
rs13007770	T	C	0.0127459	0.00223786	0.0112	0.0084	Diastolic blood pressure, automated reading || id:ukb-b-7992	T2DM	0.00319253	0.00224385	0.0127459	0.00223786	0.005003	0.010542	0.018713	0.010559	0.0018	0.0018	0.0017	0.0019	0.0022	0.0019
rs13007770	T	C	0.0127459	0.00223786	-0.0021	0.0042	Diastolic blood pressure, automated reading || id:ukb-b-7992	HOMA-IR || id:ieu-a-771	0.00319253	0.00224385	0.0127459	0.00223786	0.005003	0.010542	0.018713	0.010559	0.0018	0.0018	0.0017	0.0019	0.0022	0.0019
rs13007770	T	C	0.0127459	0.00223786	-0.0072	0.0033	Diastolic blood pressure, automated reading || id:ukb-b-7992	Fasting glucose || id:ieu-a-773	0.00319253	0.00224385	0.0127459	0.00223786	0.005003	0.010542	0.018713	0.010559	0.0018	0.0018	0.0017	0.0019	0.0022	0.0019
rs13007770	T	C	0.0127459	0.00223786	-0.0002	0.0033	Diastolic blood pressure, automated reading || id:ukb-b-7992	Fasting insulin || id:ieu-a-775	0.00319253	0.00224385	0.0127459	0.00223786	0.005003	0.010542	0.018713	0.010559	0.0018	0.0018	0.0017	0.0019	0.0022	0.0019
rs13021737	A	G	-0.0578	0.0021	-0.0034	0.0021	BMI	HbA1c	-0.0146807	0.00274478	-0.0162226	0.00273744	-0.007795	0.013347	0.021541	0.013372	-0.0578	0.0021	NA	NA	NA	NA
rs13021737	A	G	-0.0578	0.0021	-0.057	0.0097	BMI	T2DM	-0.0146807	0.00274478	-0.0162226	0.00273744	-0.007795	0.013347	0.021541	0.013372	-0.0578	0.0021	NA	NA	NA	NA
rs13021737	A	G	-0.0578	0.0021	-0.011	0.0052	BMI	HOMA-IR || id:ieu-a-771	-0.0146807	0.00274478	-0.0162226	0.00273744	-0.007795	0.013347	0.021541	0.013372	-0.0578	0.0021	NA	NA	NA	NA
rs13021737	A	G	-0.0578	0.0021	-0.0064	0.004	BMI	Fasting glucose || id:ieu-a-773	-0.0146807	0.00274478	-0.0162226	0.00273744	-0.007795	0.013347	0.021541	0.013372	-0.0578	0.0021	NA	NA	NA	NA
rs13021737	A	G	-0.0578	0.0021	-0.012	0.0041	BMI	Fasting insulin || id:ieu-a-775	-0.0146807	0.00274478	-0.0162226	0.00273744	-0.007795	0.013347	0.021541	0.013372	-0.0578	0.0021	NA	NA	NA	NA
rs13033310	A	G	0.0146	0.0022	0.0107	0.009	BMI	T2DM	-0.000971735	0.00240039	0.0024502	0.00239399	0.003138	0.011393	-0.00997	0.01142	0.0146	0.0022	NA	NA	NA	NA
rs1304549	A	G	-0.0118	0.0021	-0.0017	0.0023	BMI	HbA1c	-0.00254475	0.00254744	-0.000862295	0.00254106	0.014118	0.012362	0.017722	0.01239	-0.0118	0.0021	NA	NA	NA	NA
rs1304549	A	G	-0.0118	0.0021	-0.0078	0.0095	BMI	T2DM	-0.00254475	0.00254744	-0.000862295	0.00254106	0.014118	0.012362	0.017722	0.01239	-0.0118	0.0021	NA	NA	NA	NA
rs1304549	A	G	-0.0118	0.0021	-0.0002	0.0051	BMI	HOMA-IR || id:ieu-a-771	-0.00254475	0.00254744	-0.000862295	0.00254106	0.014118	0.012362	0.017722	0.01239	-0.0118	0.0021	NA	NA	NA	NA
rs1304549	A	G	-0.0118	0.0021	0.006	0.004	BMI	Fasting glucose || id:ieu-a-773	-0.00254475	0.00254744	-0.000862295	0.00254106	0.014118	0.012362	0.017722	0.01239	-0.0118	0.0021	NA	NA	NA	NA
rs1304549	A	G	-0.0118	0.0021	-0.0015	0.004	BMI	Fasting insulin || id:ieu-a-775	-0.00254475	0.00254744	-0.000862295	0.00254106	0.014118	0.012362	0.017722	0.01239	-0.0118	0.0021	NA	NA	NA	NA
rs13047416	C	G	0.0152	0.0018	0.0023	0.0019	BMI	HbA1c	0.00869015	0.00214792	0.00794159	0.00214284	0.014199	0.009935	-0.007649	0.009953	0.0152	0.0018	NA	NA	NA	NA
rs13047416	C	G	0.0152	0.0018	0.0008	0.008	BMI	T2DM	0.00869015	0.00214792	0.00794159	0.00214284	0.014199	0.009935	-0.007649	0.009953	0.0152	0.0018	NA	NA	NA	NA
rs13047416	C	G	0.0152	0.0018	-0.0023	0.0042	BMI	HOMA-IR || id:ieu-a-771	0.00869015	0.00214792	0.00794159	0.00214284	0.014199	0.009935	-0.007649	0.009953	0.0152	0.0018	NA	NA	NA	NA
rs13047416	C	G	0.0152	0.0018	0.0044	0.0032	BMI	Fasting glucose || id:ieu-a-773	0.00869015	0.00214792	0.00794159	0.00214284	0.014199	0.009935	-0.007649	0.009953	0.0152	0.0018	NA	NA	NA	NA
rs13047416	C	G	0.0152	0.0018	-0.0026	0.0033	BMI	Fasting insulin || id:ieu-a-775	0.00869015	0.00214792	0.00794159	0.00214284	0.014199	0.009935	-0.007649	0.009953	0.0152	0.0018	NA	NA	NA	NA
rs13050201	T	G	-0.0125	0.0018	0.0002	0.0019	WHRadjBMI	HbA1c	-0.00155763	0.00207957	0.00638641	0.00207465	-0.010306	0.010123	-0.000258	0.010146	NA	NA	-0.0125	0.0018	NA	NA
rs13050201	T	G	-0.0125	0.0018	-0.0024	0.0045	WHRadjBMI	HOMA-IR || id:ieu-a-771	-0.00155763	0.00207957	0.00638641	0.00207465	-0.010306	0.010123	-0.000258	0.010146	NA	NA	-0.0125	0.0018	NA	NA
rs13050201	T	G	-0.0125	0.0018	-0.0023	0.0033	WHRadjBMI	Fasting glucose || id:ieu-a-773	-0.00155763	0.00207957	0.00638641	0.00207465	-0.010306	0.010123	-0.000258	0.010146	NA	NA	-0.0125	0.0018	NA	NA
rs13050201	T	G	-0.0125	0.0018	-0.0031	0.0034	WHRadjBMI	Fasting insulin || id:ieu-a-775	-0.00155763	0.00207957	0.00638641	0.00207465	-0.010306	0.010123	-0.000258	0.010146	NA	NA	-0.0125	0.0018	NA	NA
rs13063979	T	G	-0.0135	0.0019	-0.003	0.0018	WHR	HbA1c	-0.00282359	0.00232214	-0.00439339	0.00231642	0.005612	0.011153	0.009526	0.01118	NA	NA	NA	NA	-0.0135	0.0019
rs13063979	T	G	-0.0135	0.0019	-0.0319	0.0079	WHR	T2DM	-0.00282359	0.00232214	-0.00439339	0.00231642	0.005612	0.011153	0.009526	0.01118	NA	NA	NA	NA	-0.0135	0.0019
rs13063979	T	G	-0.0135	0.0019	-0.0042	0.0045	WHR	HOMA-IR || id:ieu-a-771	-0.00282359	0.00232214	-0.00439339	0.00231642	0.005612	0.011153	0.009526	0.01118	NA	NA	NA	NA	-0.0135	0.0019
rs13063979	T	G	-0.0135	0.0019	-0.0052	0.0035	WHR	Fasting glucose || id:ieu-a-773	-0.00282359	0.00232214	-0.00439339	0.00231642	0.005612	0.011153	0.009526	0.01118	NA	NA	NA	NA	-0.0135	0.0019
rs13063979	T	G	-0.0135	0.0019	-0.0097	0.0035	WHR	Fasting insulin || id:ieu-a-775	-0.00282359	0.00232214	-0.00439339	0.00231642	0.005612	0.011153	0.009526	0.01118	NA	NA	NA	NA	-0.0135	0.0019
rs13107325	T	C	-0.0438702	0.00393347	0.0003	0.0034	Diastolic blood pressure, automated reading || id:ukb-b-7992	HbA1c	-0.0267089	0.00394247	-0.0438702	0.00393347	-0.029372	0.034389	-0.122103	0.034481	0.0468	0.0032	-0.0306	0.0034	-0.0031	0.0034
rs13107325	T	C	-0.0267089	0.00394247	0.0003	0.0034	Systolic blood pressure, automated reading || id:ukb-b-20175	HbA1c	-0.0267089	0.00394247	-0.0438702	0.00393347	-0.029372	0.034389	-0.122103	0.034481	0.0468	0.0032	-0.0306	0.0034	-0.0031	0.0034
rs13107325	T	C	-0.0267089	0.00394247	0.0054	0.009	Systolic blood pressure, automated reading || id:ukb-b-20175	HOMA-IR || id:ieu-a-771	-0.0267089	0.00394247	-0.0438702	0.00393347	-0.029372	0.034389	-0.122103	0.034481	0.0468	0.0032	-0.0306	0.0034	-0.0031	0.0034
rs13107325	T	C	-0.0438702	0.00393347	0.0054	0.009	Diastolic blood pressure, automated reading || id:ukb-b-7992	HOMA-IR || id:ieu-a-771	-0.0267089	0.00394247	-0.0438702	0.00393347	-0.029372	0.034389	-0.122103	0.034481	0.0468	0.0032	-0.0306	0.0034	-0.0031	0.0034
rs13107325	T	C	-0.0267089	0.00394247	0.0085	0.0067	Systolic blood pressure, automated reading || id:ukb-b-20175	Fasting glucose || id:ieu-a-773	-0.0267089	0.00394247	-0.0438702	0.00393347	-0.029372	0.034389	-0.122103	0.034481	0.0468	0.0032	-0.0306	0.0034	-0.0031	0.0034
rs13107325	T	C	-0.0438702	0.00393347	0.0085	0.0067	Diastolic blood pressure, automated reading || id:ukb-b-7992	Fasting glucose || id:ieu-a-773	-0.0267089	0.00394247	-0.0438702	0.00393347	-0.029372	0.034389	-0.122103	0.034481	0.0468	0.0032	-0.0306	0.0034	-0.0031	0.0034
rs13107325	T	C	-0.0267089	0.00394247	-0.0001	0.0074	Systolic blood pressure, automated reading || id:ukb-b-20175	Fasting insulin || id:ieu-a-775	-0.0267089	0.00394247	-0.0438702	0.00393347	-0.029372	0.034389	-0.122103	0.034481	0.0468	0.0032	-0.0306	0.0034	-0.0031	0.0034
rs13107325	T	C	-0.0438702	0.00393347	-0.0001	0.0074	Diastolic blood pressure, automated reading || id:ukb-b-7992	Fasting insulin || id:ieu-a-775	-0.0267089	0.00394247	-0.0438702	0.00393347	-0.029372	0.034389	-0.122103	0.034481	0.0468	0.0032	-0.0306	0.0034	-0.0031	0.0034
rs13107325	T	C	0.0468	0.0032	0.0003	0.0034	BMI	HbA1c	-0.0267089	0.00394247	-0.0438702	0.00393347	-0.029372	0.034389	-0.122103	0.034481	0.0468	0.0032	-0.0306	0.0034	-0.0031	0.0034
rs13107325	T	C	-0.0306	0.0034	0.0003	0.0034	WHRadjBMI	HbA1c	-0.0267089	0.00394247	-0.0438702	0.00393347	-0.029372	0.034389	-0.122103	0.034481	0.0468	0.0032	-0.0306	0.0034	-0.0031	0.0034
rs13107325	T	C	0.0468	0.0032	0.0054	0.009	BMI	HOMA-IR || id:ieu-a-771	-0.0267089	0.00394247	-0.0438702	0.00393347	-0.029372	0.034389	-0.122103	0.034481	0.0468	0.0032	-0.0306	0.0034	-0.0031	0.0034
rs13107325	T	C	0.0468	0.0032	0.0085	0.0067	BMI	Fasting glucose || id:ieu-a-773	-0.0267089	0.00394247	-0.0438702	0.00393347	-0.029372	0.034389	-0.122103	0.034481	0.0468	0.0032	-0.0306	0.0034	-0.0031	0.0034
rs13107325	T	C	0.0468	0.0032	-0.0001	0.0074	BMI	Fasting insulin || id:ieu-a-775	-0.0267089	0.00394247	-0.0438702	0.00393347	-0.029372	0.034389	-0.122103	0.034481	0.0468	0.0032	-0.0306	0.0034	-0.0031	0.0034
rs13107325	T	C	-0.0306	0.0034	0.0054	0.009	WHRadjBMI	HOMA-IR || id:ieu-a-771	-0.0267089	0.00394247	-0.0438702	0.00393347	-0.029372	0.034389	-0.122103	0.034481	0.0468	0.0032	-0.0306	0.0034	-0.0031	0.0034
rs13107325	T	C	-0.0306	0.0034	0.0085	0.0067	WHRadjBMI	Fasting glucose || id:ieu-a-773	-0.0267089	0.00394247	-0.0438702	0.00393347	-0.029372	0.034389	-0.122103	0.034481	0.0468	0.0032	-0.0306	0.0034	-0.0031	0.0034
rs13107325	T	C	-0.0306	0.0034	-0.0001	0.0074	WHRadjBMI	Fasting insulin || id:ieu-a-775	-0.0267089	0.00394247	-0.0438702	0.00393347	-0.029372	0.034389	-0.122103	0.034481	0.0468	0.0032	-0.0306	0.0034	-0.0031	0.0034
rs13110266	A	G	-0.0124	0.0016	-0.0037	0.0017	BMI	HbA1c	0.00125298	0.00210768	0.000888557	0.00210287	-0.01231	0.009896	-0.009941	0.009926	-0.0124	0.0016	NA	NA	NA	NA
rs13110266	A	G	-0.0124	0.0016	-0.0208	0.0073	BMI	T2DM	0.00125298	0.00210768	0.000888557	0.00210287	-0.01231	0.009896	-0.009941	0.009926	-0.0124	0.0016	NA	NA	NA	NA
rs13110266	A	G	-0.0124	0.0016	-0.0006	0.0041	BMI	HOMA-IR || id:ieu-a-771	0.00125298	0.00210768	0.000888557	0.00210287	-0.01231	0.009896	-0.009941	0.009926	-0.0124	0.0016	NA	NA	NA	NA
rs13110266	A	G	-0.0124	0.0016	0.0012	0.0032	BMI	Fasting glucose || id:ieu-a-773	0.00125298	0.00210768	0.000888557	0.00210287	-0.01231	0.009896	-0.009941	0.009926	-0.0124	0.0016	NA	NA	NA	NA
rs13110266	A	G	-0.0124	0.0016	0.002	0.0032	BMI	Fasting insulin || id:ieu-a-775	0.00125298	0.00210768	0.000888557	0.00210287	-0.01231	0.009896	-0.009941	0.009926	-0.0124	0.0016	NA	NA	NA	NA
rs13125101	A	G	0.0340817	0.00227887	0.0202	0.0089	Diastolic blood pressure, automated reading || id:ukb-b-7992	T2DM	0.0368404	0.00228449	0.0340817	0.00227887	0.008707	0.010659	0.012433	0.010672	-0.0056	0.0021	-0.0015	0.0022	-0.0042	0.0022
rs13125101	A	G	0.0368404	0.00228449	0.0202	0.0089	Systolic blood pressure, automated reading || id:ukb-b-20175	T2DM	0.0368404	0.00228449	0.0340817	0.00227887	0.008707	0.010659	0.012433	0.010672	-0.0056	0.0021	-0.0015	0.0022	-0.0042	0.0022
rs13129779	T	C	-0.0127612	0.00209721	-0.0006	0.0018	Systolic blood pressure, automated reading || id:ukb-b-20175	HbA1c	-0.0127612	0.00209721	0.00284809	0.00209242	-0.004432	0.009875	-0.006533	0.009908	0.0007	0.0017	-0.0047	0.0018	-0.0034	0.0018
rs13129779	T	C	-0.0127612	0.00209721	0.0046	0.0079	Systolic blood pressure, automated reading || id:ukb-b-20175	T2DM	-0.0127612	0.00209721	0.00284809	0.00209242	-0.004432	0.009875	-0.006533	0.009908	0.0007	0.0017	-0.0047	0.0018	-0.0034	0.0018
rs13129779	T	C	-0.0127612	0.00209721	-0.002	0.0041	Systolic blood pressure, automated reading || id:ukb-b-20175	HOMA-IR || id:ieu-a-771	-0.0127612	0.00209721	0.00284809	0.00209242	-0.004432	0.009875	-0.006533	0.009908	0.0007	0.0017	-0.0047	0.0018	-0.0034	0.0018
rs13129779	T	C	-0.0127612	0.00209721	-0.0005	0.0031	Systolic blood pressure, automated reading || id:ukb-b-20175	Fasting glucose || id:ieu-a-773	-0.0127612	0.00209721	0.00284809	0.00209242	-0.004432	0.009875	-0.006533	0.009908	0.0007	0.0017	-0.0047	0.0018	-0.0034	0.0018
rs13129779	T	C	-0.0127612	0.00209721	0	0.0032	Systolic blood pressure, automated reading || id:ukb-b-20175	Fasting insulin || id:ieu-a-775	-0.0127612	0.00209721	0.00284809	0.00209242	-0.004432	0.009875	-0.006533	0.009908	0.0007	0.0017	-0.0047	0.0018	-0.0034	0.0018
rs13130484	T	C	0.0147	0.0017	0.0042	0.0017	WHR	HbA1c	0.00413226	0.00209698	0.00461465	0.00209182	-0.001145	0.010453	0.009123	0.010466	NA	NA	NA	NA	0.0147	0.0017
rs13130484	T	C	0.0147	0.0017	0.0291	0.0074	WHR	T2DM	0.00413226	0.00209698	0.00461465	0.00209182	-0.001145	0.010453	0.009123	0.010466	NA	NA	NA	NA	0.0147	0.0017
rs13130484	T	C	0.0147	0.0017	0.013	0.0043	WHR	HOMA-IR || id:ieu-a-771	0.00413226	0.00209698	0.00461465	0.00209182	-0.001145	0.010453	0.009123	0.010466	NA	NA	NA	NA	0.0147	0.0017
rs13130484	T	C	0.0147	0.0017	0.0014	0.0033	WHR	Fasting glucose || id:ieu-a-773	0.00413226	0.00209698	0.00461465	0.00209182	-0.001145	0.010453	0.009123	0.010466	NA	NA	NA	NA	0.0147	0.0017
rs13130484	T	C	0.0147	0.0017	0.0092	0.0033	WHR	Fasting insulin || id:ieu-a-775	0.00413226	0.00209698	0.00461465	0.00209182	-0.001145	0.010453	0.009123	0.010466	NA	NA	NA	NA	0.0147	0.0017
rs13132853	A	G	0.0148	0.0018	0.0001	0.0019	BMI	HbA1c	-0.000356916	0.00217034	-0.000627309	0.00216501	-0.005368	0.010323	-0.01389	0.010344	0.0148	0.0018	NA	NA	NA	NA
rs13132853	A	G	0.0148	0.0018	0.0045	0.0084	BMI	T2DM	-0.000356916	0.00217034	-0.000627309	0.00216501	-0.005368	0.010323	-0.01389	0.010344	0.0148	0.0018	NA	NA	NA	NA
rs13132853	A	G	0.0148	0.0018	0.008	0.0043	BMI	HOMA-IR || id:ieu-a-771	-0.000356916	0.00217034	-0.000627309	0.00216501	-0.005368	0.010323	-0.01389	0.010344	0.0148	0.0018	NA	NA	NA	NA
rs13132853	A	G	0.0148	0.0018	0.0015	0.0033	BMI	Fasting glucose || id:ieu-a-773	-0.000356916	0.00217034	-0.000627309	0.00216501	-0.005368	0.010323	-0.01389	0.010344	0.0148	0.0018	NA	NA	NA	NA
rs13132853	A	G	0.0148	0.0018	0.0015	0.0033	BMI	Fasting insulin || id:ieu-a-775	-0.000356916	0.00217034	-0.000627309	0.00216501	-0.005368	0.010323	-0.01389	0.010344	0.0148	0.0018	NA	NA	NA	NA
rs13163533	G	C	0.0314554	0.00385579	-0.0174	0.0149	Diastolic blood pressure, automated reading || id:ukb-b-7992	T2DM	0.0247314	0.00386459	0.0314554	0.00385579	0.002207	0.017068	-0.028204	0.017091	0.0011	0.0036	-0.0063	0.0037	-0.0052	0.0037
rs13174863	A	G	-0.0197	0.0023	-0.0007	0.0024	BMI	HbA1c	0.000582203	0.00293853	0.000441015	0.00293182	0.016687	0.014206	-0.02317	0.01423	-0.0197	0.0023	NA	NA	NA	NA
rs13174863	A	G	-0.0197	0.0023	-0.0076	0.0102	BMI	T2DM	0.000582203	0.00293853	0.000441015	0.00293182	0.016687	0.014206	-0.02317	0.01423	-0.0197	0.0023	NA	NA	NA	NA
rs13174863	A	G	-0.0197	0.0023	0.0018	0.0057	BMI	HOMA-IR || id:ieu-a-771	0.000582203	0.00293853	0.000441015	0.00293182	0.016687	0.014206	-0.02317	0.01423	-0.0197	0.0023	NA	NA	NA	NA
rs13174863	A	G	-0.0197	0.0023	-0.0046	0.0046	BMI	Fasting glucose || id:ieu-a-773	0.000582203	0.00293853	0.000441015	0.00293182	0.016687	0.014206	-0.02317	0.01423	-0.0197	0.0023	NA	NA	NA	NA
rs13174863	A	G	-0.0197	0.0023	-0.0021	0.0046	BMI	Fasting insulin || id:ieu-a-775	0.000582203	0.00293853	0.000441015	0.00293182	0.016687	0.014206	-0.02317	0.01423	-0.0197	0.0023	NA	NA	NA	NA
rs13182474	C	G	-0.0149	0.0018	-0.0004	0.002	BMI	HbA1c	0.00237912	0.00222766	0.00260728	0.00222258	-0.005943	0.011471	-0.021555	0.0115	-0.0149	0.0018	NA	NA	NA	NA
rs13182474	C	G	-0.0149	0.0018	-0.005	0.0085	BMI	T2DM	0.00237912	0.00222766	0.00260728	0.00222258	-0.005943	0.011471	-0.021555	0.0115	-0.0149	0.0018	NA	NA	NA	NA
rs13182474	C	G	-0.0149	0.0018	-0.0055	0.0044	BMI	HOMA-IR || id:ieu-a-771	0.00237912	0.00222766	0.00260728	0.00222258	-0.005943	0.011471	-0.021555	0.0115	-0.0149	0.0018	NA	NA	NA	NA
rs13182474	C	G	-0.0149	0.0018	-0.0005	0.0034	BMI	Fasting glucose || id:ieu-a-773	0.00237912	0.00222766	0.00260728	0.00222258	-0.005943	0.011471	-0.021555	0.0115	-0.0149	0.0018	NA	NA	NA	NA
rs13182474	C	G	-0.0149	0.0018	-0.0046	0.0035	BMI	Fasting insulin || id:ieu-a-775	0.00237912	0.00222766	0.00260728	0.00222258	-0.005943	0.011471	-0.021555	0.0115	-0.0149	0.0018	NA	NA	NA	NA
rs13191362	A	G	0.0235	0.0025	0.0037	0.0026	BMI	HbA1c	0.00930385	0.00315151	0.00570389	0.00314252	0.003895	0.019612	0.017102	0.019622	0.0235	0.0025	NA	NA	NA	NA
rs13191362	A	G	0.0235	0.0025	0.0276	0.0112	BMI	T2DM	0.00930385	0.00315151	0.00570389	0.00314252	0.003895	0.019612	0.017102	0.019622	0.0235	0.0025	NA	NA	NA	NA
rs13191362	A	G	0.0235	0.0025	0.0055	0.0063	BMI	HOMA-IR || id:ieu-a-771	0.00930385	0.00315151	0.00570389	0.00314252	0.003895	0.019612	0.017102	0.019622	0.0235	0.0025	NA	NA	NA	NA
rs13191362	A	G	0.0235	0.0025	0.0066	0.0048	BMI	Fasting glucose || id:ieu-a-773	0.00930385	0.00315151	0.00570389	0.00314252	0.003895	0.019612	0.017102	0.019622	0.0235	0.0025	NA	NA	NA	NA
rs13191362	A	G	0.0235	0.0025	0.0087	0.0051	BMI	Fasting insulin || id:ieu-a-775	0.00930385	0.00315151	0.00570389	0.00314252	0.003895	0.019612	0.017102	0.019622	0.0235	0.0025	NA	NA	NA	NA
rs13223034	T	C	-0.0133	0.0019	-0.0028	0.002	WHRadjBMI	HbA1c	-0.00306344	0.00222878	-0.00298299	0.00222365	-0.005557	0.010299	0.011647	0.010318	NA	NA	-0.0133	0.0019	NA	NA
rs13223034	T	C	-0.0133	0.0019	-0.0193	0.0085	WHRadjBMI	T2DM	-0.00306344	0.00222878	-0.00298299	0.00222365	-0.005557	0.010299	0.011647	0.010318	NA	NA	-0.0133	0.0019	NA	NA
rs13223034	T	C	-0.0133	0.0019	-0.0042	0.0043	WHRadjBMI	HOMA-IR || id:ieu-a-771	-0.00306344	0.00222878	-0.00298299	0.00222365	-0.005557	0.010299	0.011647	0.010318	NA	NA	-0.0133	0.0019	NA	NA
rs13223034	T	C	-0.0133	0.0019	-0.0005	0.0033	WHRadjBMI	Fasting glucose || id:ieu-a-773	-0.00306344	0.00222878	-0.00298299	0.00222365	-0.005557	0.010299	0.011647	0.010318	NA	NA	-0.0133	0.0019	NA	NA
rs13223034	T	C	-0.0133	0.0019	0.0026	0.0034	WHRadjBMI	Fasting insulin || id:ieu-a-775	-0.00306344	0.00222878	-0.00298299	0.00222365	-0.005557	0.010299	0.011647	0.010318	NA	NA	-0.0133	0.0019	NA	NA
rs1322640	C	T	-0.0175165	0.00249994	0.0099	0.0095	Diastolic blood pressure, automated reading || id:ukb-b-7992	T2DM	0.0100873	0.00250713	-0.0175165	0.00249994	-0.002883	0.011404	-0.018818	0.01142	-0.0003	0.0023	0	0.0024	0.0001	0.0024
rs13229637	T	C	0.0159	0.0025	0.0031	0.0025	WHR	HbA1c	0.000144689	0.00293047	0.0026007	0.00292373	0.016102	0.012437	-0.013744	0.012456	NA	NA	NA	NA	0.0159	0.0025
rs13229637	T	C	0.0159	0.0025	0.0144	0.0111	WHR	T2DM	0.000144689	0.00293047	0.0026007	0.00292373	0.016102	0.012437	-0.013744	0.012456	NA	NA	NA	NA	0.0159	0.0025
rs13229637	T	C	0.0159	0.0025	0.0063	0.0053	WHR	HOMA-IR || id:ieu-a-771	0.000144689	0.00293047	0.0026007	0.00292373	0.016102	0.012437	-0.013744	0.012456	NA	NA	NA	NA	0.0159	0.0025
rs13229637	T	C	0.0159	0.0025	0.0038	0.0041	WHR	Fasting glucose || id:ieu-a-773	0.000144689	0.00293047	0.0026007	0.00292373	0.016102	0.012437	-0.013744	0.012456	NA	NA	NA	NA	0.0159	0.0025
rs13229637	T	C	0.0159	0.0025	0.011	0.0042	WHR	Fasting insulin || id:ieu-a-775	0.000144689	0.00293047	0.0026007	0.00292373	0.016102	0.012437	-0.013744	0.012456	NA	NA	NA	NA	0.0159	0.0025
rs13232789	T	G	-0.011	0.0019	-0.0026	0.0019	WHR	HbA1c	-0.00402168	0.00218926	-0.00572226	0.00218421	0.00557	0.011176	-0.005746	0.011203	NA	NA	NA	NA	-0.011	0.0019
rs13232789	T	G	-0.011	0.0019	-0.0096	0.0083	WHR	T2DM	-0.00402168	0.00218926	-0.00572226	0.00218421	0.00557	0.011176	-0.005746	0.011203	NA	NA	NA	NA	-0.011	0.0019
rs13232789	T	G	-0.011	0.0019	-0.0038	0.0043	WHR	HOMA-IR || id:ieu-a-771	-0.00402168	0.00218926	-0.00572226	0.00218421	0.00557	0.011176	-0.005746	0.011203	NA	NA	NA	NA	-0.011	0.0019
rs13232789	T	G	-0.011	0.0019	-0.0022	0.0033	WHR	Fasting glucose || id:ieu-a-773	-0.00402168	0.00218926	-0.00572226	0.00218421	0.00557	0.011176	-0.005746	0.011203	NA	NA	NA	NA	-0.011	0.0019
rs13232789	T	G	-0.011	0.0019	-0.0041	0.0034	WHR	Fasting insulin || id:ieu-a-775	-0.00402168	0.00218926	-0.00572226	0.00218421	0.00557	0.011176	-0.005746	0.011203	NA	NA	NA	NA	-0.011	0.0019
rs13240600	A	G	0.018	0.0022	-0.0021	0.0027	BMI	HbA1c	0.00592977	0.0028653	0.00971296	0.00285872	-0.007935	0.012167	-0.002389	0.012189	0.018	0.0022	NA	NA	NA	NA
rs13240600	A	G	0.018	0.0022	0.0133	0.0109	BMI	T2DM	0.00592977	0.0028653	0.00971296	0.00285872	-0.007935	0.012167	-0.002389	0.012189	0.018	0.0022	NA	NA	NA	NA
rs13240600	A	G	0.018	0.0022	0.0087	0.0058	BMI	HOMA-IR || id:ieu-a-771	0.00592977	0.0028653	0.00971296	0.00285872	-0.007935	0.012167	-0.002389	0.012189	0.018	0.0022	NA	NA	NA	NA
rs13240600	A	G	0.018	0.0022	0.0009	0.0045	BMI	Fasting glucose || id:ieu-a-773	0.00592977	0.0028653	0.00971296	0.00285872	-0.007935	0.012167	-0.002389	0.012189	0.018	0.0022	NA	NA	NA	NA
rs13240600	A	G	0.018	0.0022	0.0019	0.0045	BMI	Fasting insulin || id:ieu-a-775	0.00592977	0.0028653	0.00971296	0.00285872	-0.007935	0.012167	-0.002389	0.012189	0.018	0.0022	NA	NA	NA	NA
rs13245051	A	G	0.015	0.0017	0.0043	0.002	BMI	HbA1c	0.000481613	0.00208767	0.00042172	0.00208286	0.018969	0.009845	-0.007617	0.00987	0.015	0.0017	NA	NA	NA	NA
rs13245051	A	G	0.015	0.0017	0.0175	0.0079	BMI	T2DM	0.000481613	0.00208767	0.00042172	0.00208286	0.018969	0.009845	-0.007617	0.00987	0.015	0.0017	NA	NA	NA	NA
rs13245051	A	G	0.015	0.0017	0.0003	0.004	BMI	HOMA-IR || id:ieu-a-771	0.000481613	0.00208767	0.00042172	0.00208286	0.018969	0.009845	-0.007617	0.00987	0.015	0.0017	NA	NA	NA	NA
rs13245051	A	G	0.015	0.0017	-0.0005	0.0031	BMI	Fasting glucose || id:ieu-a-773	0.000481613	0.00208767	0.00042172	0.00208286	0.018969	0.009845	-0.007617	0.00987	0.015	0.0017	NA	NA	NA	NA
rs13245051	A	G	0.015	0.0017	-0.0005	0.0032	BMI	Fasting insulin || id:ieu-a-775	0.000481613	0.00208767	0.00042172	0.00208286	0.018969	0.009845	-0.007617	0.00987	0.015	0.0017	NA	NA	NA	NA
rs1325345	T	A	0.0236798	0.00393729	-0.0029	0.0032	Diastolic blood pressure, automated reading || id:ukb-b-7992	HbA1c	0.0100152	0.00394685	0.0236798	0.00393729	0.016947	0.017189	-0.009365	0.017209	0.0117	0.003	-0.0002	0.0031	0.0066	0.0031
rs1325345	T	A	0.0236798	0.00393729	0.0013	0.0146	Diastolic blood pressure, automated reading || id:ukb-b-7992	T2DM	0.0100152	0.00394685	0.0236798	0.00393729	0.016947	0.017189	-0.009365	0.017209	0.0117	0.003	-0.0002	0.0031	0.0066	0.0031
rs1325345	T	A	0.0236798	0.00393729	0.0038	0.0068	Diastolic blood pressure, automated reading || id:ukb-b-7992	HOMA-IR || id:ieu-a-771	0.0100152	0.00394685	0.0236798	0.00393729	0.016947	0.017189	-0.009365	0.017209	0.0117	0.003	-0.0002	0.0031	0.0066	0.0031
rs1325345	T	A	0.0236798	0.00393729	0.0007	0.0053	Diastolic blood pressure, automated reading || id:ukb-b-7992	Fasting glucose || id:ieu-a-773	0.0100152	0.00394685	0.0236798	0.00393729	0.016947	0.017189	-0.009365	0.017209	0.0117	0.003	-0.0002	0.0031	0.0066	0.0031
rs1325345	T	A	0.0236798	0.00393729	0.0025	0.0055	Diastolic blood pressure, automated reading || id:ukb-b-7992	Fasting insulin || id:ieu-a-775	0.0100152	0.00394685	0.0236798	0.00393729	0.016947	0.017189	-0.009365	0.017209	0.0117	0.003	-0.0002	0.0031	0.0066	0.0031
rs13256367	A	C	0.0141	0.0019	-0.003	0.0019	WHR	HbA1c	0.00481616	0.00218809	0.00219454	0.00218297	0.013323	0.010492	-0.003935	0.01052	NA	NA	0.0182	0.0019	0.0141	0.0019
rs13256367	A	C	0.0182	0.0019	-0.003	0.0019	WHRadjBMI	HbA1c	0.00481616	0.00218809	0.00219454	0.00218297	0.013323	0.010492	-0.003935	0.01052	NA	NA	0.0182	0.0019	0.0141	0.0019
rs13256367	A	C	0.0141	0.0019	0.0182	0.0082	WHR	T2DM	0.00481616	0.00218809	0.00219454	0.00218297	0.013323	0.010492	-0.003935	0.01052	NA	NA	0.0182	0.0019	0.0141	0.0019
rs13256367	A	C	0.0182	0.0019	0.0182	0.0082	WHRadjBMI	T2DM	0.00481616	0.00218809	0.00219454	0.00218297	0.013323	0.010492	-0.003935	0.01052	NA	NA	0.0182	0.0019	0.0141	0.0019
rs13256367	A	C	0.0141	0.0019	0.0093	0.0042	WHR	HOMA-IR || id:ieu-a-771	0.00481616	0.00218809	0.00219454	0.00218297	0.013323	0.010492	-0.003935	0.01052	NA	NA	0.0182	0.0019	0.0141	0.0019
rs13256367	A	C	0.0141	0.0019	0.003	0.0032	WHR	Fasting glucose || id:ieu-a-773	0.00481616	0.00218809	0.00219454	0.00218297	0.013323	0.010492	-0.003935	0.01052	NA	NA	0.0182	0.0019	0.0141	0.0019
rs13256367	A	C	0.0141	0.0019	0.0049	0.0033	WHR	Fasting insulin || id:ieu-a-775	0.00481616	0.00218809	0.00219454	0.00218297	0.013323	0.010492	-0.003935	0.01052	NA	NA	0.0182	0.0019	0.0141	0.0019
rs13256367	A	C	0.0182	0.0019	0.0093	0.0042	WHRadjBMI	HOMA-IR || id:ieu-a-771	0.00481616	0.00218809	0.00219454	0.00218297	0.013323	0.010492	-0.003935	0.01052	NA	NA	0.0182	0.0019	0.0141	0.0019
rs13256367	A	C	0.0182	0.0019	0.003	0.0032	WHRadjBMI	Fasting glucose || id:ieu-a-773	0.00481616	0.00218809	0.00219454	0.00218297	0.013323	0.010492	-0.003935	0.01052	NA	NA	0.0182	0.0019	0.0141	0.0019
rs13256367	A	C	0.0182	0.0019	0.0049	0.0033	WHRadjBMI	Fasting insulin || id:ieu-a-775	0.00481616	0.00218809	0.00219454	0.00218297	0.013323	0.010492	-0.003935	0.01052	NA	NA	0.0182	0.0019	0.0141	0.0019
rs13260	T	G	-0.027691	0.0036264	-0.0031	0.0037	Diastolic blood pressure, automated reading || id:ukb-b-7992	HbA1c	0.000847628	0.00363528	-0.027691	0.0036264	-0.006894	0.019394	0.010533	0.019405	-0.0004	0.0029	-0.004	0.003	-0.0038	0.003
rs13260	T	G	-0.027691	0.0036264	-0.016	0.0093	Diastolic blood pressure, automated reading || id:ukb-b-7992	HOMA-IR || id:ieu-a-771	0.000847628	0.00363528	-0.027691	0.0036264	-0.006894	0.019394	0.010533	0.019405	-0.0004	0.0029	-0.004	0.003	-0.0038	0.003
rs13260	T	G	-0.027691	0.0036264	0.0097	0.0063	Diastolic blood pressure, automated reading || id:ukb-b-7992	Fasting glucose || id:ieu-a-773	0.000847628	0.00363528	-0.027691	0.0036264	-0.006894	0.019394	0.010533	0.019405	-0.0004	0.0029	-0.004	0.003	-0.0038	0.003
rs13260	T	G	-0.027691	0.0036264	-0.009	0.0065	Diastolic blood pressure, automated reading || id:ukb-b-7992	Fasting insulin || id:ieu-a-775	0.000847628	0.00363528	-0.027691	0.0036264	-0.006894	0.019394	0.010533	0.019405	-0.0004	0.0029	-0.004	0.003	-0.0038	0.003
rs13263601	A	C	-0.0145	0.0018	-0.0018	0.0019	BMI	HbA1c	-0.00100664	0.00217466	-0.00295729	0.00216957	0.01297	0.010788	0.018853	0.010815	-0.0145	0.0018	NA	NA	NA	NA
rs13263601	A	C	-0.0145	0.0018	-0.0279	0.0082	BMI	T2DM	-0.00100664	0.00217466	-0.00295729	0.00216957	0.01297	0.010788	0.018853	0.010815	-0.0145	0.0018	NA	NA	NA	NA
rs13263601	A	C	-0.0145	0.0018	-0.0001	0.0042	BMI	HOMA-IR || id:ieu-a-771	-0.00100664	0.00217466	-0.00295729	0.00216957	0.01297	0.010788	0.018853	0.010815	-0.0145	0.0018	NA	NA	NA	NA
rs13263601	A	C	-0.0145	0.0018	0.0002	0.0033	BMI	Fasting glucose || id:ieu-a-773	-0.00100664	0.00217466	-0.00295729	0.00216957	0.01297	0.010788	0.018853	0.010815	-0.0145	0.0018	NA	NA	NA	NA
rs13263601	A	C	-0.0145	0.0018	-0.0021	0.0033	BMI	Fasting insulin || id:ieu-a-775	-0.00100664	0.00217466	-0.00295729	0.00216957	0.01297	0.010788	0.018853	0.010815	-0.0145	0.0018	NA	NA	NA	NA
rs1327259	A	G	0.0157	0.0017	0.0008	0.0019	BMI	HbA1c	0.00329357	0.0021347	0.000621608	0.00212861	-0.003486	0.010019	-0.003765	0.010037	0.0157	0.0017	NA	NA	NA	NA
rs1327259	A	G	0.0157	0.0017	0.0234	0.0081	BMI	T2DM	0.00329357	0.0021347	0.000621608	0.00212861	-0.003486	0.010019	-0.003765	0.010037	0.0157	0.0017	NA	NA	NA	NA
rs1327259	A	G	0.0157	0.0017	0.0057	0.0041	BMI	HOMA-IR || id:ieu-a-771	0.00329357	0.0021347	0.000621608	0.00212861	-0.003486	0.010019	-0.003765	0.010037	0.0157	0.0017	NA	NA	NA	NA
rs1327259	A	G	0.0157	0.0017	0.0042	0.0032	BMI	Fasting glucose || id:ieu-a-773	0.00329357	0.0021347	0.000621608	0.00212861	-0.003486	0.010019	-0.003765	0.010037	0.0157	0.0017	NA	NA	NA	NA
rs1327259	A	G	0.0157	0.0017	0.0097	0.0033	BMI	Fasting insulin || id:ieu-a-775	0.00329357	0.0021347	0.000621608	0.00212861	-0.003486	0.010019	-0.003765	0.010037	0.0157	0.0017	NA	NA	NA	NA
rs1328757	T	C	0.0114	0.0018	-0.0021	0.0018	WHR	HbA1c	0.00341017	0.0020829	0.000966552	0.00207768	0.004719	0.00991	-0.012354	0.009934	NA	NA	NA	NA	0.0114	0.0018
rs1328757	T	C	0.0114	0.0018	-0.0075	0.0078	WHR	T2DM	0.00341017	0.0020829	0.000966552	0.00207768	0.004719	0.00991	-0.012354	0.009934	NA	NA	NA	NA	0.0114	0.0018
rs1328757	T	C	0.0114	0.0018	0.0082	0.004	WHR	HOMA-IR || id:ieu-a-771	0.00341017	0.0020829	0.000966552	0.00207768	0.004719	0.00991	-0.012354	0.009934	NA	NA	NA	NA	0.0114	0.0018
rs1328757	T	C	0.0114	0.0018	0.0054	0.0031	WHR	Fasting glucose || id:ieu-a-773	0.00341017	0.0020829	0.000966552	0.00207768	0.004719	0.00991	-0.012354	0.009934	NA	NA	NA	NA	0.0114	0.0018
rs1328757	T	C	0.0114	0.0018	0.0085	0.0032	WHR	Fasting insulin || id:ieu-a-775	0.00341017	0.0020829	0.000966552	0.00207768	0.004719	0.00991	-0.012354	0.009934	NA	NA	NA	NA	0.0114	0.0018
rs13290794	A	G	-0.0131102	0.00214456	-0.0023	0.0018	Diastolic blood pressure, automated reading || id:ukb-b-7992	HbA1c	-0.00585892	0.00214946	-0.0131102	0.00214456	-0.025052	0.010833	-0.002732	0.010853	-0.0149	0.0018	-0.0017	0.0019	-0.0094	0.0018
rs13290794	A	G	-0.0131102	0.00214456	-0.0293	0.0081	Diastolic blood pressure, automated reading || id:ukb-b-7992	T2DM	-0.00585892	0.00214946	-0.0131102	0.00214456	-0.025052	0.010833	-0.002732	0.010853	-0.0149	0.0018	-0.0017	0.0019	-0.0094	0.0018
rs13290794	A	G	-0.0131102	0.00214456	-0.0022	0.0041	Diastolic blood pressure, automated reading || id:ukb-b-7992	HOMA-IR || id:ieu-a-771	-0.00585892	0.00214946	-0.0131102	0.00214456	-0.025052	0.010833	-0.002732	0.010853	-0.0149	0.0018	-0.0017	0.0019	-0.0094	0.0018
rs13290794	A	G	-0.0131102	0.00214456	-0.0003	0.0032	Diastolic blood pressure, automated reading || id:ukb-b-7992	Fasting glucose || id:ieu-a-773	-0.00585892	0.00214946	-0.0131102	0.00214456	-0.025052	0.010833	-0.002732	0.010853	-0.0149	0.0018	-0.0017	0.0019	-0.0094	0.0018
rs13290794	A	G	-0.0131102	0.00214456	-0.002	0.0032	Diastolic blood pressure, automated reading || id:ukb-b-7992	Fasting insulin || id:ieu-a-775	-0.00585892	0.00214946	-0.0131102	0.00214456	-0.025052	0.010833	-0.002732	0.010853	-0.0149	0.0018	-0.0017	0.0019	-0.0094	0.0018
rs13312596	G	A	0.0115759	0.00210532	0.0029	0.0018	Diastolic blood pressure, automated reading || id:ukb-b-7992	HbA1c	0.00689093	0.00211016	0.0115759	0.00210532	-0.005433	0.00997	0.000929	0.009991	0.014	0.0017	0.002	0.0018	0.0085	0.0018
rs13312596	G	A	0.0115759	0.00210532	-0.0021	0.008	Diastolic blood pressure, automated reading || id:ukb-b-7992	T2DM	0.00689093	0.00211016	0.0115759	0.00210532	-0.005433	0.00997	0.000929	0.009991	0.014	0.0017	0.002	0.0018	0.0085	0.0018
rs13312596	G	A	0.0115759	0.00210532	0.005	0.004	Diastolic blood pressure, automated reading || id:ukb-b-7992	HOMA-IR || id:ieu-a-771	0.00689093	0.00211016	0.0115759	0.00210532	-0.005433	0.00997	0.000929	0.009991	0.014	0.0017	0.002	0.0018	0.0085	0.0018
rs13312596	G	A	0.0115759	0.00210532	0.0024	0.0031	Diastolic blood pressure, automated reading || id:ukb-b-7992	Fasting glucose || id:ieu-a-773	0.00689093	0.00211016	0.0115759	0.00210532	-0.005433	0.00997	0.000929	0.009991	0.014	0.0017	0.002	0.0018	0.0085	0.0018
rs13312596	G	A	0.0115759	0.00210532	0.0013	0.0032	Diastolic blood pressure, automated reading || id:ukb-b-7992	Fasting insulin || id:ieu-a-775	0.00689093	0.00211016	0.0115759	0.00210532	-0.005433	0.00997	0.000929	0.009991	0.014	0.0017	0.002	0.0018	0.0085	0.0018
rs13316065	T	C	0.017	0.0018	0.0006	0.0018	WHR	HbA1c	0.0100141	0.00222354	0.0191907	0.00221806	-0.013644	0.01091	-0.010982	0.010939	NA	NA	NA	NA	0.017	0.0018
rs13316065	T	C	0.017	0.0018	0.0212	0.0079	WHR	T2DM	0.0100141	0.00222354	0.0191907	0.00221806	-0.013644	0.01091	-0.010982	0.010939	NA	NA	NA	NA	0.017	0.0018
rs13316065	T	C	0.017	0.0018	0.015	0.0044	WHR	HOMA-IR || id:ieu-a-771	0.0100141	0.00222354	0.0191907	0.00221806	-0.013644	0.01091	-0.010982	0.010939	NA	NA	NA	NA	0.017	0.0018
rs13316065	T	C	0.017	0.0018	0.0081	0.0034	WHR	Fasting glucose || id:ieu-a-773	0.0100141	0.00222354	0.0191907	0.00221806	-0.013644	0.01091	-0.010982	0.010939	NA	NA	NA	NA	0.017	0.0018
rs13316065	T	C	0.017	0.0018	0.011	0.0035	WHR	Fasting insulin || id:ieu-a-775	0.0100141	0.00222354	0.0191907	0.00221806	-0.013644	0.01091	-0.010982	0.010939	NA	NA	NA	NA	0.017	0.0018
rs1332796	A	T	0.0175056	0.00297991	-0.0007	0.0028	Systolic blood pressure, automated reading || id:ukb-b-20175	HbA1c	0.0175056	0.00297991	0.013599	0.00297312	-0.024621	0.013714	-0.006417	0.013749	-0.0036	0.0024	0.0029	0.0025	0.0001	0.0025
rs1332796	A	T	0.0175056	0.00297991	-0.0134	0.0111	Systolic blood pressure, automated reading || id:ukb-b-20175	T2DM	0.0175056	0.00297991	0.013599	0.00297312	-0.024621	0.013714	-0.006417	0.013749	-0.0036	0.0024	0.0029	0.0025	0.0001	0.0025
rs1332796	A	T	0.0175056	0.00297991	-0.0054	0.0056	Systolic blood pressure, automated reading || id:ukb-b-20175	HOMA-IR || id:ieu-a-771	0.0175056	0.00297991	0.013599	0.00297312	-0.024621	0.013714	-0.006417	0.013749	-0.0036	0.0024	0.0029	0.0025	0.0001	0.0025
rs1332796	A	T	0.0175056	0.00297991	-0.0059	0.0043	Systolic blood pressure, automated reading || id:ukb-b-20175	Fasting glucose || id:ieu-a-773	0.0175056	0.00297991	0.013599	0.00297312	-0.024621	0.013714	-0.006417	0.013749	-0.0036	0.0024	0.0029	0.0025	0.0001	0.0025
rs1332796	A	T	0.0175056	0.00297991	0.0006	0.0044	Systolic blood pressure, automated reading || id:ukb-b-20175	Fasting insulin || id:ieu-a-775	0.0175056	0.00297991	0.013599	0.00297312	-0.024621	0.013714	-0.006417	0.013749	-0.0036	0.0024	0.0029	0.0025	0.0001	0.0025
rs13379794	A	G	0.0109	0.0018	-0.0027	0.0019	WHRadjBMI	HbA1c	0.000806448	0.00213787	-0.00389856	0.00213258	-0.008831	0.009906	-0.021449	0.009925	NA	NA	0.0109	0.0018	NA	NA
rs13379794	A	G	0.0109	0.0018	0.0017	0.008	WHRadjBMI	T2DM	0.000806448	0.00213787	-0.00389856	0.00213258	-0.008831	0.009906	-0.021449	0.009925	NA	NA	0.0109	0.0018	NA	NA
rs13379794	A	G	0.0109	0.0018	-0.0043	0.0041	WHRadjBMI	HOMA-IR || id:ieu-a-771	0.000806448	0.00213787	-0.00389856	0.00213258	-0.008831	0.009906	-0.021449	0.009925	NA	NA	0.0109	0.0018	NA	NA
rs13379794	A	G	0.0109	0.0018	-0.0038	0.0031	WHRadjBMI	Fasting glucose || id:ieu-a-773	0.000806448	0.00213787	-0.00389856	0.00213258	-0.008831	0.009906	-0.021449	0.009925	NA	NA	0.0109	0.0018	NA	NA
rs13379794	A	G	0.0109	0.0018	-0.0038	0.0032	WHRadjBMI	Fasting insulin || id:ieu-a-775	0.000806448	0.00213787	-0.00389856	0.00213258	-0.008831	0.009906	-0.021449	0.009925	NA	NA	0.0109	0.0018	NA	NA
rs134041	C	T	-0.0139401	0.00209681	0.0024	0.0019	Diastolic blood pressure, automated reading || id:ukb-b-7992	HbA1c	-0.000513924	0.00210154	-0.0139401	0.00209681	-0.013112	0.009936	0.009648	0.009957	-0.0009	0.0017	-0.0056	0.0018	-0.0049	0.0018
rs134041	C	T	-0.0139401	0.00209681	0.0054	0.0079	Diastolic blood pressure, automated reading || id:ukb-b-7992	T2DM	-0.000513924	0.00210154	-0.0139401	0.00209681	-0.013112	0.009936	0.009648	0.009957	-0.0009	0.0017	-0.0056	0.0018	-0.0049	0.0018
rs134041	C	T	-0.0139401	0.00209681	0.0052	0.004	Diastolic blood pressure, automated reading || id:ukb-b-7992	HOMA-IR || id:ieu-a-771	-0.000513924	0.00210154	-0.0139401	0.00209681	-0.013112	0.009936	0.009648	0.009957	-0.0009	0.0017	-0.0056	0.0018	-0.0049	0.0018
rs134041	C	T	-0.0139401	0.00209681	-0.0001	0.0031	Diastolic blood pressure, automated reading || id:ukb-b-7992	Fasting glucose || id:ieu-a-773	-0.000513924	0.00210154	-0.0139401	0.00209681	-0.013112	0.009936	0.009648	0.009957	-0.0009	0.0017	-0.0056	0.0018	-0.0049	0.0018
rs134041	C	T	-0.0139401	0.00209681	0.0037	0.0032	Diastolic blood pressure, automated reading || id:ukb-b-7992	Fasting insulin || id:ieu-a-775	-0.000513924	0.00210154	-0.0139401	0.00209681	-0.013112	0.009936	0.009648	0.009957	-0.0009	0.0017	-0.0056	0.0018	-0.0049	0.0018
rs13406302	A	C	-0.0135	0.0019	-0.001	0.0019	WHRadjBMI	HbA1c	-0.00777959	0.00235954	-0.0110914	0.00235325	-0.003209	0.011681	0.002516	0.011691	NA	NA	-0.0135	0.0019	NA	NA
rs13406302	A	C	-0.0135	0.0019	0	0.0082	WHRadjBMI	T2DM	-0.00777959	0.00235954	-0.0110914	0.00235325	-0.003209	0.011681	0.002516	0.011691	NA	NA	-0.0135	0.0019	NA	NA
rs13406302	A	C	-0.0135	0.0019	0.0025	0.0046	WHRadjBMI	HOMA-IR || id:ieu-a-771	-0.00777959	0.00235954	-0.0110914	0.00235325	-0.003209	0.011681	0.002516	0.011691	NA	NA	-0.0135	0.0019	NA	NA
rs13406302	A	C	-0.0135	0.0019	0.0003	0.0036	WHRadjBMI	Fasting glucose || id:ieu-a-773	-0.00777959	0.00235954	-0.0110914	0.00235325	-0.003209	0.011681	0.002516	0.011691	NA	NA	-0.0135	0.0019	NA	NA
rs13406302	A	C	-0.0135	0.0019	-0.0018	0.0036	WHRadjBMI	Fasting insulin || id:ieu-a-775	-0.00777959	0.00235954	-0.0110914	0.00235325	-0.003209	0.011681	0.002516	0.011691	NA	NA	-0.0135	0.0019	NA	NA
rs13412750	A	G	-0.0146284	0.00231286	0.0013	0.0021	Systolic blood pressure, automated reading || id:ukb-b-20175	HbA1c	-0.0146284	0.00231286	-0.0155793	0.0023067	-0.011179	0.012688	0.004755	0.012728	-0.0011	0.0019	0.0004	0.002	-0.0006	0.002
rs13412750	A	G	-0.0146284	0.00231286	0.008	0.0087	Systolic blood pressure, automated reading || id:ukb-b-20175	T2DM	-0.0146284	0.00231286	-0.0155793	0.0023067	-0.011179	0.012688	0.004755	0.012728	-0.0011	0.0019	0.0004	0.002	-0.0006	0.002
rs13412750	A	G	-0.0146284	0.00231286	0.0037	0.0047	Systolic blood pressure, automated reading || id:ukb-b-20175	HOMA-IR || id:ieu-a-771	-0.0146284	0.00231286	-0.0155793	0.0023067	-0.011179	0.012688	0.004755	0.012728	-0.0011	0.0019	0.0004	0.002	-0.0006	0.002
rs13412750	A	G	-0.0146284	0.00231286	0.0032	0.0036	Systolic blood pressure, automated reading || id:ukb-b-20175	Fasting glucose || id:ieu-a-773	-0.0146284	0.00231286	-0.0155793	0.0023067	-0.011179	0.012688	0.004755	0.012728	-0.0011	0.0019	0.0004	0.002	-0.0006	0.002
rs13412750	A	G	-0.0146284	0.00231286	0.0017	0.0037	Systolic blood pressure, automated reading || id:ukb-b-20175	Fasting insulin || id:ieu-a-775	-0.0146284	0.00231286	-0.0155793	0.0023067	-0.011179	0.012688	0.004755	0.012728	-0.0011	0.0019	0.0004	0.002	-0.0006	0.002
rs13429113	T	A	-0.0155219	0.00230222	-0.0095	0.0087	Diastolic blood pressure, automated reading || id:ukb-b-7992	T2DM	-0.0125654	0.00230838	-0.0155219	0.00230222	-0.024416	0.011704	-0.001453	0.011736	-0.014	0.0021	0.0078	0.0022	-0.0003	0.0022
rs13436194	G	A	-0.0148603	0.00208843	-0.0036	0.0018	Diastolic blood pressure, automated reading || id:ukb-b-7992	HbA1c	-0.0193119	0.00209321	-0.0148603	0.00208843	-0.008134	0.00995	0.003963	0.009982	-0.0006	0.0016	0.0043	0.0017	0.0042	0.0017
rs13436194	G	A	-0.0193119	0.00209321	-0.0036	0.0018	Systolic blood pressure, automated reading || id:ukb-b-20175	HbA1c	-0.0193119	0.00209321	-0.0148603	0.00208843	-0.008134	0.00995	0.003963	0.009982	-0.0006	0.0016	0.0043	0.0017	0.0042	0.0017
rs13436194	G	A	-0.0148603	0.00208843	-0.0279	0.0073	Diastolic blood pressure, automated reading || id:ukb-b-7992	T2DM	-0.0193119	0.00209321	-0.0148603	0.00208843	-0.008134	0.00995	0.003963	0.009982	-0.0006	0.0016	0.0043	0.0017	0.0042	0.0017
rs13436194	G	A	-0.0193119	0.00209321	-0.0279	0.0073	Systolic blood pressure, automated reading || id:ukb-b-20175	T2DM	-0.0193119	0.00209321	-0.0148603	0.00208843	-0.008134	0.00995	0.003963	0.009982	-0.0006	0.0016	0.0043	0.0017	0.0042	0.0017
rs13436194	G	A	-0.0193119	0.00209321	0.0024	0.004	Systolic blood pressure, automated reading || id:ukb-b-20175	HOMA-IR || id:ieu-a-771	-0.0193119	0.00209321	-0.0148603	0.00208843	-0.008134	0.00995	0.003963	0.009982	-0.0006	0.0016	0.0043	0.0017	0.0042	0.0017
rs13436194	G	A	-0.0148603	0.00208843	0.0024	0.004	Diastolic blood pressure, automated reading || id:ukb-b-7992	HOMA-IR || id:ieu-a-771	-0.0193119	0.00209321	-0.0148603	0.00208843	-0.008134	0.00995	0.003963	0.009982	-0.0006	0.0016	0.0043	0.0017	0.0042	0.0017
rs13436194	G	A	-0.0193119	0.00209321	0.0014	0.0031	Systolic blood pressure, automated reading || id:ukb-b-20175	Fasting glucose || id:ieu-a-773	-0.0193119	0.00209321	-0.0148603	0.00208843	-0.008134	0.00995	0.003963	0.009982	-0.0006	0.0016	0.0043	0.0017	0.0042	0.0017
rs13436194	G	A	-0.0148603	0.00208843	0.0014	0.0031	Diastolic blood pressure, automated reading || id:ukb-b-7992	Fasting glucose || id:ieu-a-773	-0.0193119	0.00209321	-0.0148603	0.00208843	-0.008134	0.00995	0.003963	0.009982	-0.0006	0.0016	0.0043	0.0017	0.0042	0.0017
rs13436194	G	A	-0.0193119	0.00209321	0.0028	0.0031	Systolic blood pressure, automated reading || id:ukb-b-20175	Fasting insulin || id:ieu-a-775	-0.0193119	0.00209321	-0.0148603	0.00208843	-0.008134	0.00995	0.003963	0.009982	-0.0006	0.0016	0.0043	0.0017	0.0042	0.0017
rs13436194	G	A	-0.0148603	0.00208843	0.0028	0.0031	Diastolic blood pressure, automated reading || id:ukb-b-7992	Fasting insulin || id:ieu-a-775	-0.0193119	0.00209321	-0.0148603	0.00208843	-0.008134	0.00995	0.003963	0.009982	-0.0006	0.0016	0.0043	0.0017	0.0042	0.0017
rs1345203	T	C	0.0187	0.0024	-0.002	0.012	WHR	Fasting glucose || id:ieu-a-773	0.00508697	0.00255166	0.00241787	0.00254486	-0.015308	0.015473	0.006919	0.015452	NA	NA	0.0264	0.0024	0.0187	0.0024
rs1345203	T	C	0.0187	0.0024	-0.01	0.0097	WHR	Fasting insulin || id:ieu-a-775	0.00508697	0.00255166	0.00241787	0.00254486	-0.015308	0.015473	0.006919	0.015452	NA	NA	0.0264	0.0024	0.0187	0.0024
rs1345203	T	C	0.0264	0.0024	-0.002	0.012	WHRadjBMI	Fasting glucose || id:ieu-a-773	0.00508697	0.00255166	0.00241787	0.00254486	-0.015308	0.015473	0.006919	0.015452	NA	NA	0.0264	0.0024	0.0187	0.0024
rs1345203	T	C	0.0264	0.0024	-0.01	0.0097	WHRadjBMI	Fasting insulin || id:ieu-a-775	0.00508697	0.00255166	0.00241787	0.00254486	-0.015308	0.015473	0.006919	0.015452	NA	NA	0.0264	0.0024	0.0187	0.0024
rs1346841	A	G	-0.0126	0.0017	0.0011	0.0019	BMI	HbA1c	0.00713972	0.00211988	0.00308487	0.00211466	0.004365	0.010501	-0.008014	0.010539	-0.0126	0.0017	NA	NA	NA	NA
rs1346841	A	G	-0.0126	0.0017	-0.0055	0.008	BMI	T2DM	0.00713972	0.00211988	0.00308487	0.00211466	0.004365	0.010501	-0.008014	0.010539	-0.0126	0.0017	NA	NA	NA	NA
rs1346841	A	G	-0.0126	0.0017	-0.001	0.0043	BMI	HOMA-IR || id:ieu-a-771	0.00713972	0.00211988	0.00308487	0.00211466	0.004365	0.010501	-0.008014	0.010539	-0.0126	0.0017	NA	NA	NA	NA
rs1346841	A	G	-0.0126	0.0017	-0.0043	0.0032	BMI	Fasting glucose || id:ieu-a-773	0.00713972	0.00211988	0.00308487	0.00211466	0.004365	0.010501	-0.008014	0.010539	-0.0126	0.0017	NA	NA	NA	NA
rs1346841	A	G	-0.0126	0.0017	0.0002	0.0033	BMI	Fasting insulin || id:ieu-a-775	0.00713972	0.00211988	0.00308487	0.00211466	0.004365	0.010501	-0.008014	0.010539	-0.0126	0.0017	NA	NA	NA	NA
rs1350430	T	C	-0.0125	0.0017	-0.0015	0.0018	BMI	HbA1c	0.000745895	0.00208296	0.00158139	0.00207748	0.001786	0.009973	0.00921	0.009993	-0.0125	0.0017	NA	NA	NA	NA
rs1350430	T	C	-0.0125	0.0017	-0.0116	0.0079	BMI	T2DM	0.000745895	0.00208296	0.00158139	0.00207748	0.001786	0.009973	0.00921	0.009993	-0.0125	0.0017	NA	NA	NA	NA
rs1350430	T	C	-0.0125	0.0017	-0.0056	0.004	BMI	HOMA-IR || id:ieu-a-771	0.000745895	0.00208296	0.00158139	0.00207748	0.001786	0.009973	0.00921	0.009993	-0.0125	0.0017	NA	NA	NA	NA
rs1350430	T	C	-0.0125	0.0017	-0.0008	0.0031	BMI	Fasting glucose || id:ieu-a-773	0.000745895	0.00208296	0.00158139	0.00207748	0.001786	0.009973	0.00921	0.009993	-0.0125	0.0017	NA	NA	NA	NA
rs1350430	T	C	-0.0125	0.0017	-0.006	0.0032	BMI	Fasting insulin || id:ieu-a-775	0.000745895	0.00208296	0.00158139	0.00207748	0.001786	0.009973	0.00921	0.009993	-0.0125	0.0017	NA	NA	NA	NA
rs1353533	C	T	0.0159159	0.0021248	-0.0014	0.0018	Systolic blood pressure, automated reading || id:ukb-b-20175	HbA1c	0.0159159	0.0021248	0.0146798	0.00211972	0.007027	0.009883	-0.009155	0.009901	0.0052	0.0017	0.0013	0.0018	0.0035	0.0018
rs1353533	C	T	0.0159159	0.0021248	-0.0261	0.008	Systolic blood pressure, automated reading || id:ukb-b-20175	T2DM	0.0159159	0.0021248	0.0146798	0.00211972	0.007027	0.009883	-0.009155	0.009901	0.0052	0.0017	0.0013	0.0018	0.0035	0.0018
rs1353533	C	T	0.0159159	0.0021248	0.005	0.004	Systolic blood pressure, automated reading || id:ukb-b-20175	HOMA-IR || id:ieu-a-771	0.0159159	0.0021248	0.0146798	0.00211972	0.007027	0.009883	-0.009155	0.009901	0.0052	0.0017	0.0013	0.0018	0.0035	0.0018
rs1353533	C	T	0.0159159	0.0021248	0.0046	0.0031	Systolic blood pressure, automated reading || id:ukb-b-20175	Fasting glucose || id:ieu-a-773	0.0159159	0.0021248	0.0146798	0.00211972	0.007027	0.009883	-0.009155	0.009901	0.0052	0.0017	0.0013	0.0018	0.0035	0.0018
rs1353533	C	T	0.0159159	0.0021248	0.0071	0.0032	Systolic blood pressure, automated reading || id:ukb-b-20175	Fasting insulin || id:ieu-a-775	0.0159159	0.0021248	0.0146798	0.00211972	0.007027	0.009883	-0.009155	0.009901	0.0052	0.0017	0.0013	0.0018	0.0035	0.0018
rs1356506	T	C	0.0137	0.0018	0.0022	0.0019	BMI	HbA1c	-0.00552581	0.00215643	-0.00282337	0.00215127	-0.001935	0.009924	-0.003209	0.009948	0.0137	0.0018	NA	NA	NA	NA
rs1356506	T	C	0.0137	0.0018	0.0194	0.0081	BMI	T2DM	-0.00552581	0.00215643	-0.00282337	0.00215127	-0.001935	0.009924	-0.003209	0.009948	0.0137	0.0018	NA	NA	NA	NA
rs1356506	T	C	0.0137	0.0018	0.0049	0.0041	BMI	HOMA-IR || id:ieu-a-771	-0.00552581	0.00215643	-0.00282337	0.00215127	-0.001935	0.009924	-0.003209	0.009948	0.0137	0.0018	NA	NA	NA	NA
rs1356506	T	C	0.0137	0.0018	-0.0019	0.0032	BMI	Fasting glucose || id:ieu-a-773	-0.00552581	0.00215643	-0.00282337	0.00215127	-0.001935	0.009924	-0.003209	0.009948	0.0137	0.0018	NA	NA	NA	NA
rs1356506	T	C	0.0137	0.0018	0.0042	0.0032	BMI	Fasting insulin || id:ieu-a-775	-0.00552581	0.00215643	-0.00282337	0.00215127	-0.001935	0.009924	-0.003209	0.009948	0.0137	0.0018	NA	NA	NA	NA
rs1358980	T	C	-0.0129	0.0017	0.0072	0.0017	BMI	HbA1c	0.004117	0.00209183	0.008156	0.00208587	0.008491	0.010515	-0.035367	0.010522	-0.0129	0.0017	NA	NA	NA	NA
rs1358980	T	C	-0.0129	0.0017	0.0035	0.0049	BMI	HOMA-IR || id:ieu-a-771	0.004117	0.00209183	0.008156	0.00208587	0.008491	0.010515	-0.035367	0.010522	-0.0129	0.0017	NA	NA	NA	NA
rs1358980	T	C	-0.0129	0.0017	0.003	0.0036	BMI	Fasting glucose || id:ieu-a-773	0.004117	0.00209183	0.008156	0.00208587	0.008491	0.010515	-0.035367	0.010522	-0.0129	0.0017	NA	NA	NA	NA
rs1358980	T	C	-0.0129	0.0017	0.0051	0.0036	BMI	Fasting insulin || id:ieu-a-775	0.004117	0.00209183	0.008156	0.00208587	0.008491	0.010515	-0.035367	0.010522	-0.0129	0.0017	NA	NA	NA	NA
rs1360485	T	C	0.0152	0.0018	0.0028	0.0017	WHR	HbA1c	0.00212887	0.00227505	0.005409	0.00226954	0.002677	0.010456	0.006001	0.010471	NA	NA	0.0114	0.0019	0.0152	0.0018
rs1360485	T	C	0.0114	0.0019	0.0028	0.0017	WHRadjBMI	HbA1c	0.00212887	0.00227505	0.005409	0.00226954	0.002677	0.010456	0.006001	0.010471	NA	NA	0.0114	0.0019	0.0152	0.0018
rs1360485	T	C	0.0152	0.0018	0.0242	0.008	WHR	T2DM	0.00212887	0.00227505	0.005409	0.00226954	0.002677	0.010456	0.006001	0.010471	NA	NA	0.0114	0.0019	0.0152	0.0018
rs1360485	T	C	0.0114	0.0019	0.0242	0.008	WHRadjBMI	T2DM	0.00212887	0.00227505	0.005409	0.00226954	0.002677	0.010456	0.006001	0.010471	NA	NA	0.0114	0.0019	0.0152	0.0018
rs1360485	T	C	0.0152	0.0018	0.0064	0.0046	WHR	HOMA-IR || id:ieu-a-771	0.00212887	0.00227505	0.005409	0.00226954	0.002677	0.010456	0.006001	0.010471	NA	NA	0.0114	0.0019	0.0152	0.0018
rs1360485	T	C	0.0152	0.0018	0.0017	0.0035	WHR	Fasting glucose || id:ieu-a-773	0.00212887	0.00227505	0.005409	0.00226954	0.002677	0.010456	0.006001	0.010471	NA	NA	0.0114	0.0019	0.0152	0.0018
rs1360485	T	C	0.0152	0.0018	0.011	0.0035	WHR	Fasting insulin || id:ieu-a-775	0.00212887	0.00227505	0.005409	0.00226954	0.002677	0.010456	0.006001	0.010471	NA	NA	0.0114	0.0019	0.0152	0.0018
rs1360485	T	C	0.0114	0.0019	0.0064	0.0046	WHRadjBMI	HOMA-IR || id:ieu-a-771	0.00212887	0.00227505	0.005409	0.00226954	0.002677	0.010456	0.006001	0.010471	NA	NA	0.0114	0.0019	0.0152	0.0018
rs1360485	T	C	0.0114	0.0019	0.0017	0.0035	WHRadjBMI	Fasting glucose || id:ieu-a-773	0.00212887	0.00227505	0.005409	0.00226954	0.002677	0.010456	0.006001	0.010471	NA	NA	0.0114	0.0019	0.0152	0.0018
rs1360485	T	C	0.0114	0.0019	0.011	0.0035	WHRadjBMI	Fasting insulin || id:ieu-a-775	0.00212887	0.00227505	0.005409	0.00226954	0.002677	0.010456	0.006001	0.010471	NA	NA	0.0114	0.0019	0.0152	0.0018
rs1363976	C	T	-0.0131046	0.00208431	-0.0187	0.0079	Diastolic blood pressure, automated reading || id:ukb-b-7992	T2DM	-0.00853548	0.00208907	-0.0131046	0.00208431	0.000345	0.010121	-0.003225	0.010139	-0.0055	0.0019	0.0036	0.002	0.0004	0.002
rs13642	A	T	0.0113	0.0019	0.0029	0.0019	WHR	HbA1c	0.0061809	0.00215782	0.00444243	0.00215299	-0.002671	0.010688	-0.01117	0.010707	NA	NA	NA	NA	0.0113	0.0019
rs13642	A	T	0.0113	0.0019	0.0302	0.0082	WHR	T2DM	0.0061809	0.00215782	0.00444243	0.00215299	-0.002671	0.010688	-0.01117	0.010707	NA	NA	NA	NA	0.0113	0.0019
rs13642	A	T	0.0113	0.0019	-0.0005	0.0042	WHR	HOMA-IR || id:ieu-a-771	0.0061809	0.00215782	0.00444243	0.00215299	-0.002671	0.010688	-0.01117	0.010707	NA	NA	NA	NA	0.0113	0.0019
rs13642	A	T	0.0113	0.0019	0.0012	0.0032	WHR	Fasting glucose || id:ieu-a-773	0.0061809	0.00215782	0.00444243	0.00215299	-0.002671	0.010688	-0.01117	0.010707	NA	NA	NA	NA	0.0113	0.0019
rs13642	A	T	0.0113	0.0019	0.0001	0.0033	WHR	Fasting insulin || id:ieu-a-775	0.0061809	0.00215782	0.00444243	0.00215299	-0.002671	0.010688	-0.01117	0.010707	NA	NA	NA	NA	0.0113	0.0019
rs1364422	T	C	0.0157	0.0019	0.0022	0.002	WHRadjBMI	HbA1c	0.00534037	0.00231264	0.00607394	0.00230732	0.007368	0.010833	-0.011444	0.010868	NA	NA	0.0157	0.0019	NA	NA
rs1364422	T	C	0.0157	0.0019	0.0456	0.008	WHRadjBMI	T2DM	0.00534037	0.00231264	0.00607394	0.00230732	0.007368	0.010833	-0.011444	0.010868	NA	NA	0.0157	0.0019	NA	NA
rs1364422	T	C	0.0157	0.0019	0.0082	0.0044	WHRadjBMI	HOMA-IR || id:ieu-a-771	0.00534037	0.00231264	0.00607394	0.00230732	0.007368	0.010833	-0.011444	0.010868	NA	NA	0.0157	0.0019	NA	NA
rs1364422	T	C	0.0157	0.0019	0.0034	0.0034	WHRadjBMI	Fasting glucose || id:ieu-a-773	0.00534037	0.00231264	0.00607394	0.00230732	0.007368	0.010833	-0.011444	0.010868	NA	NA	0.0157	0.0019	NA	NA
rs1364422	T	C	0.0157	0.0019	0.0081	0.0035	WHRadjBMI	Fasting insulin || id:ieu-a-775	0.00534037	0.00231264	0.00607394	0.00230732	0.007368	0.010833	-0.011444	0.010868	NA	NA	0.0157	0.0019	NA	NA
rs1383592	A	G	0.0122	0.0021	-0.0032	0.0022	BMI	HbA1c	-0.00175386	0.00258231	0.00374301	0.00257624	0.019646	0.011134	-0.031745	0.011151	0.0122	0.0021	NA	NA	NA	NA
rs1383592	A	G	0.0122	0.0021	0.0096	0.0097	BMI	T2DM	-0.00175386	0.00258231	0.00374301	0.00257624	0.019646	0.011134	-0.031745	0.011151	0.0122	0.0021	NA	NA	NA	NA
rs1383592	A	G	0.0122	0.0021	0.0034	0.0047	BMI	HOMA-IR || id:ieu-a-771	-0.00175386	0.00258231	0.00374301	0.00257624	0.019646	0.011134	-0.031745	0.011151	0.0122	0.0021	NA	NA	NA	NA
rs1383592	A	G	0.0122	0.0021	-0.0001	0.0037	BMI	Fasting glucose || id:ieu-a-773	-0.00175386	0.00258231	0.00374301	0.00257624	0.019646	0.011134	-0.031745	0.011151	0.0122	0.0021	NA	NA	NA	NA
rs1383592	A	G	0.0122	0.0021	0.0081	0.0037	BMI	Fasting insulin || id:ieu-a-775	-0.00175386	0.00258231	0.00374301	0.00257624	0.019646	0.011134	-0.031745	0.011151	0.0122	0.0021	NA	NA	NA	NA
rs1409818	T	C	0.0195	0.0028	0.0045	0.0029	BMI	HbA1c	0.00115297	0.00345075	0.00500842	0.00344209	0.025905	0.01928	-0.005331	0.019306	0.0195	0.0028	NA	NA	NA	NA
rs1409818	T	C	0.0195	0.0028	0.0281	0.013	BMI	T2DM	0.00115297	0.00345075	0.00500842	0.00344209	0.025905	0.01928	-0.005331	0.019306	0.0195	0.0028	NA	NA	NA	NA
rs1409818	T	C	0.0195	0.0028	-0.0069	0.0069	BMI	HOMA-IR || id:ieu-a-771	0.00115297	0.00345075	0.00500842	0.00344209	0.025905	0.01928	-0.005331	0.019306	0.0195	0.0028	NA	NA	NA	NA
rs1409818	T	C	0.0195	0.0028	0.0043	0.0053	BMI	Fasting glucose || id:ieu-a-773	0.00115297	0.00345075	0.00500842	0.00344209	0.025905	0.01928	-0.005331	0.019306	0.0195	0.0028	NA	NA	NA	NA
rs1409818	T	C	0.0195	0.0028	-0.0041	0.0055	BMI	Fasting insulin || id:ieu-a-775	0.00115297	0.00345075	0.00500842	0.00344209	0.025905	0.01928	-0.005331	0.019306	0.0195	0.0028	NA	NA	NA	NA
rs1412235	C	G	0.0237	0.0017	0.0015	0.0019	BMI	HbA1c	0.00640083	0.00221755	0.00876834	0.0022125	0.007395	0.010116	-0.026373	0.01014	0.0237	0.0017	NA	NA	NA	NA
rs1412235	C	G	0.0237	0.0017	0.0299	0.0076	BMI	T2DM	0.00640083	0.00221755	0.00876834	0.0022125	0.007395	0.010116	-0.026373	0.01014	0.0237	0.0017	NA	NA	NA	NA
rs1412235	C	G	0.0237	0.0017	0.01	0.0043	BMI	HOMA-IR || id:ieu-a-771	0.00640083	0.00221755	0.00876834	0.0022125	0.007395	0.010116	-0.026373	0.01014	0.0237	0.0017	NA	NA	NA	NA
rs1412235	C	G	0.0237	0.0017	0.0064	0.0033	BMI	Fasting glucose || id:ieu-a-773	0.00640083	0.00221755	0.00876834	0.0022125	0.007395	0.010116	-0.026373	0.01014	0.0237	0.0017	NA	NA	NA	NA
rs1412235	C	G	0.0237	0.0017	0.0094	0.0034	BMI	Fasting insulin || id:ieu-a-775	0.00640083	0.00221755	0.00876834	0.0022125	0.007395	0.010116	-0.026373	0.01014	0.0237	0.0017	NA	NA	NA	NA
rs1415361	T	C	0.0161	0.002	0.0058	0.008	WHRadjBMI	T2DM	0.00269341	0.00211736	0.00349984	0.00211173	0.013005	0.009757	0.001844	0.00978	NA	NA	0.0161	0.002	NA	NA
rs1421334	A	C	0.0135	0.0017	-0.0008	0.0019	BMI	HbA1c	0.00690216	0.00209528	0.00786424	0.00209038	0.013807	0.010117	-0.002398	0.010143	0.0135	0.0017	NA	NA	NA	NA
rs1421334	A	C	0.0135	0.0017	0.0363	0.0079	BMI	T2DM	0.00690216	0.00209528	0.00786424	0.00209038	0.013807	0.010117	-0.002398	0.010143	0.0135	0.0017	NA	NA	NA	NA
rs1421334	A	C	0.0135	0.0017	0.0076	0.0041	BMI	HOMA-IR || id:ieu-a-771	0.00690216	0.00209528	0.00786424	0.00209038	0.013807	0.010117	-0.002398	0.010143	0.0135	0.0017	NA	NA	NA	NA
rs1421334	A	C	0.0135	0.0017	0.0077	0.0031	BMI	Fasting glucose || id:ieu-a-773	0.00690216	0.00209528	0.00786424	0.00209038	0.013807	0.010117	-0.002398	0.010143	0.0135	0.0017	NA	NA	NA	NA
rs1421334	A	C	0.0135	0.0017	0.0049	0.0032	BMI	Fasting insulin || id:ieu-a-775	0.00690216	0.00209528	0.00786424	0.00209038	0.013807	0.010117	-0.002398	0.010143	0.0135	0.0017	NA	NA	NA	NA
rs1422279	T	C	0.0189464	0.0021417	0.0029	0.0083	Systolic blood pressure, automated reading || id:ukb-b-20175	T2DM	0.0189464	0.0021417	0.00932833	0.00213681	-0.00792	0.009997	0.003536	0.010018	0.0003	0.002	-0.004	0.002	-0.0026	0.002
rs1425486	T	C	-0.0119	0.0018	-0.0004	0.0017	WHRadjBMI	HbA1c	-0.00919861	0.00222235	-0.00877281	0.00221728	-0.008875	0.011153	0.021716	0.011181	NA	NA	-0.0119	0.0018	NA	NA
rs1425486	T	C	-0.0119	0.0018	-0.0397	0.0079	WHRadjBMI	T2DM	-0.00919861	0.00222235	-0.00877281	0.00221728	-0.008875	0.011153	0.021716	0.011181	NA	NA	-0.0119	0.0018	NA	NA
rs1425486	T	C	-0.0119	0.0018	-0.012	0.0042	WHRadjBMI	HOMA-IR || id:ieu-a-771	-0.00919861	0.00222235	-0.00877281	0.00221728	-0.008875	0.011153	0.021716	0.011181	NA	NA	-0.0119	0.0018	NA	NA
rs1425486	T	C	-0.0119	0.0018	-0.0023	0.0033	WHRadjBMI	Fasting glucose || id:ieu-a-773	-0.00919861	0.00222235	-0.00877281	0.00221728	-0.008875	0.011153	0.021716	0.011181	NA	NA	-0.0119	0.0018	NA	NA
rs1425486	T	C	-0.0119	0.0018	-0.014	0.0033	WHRadjBMI	Fasting insulin || id:ieu-a-775	-0.00919861	0.00222235	-0.00877281	0.00221728	-0.008875	0.011153	0.021716	0.011181	NA	NA	-0.0119	0.0018	NA	NA
rs1431659	A	G	0.0143	0.002	0.0045	0.002	WHR	HbA1c	0.00346065	0.00234415	0.00629247	0.00233868	-0.013179	0.01132	-0.001868	0.011345	NA	NA	NA	NA	0.0143	0.002
rs1431659	A	G	0.0143	0.002	0.0096	0.0088	WHR	T2DM	0.00346065	0.00234415	0.00629247	0.00233868	-0.013179	0.01132	-0.001868	0.011345	NA	NA	NA	NA	0.0143	0.002
rs1431659	A	G	0.0143	0.002	-0.0009	0.0044	WHR	HOMA-IR || id:ieu-a-771	0.00346065	0.00234415	0.00629247	0.00233868	-0.013179	0.01132	-0.001868	0.011345	NA	NA	NA	NA	0.0143	0.002
rs1431659	A	G	0.0143	0.002	-0.0003	0.0035	WHR	Fasting glucose || id:ieu-a-773	0.00346065	0.00234415	0.00629247	0.00233868	-0.013179	0.01132	-0.001868	0.011345	NA	NA	NA	NA	0.0143	0.002
rs1431659	A	G	0.0143	0.002	-0.0046	0.0035	WHR	Fasting insulin || id:ieu-a-775	0.00346065	0.00234415	0.00629247	0.00233868	-0.013179	0.01132	-0.001868	0.011345	NA	NA	NA	NA	0.0143	0.002
rs143384	A	G	0.0155	0.0017	0.0035	0.0017	WHR	HbA1c	-0.00993888	0.00211164	-0.00155168	0.00210633	-0.010458	0.010235	0.006859	0.010254	NA	NA	0.0178	0.0017	0.0155	0.0017
rs143384	A	G	0.0178	0.0017	0.0035	0.0017	WHRadjBMI	HbA1c	-0.00993888	0.00211164	-0.00155168	0.00210633	-0.010458	0.010235	0.006859	0.010254	NA	NA	0.0178	0.0017	0.0155	0.0017
rs143384	A	G	0.0155	0.0017	-0.0212	0.0075	WHR	T2DM	-0.00993888	0.00211164	-0.00155168	0.00210633	-0.010458	0.010235	0.006859	0.010254	NA	NA	0.0178	0.0017	0.0155	0.0017
rs143384	A	G	0.0178	0.0017	-0.0212	0.0075	WHRadjBMI	T2DM	-0.00993888	0.00211164	-0.00155168	0.00210633	-0.010458	0.010235	0.006859	0.010254	NA	NA	0.0178	0.0017	0.0155	0.0017
rs143384	A	G	0.0155	0.0017	0.0019	0.0043	WHR	HOMA-IR || id:ieu-a-771	-0.00993888	0.00211164	-0.00155168	0.00210633	-0.010458	0.010235	0.006859	0.010254	NA	NA	0.0178	0.0017	0.0155	0.0017
rs143384	A	G	0.0155	0.0017	-0.0017	0.0033	WHR	Fasting glucose || id:ieu-a-773	-0.00993888	0.00211164	-0.00155168	0.00210633	-0.010458	0.010235	0.006859	0.010254	NA	NA	0.0178	0.0017	0.0155	0.0017
rs143384	A	G	0.0155	0.0017	-0.0007	0.0034	WHR	Fasting insulin || id:ieu-a-775	-0.00993888	0.00211164	-0.00155168	0.00210633	-0.010458	0.010235	0.006859	0.010254	NA	NA	0.0178	0.0017	0.0155	0.0017
rs143384	A	G	0.0178	0.0017	0.0019	0.0043	WHRadjBMI	HOMA-IR || id:ieu-a-771	-0.00993888	0.00211164	-0.00155168	0.00210633	-0.010458	0.010235	0.006859	0.010254	NA	NA	0.0178	0.0017	0.0155	0.0017
rs143384	A	G	0.0178	0.0017	-0.0017	0.0033	WHRadjBMI	Fasting glucose || id:ieu-a-773	-0.00993888	0.00211164	-0.00155168	0.00210633	-0.010458	0.010235	0.006859	0.010254	NA	NA	0.0178	0.0017	0.0155	0.0017
rs143384	A	G	0.0178	0.0017	-0.0007	0.0034	WHRadjBMI	Fasting insulin || id:ieu-a-775	-0.00993888	0.00211164	-0.00155168	0.00210633	-0.010458	0.010235	0.006859	0.010254	NA	NA	0.0178	0.0017	0.0155	0.0017
rs1436138	G	A	-0.0137711	0.00216574	-0.0055	0.005	Diastolic blood pressure, automated reading || id:ukb-b-7992	HbA1c	-0.0134864	0.00217042	-0.0137711	0.00216574	0.001278	0.010217	0.02046	0.010238	0.0015	0.002	-0.0057	0.0021	-0.0039	0.002
rs1436138	G	A	-0.0134864	0.00217042	-0.0055	0.005	Systolic blood pressure, automated reading || id:ukb-b-20175	HbA1c	-0.0134864	0.00217042	-0.0137711	0.00216574	0.001278	0.010217	0.02046	0.010238	0.0015	0.002	-0.0057	0.0021	-0.0039	0.002
rs1436138	G	A	-0.0134864	0.00217042	0.016	0.0097	Systolic blood pressure, automated reading || id:ukb-b-20175	Fasting glucose || id:ieu-a-773	-0.0134864	0.00217042	-0.0137711	0.00216574	0.001278	0.010217	0.02046	0.010238	0.0015	0.002	-0.0057	0.0021	-0.0039	0.002
rs1436138	G	A	-0.0137711	0.00216574	0.016	0.0097	Diastolic blood pressure, automated reading || id:ukb-b-7992	Fasting glucose || id:ieu-a-773	-0.0134864	0.00217042	-0.0137711	0.00216574	0.001278	0.010217	0.02046	0.010238	0.0015	0.002	-0.0057	0.0021	-0.0039	0.002
rs1436138	G	A	-0.0134864	0.00217042	-0.0053	0.0078	Systolic blood pressure, automated reading || id:ukb-b-20175	Fasting insulin || id:ieu-a-775	-0.0134864	0.00217042	-0.0137711	0.00216574	0.001278	0.010217	0.02046	0.010238	0.0015	0.002	-0.0057	0.0021	-0.0039	0.002
rs1436138	G	A	-0.0137711	0.00216574	-0.0053	0.0078	Diastolic blood pressure, automated reading || id:ukb-b-7992	Fasting insulin || id:ieu-a-775	-0.0134864	0.00217042	-0.0137711	0.00216574	0.001278	0.010217	0.02046	0.010238	0.0015	0.002	-0.0057	0.0021	-0.0039	0.002
rs1437	A	G	0.0128	0.0018	-0.0009	0.0017	WHR	HbA1c	0.00102949	0.00216014	0.00327909	0.00215467	-0.015148	0.009884	-0.014859	0.009903	NA	NA	NA	NA	0.0128	0.0018
rs1437	A	G	0.0128	0.0018	0.0297	0.0077	WHR	T2DM	0.00102949	0.00216014	0.00327909	0.00215467	-0.015148	0.009884	-0.014859	0.009903	NA	NA	NA	NA	0.0128	0.0018
rs1437	A	G	0.0128	0.0018	-0.0002	0.0041	WHR	HOMA-IR || id:ieu-a-771	0.00102949	0.00216014	0.00327909	0.00215467	-0.015148	0.009884	-0.014859	0.009903	NA	NA	NA	NA	0.0128	0.0018
rs1437	A	G	0.0128	0.0018	-0.002	0.0032	WHR	Fasting glucose || id:ieu-a-773	0.00102949	0.00216014	0.00327909	0.00215467	-0.015148	0.009884	-0.014859	0.009903	NA	NA	NA	NA	0.0128	0.0018
rs1437	A	G	0.0128	0.0018	-0.0049	0.0032	WHR	Fasting insulin || id:ieu-a-775	0.00102949	0.00216014	0.00327909	0.00215467	-0.015148	0.009884	-0.014859	0.009903	NA	NA	NA	NA	0.0128	0.0018
rs1437842	A	G	-0.0106	0.0017	-0.0008	0.002	BMI	HbA1c	-0.00137444	0.00208144	-0.00483864	0.0020767	-0.015785	0.010043	-0.010491	0.010082	-0.0106	0.0017	NA	NA	NA	NA
rs1437842	A	G	-0.0106	0.0017	-0.0031	0.0079	BMI	T2DM	-0.00137444	0.00208144	-0.00483864	0.0020767	-0.015785	0.010043	-0.010491	0.010082	-0.0106	0.0017	NA	NA	NA	NA
rs1437842	A	G	-0.0106	0.0017	-0.0054	0.0041	BMI	HOMA-IR || id:ieu-a-771	-0.00137444	0.00208144	-0.00483864	0.0020767	-0.015785	0.010043	-0.010491	0.010082	-0.0106	0.0017	NA	NA	NA	NA
rs1437842	A	G	-0.0106	0.0017	-0.0023	0.0031	BMI	Fasting glucose || id:ieu-a-773	-0.00137444	0.00208144	-0.00483864	0.0020767	-0.015785	0.010043	-0.010491	0.010082	-0.0106	0.0017	NA	NA	NA	NA
rs1437842	A	G	-0.0106	0.0017	0.0011	0.0032	BMI	Fasting insulin || id:ieu-a-775	-0.00137444	0.00208144	-0.00483864	0.0020767	-0.015785	0.010043	-0.010491	0.010082	-0.0106	0.0017	NA	NA	NA	NA
rs1438898	C	A	0.0234358	0.00239372	0	0.002	Diastolic blood pressure, automated reading || id:ukb-b-7992	HbA1c	0.0134741	0.00240012	0.0234358	0.00239372	0.007585	0.01101	-0.011816	0.011042	0.0043	0.002	-0.0017	0.0021	0.0005	0.0021
rs1438898	C	A	0.0234358	0.00239372	0.0017	0.0091	Diastolic blood pressure, automated reading || id:ukb-b-7992	T2DM	0.0134741	0.00240012	0.0234358	0.00239372	0.007585	0.01101	-0.011816	0.011042	0.0043	0.002	-0.0017	0.0021	0.0005	0.0021
rs1438898	C	A	0.0234358	0.00239372	0.0046	0.0046	Diastolic blood pressure, automated reading || id:ukb-b-7992	HOMA-IR || id:ieu-a-771	0.0134741	0.00240012	0.0234358	0.00239372	0.007585	0.01101	-0.011816	0.011042	0.0043	0.002	-0.0017	0.0021	0.0005	0.0021
rs1438898	C	A	0.0234358	0.00239372	0.0043	0.0036	Diastolic blood pressure, automated reading || id:ukb-b-7992	Fasting glucose || id:ieu-a-773	0.0134741	0.00240012	0.0234358	0.00239372	0.007585	0.01101	-0.011816	0.011042	0.0043	0.002	-0.0017	0.0021	0.0005	0.0021
rs1438898	C	A	0.0234358	0.00239372	0.0028	0.0036	Diastolic blood pressure, automated reading || id:ukb-b-7992	Fasting insulin || id:ieu-a-775	0.0134741	0.00240012	0.0234358	0.00239372	0.007585	0.01101	-0.011816	0.011042	0.0043	0.002	-0.0017	0.0021	0.0005	0.0021
rs1440372	T	C	-0.0155	0.0019	-0.0006	0.0018	WHRadjBMI	HbA1c	-0.0010461	0.00233043	-0.00275153	0.00232465	-0.010386	0.011162	0.019009	0.011191	NA	NA	-0.0155	0.0019	NA	NA
rs1440372	T	C	-0.0155	0.0019	-0.021	0.0084	WHRadjBMI	T2DM	-0.0010461	0.00233043	-0.00275153	0.00232465	-0.010386	0.011162	0.019009	0.011191	NA	NA	-0.0155	0.0019	NA	NA
rs1440372	T	C	-0.0155	0.0019	-0.0064	0.0045	WHRadjBMI	HOMA-IR || id:ieu-a-771	-0.0010461	0.00233043	-0.00275153	0.00232465	-0.010386	0.011162	0.019009	0.011191	NA	NA	-0.0155	0.0019	NA	NA
rs1440372	T	C	-0.0155	0.0019	-0.003	0.0035	WHRadjBMI	Fasting glucose || id:ieu-a-773	-0.0010461	0.00233043	-0.00275153	0.00232465	-0.010386	0.011162	0.019009	0.011191	NA	NA	-0.0155	0.0019	NA	NA
rs1440372	T	C	-0.0155	0.0019	0	0.0036	WHRadjBMI	Fasting insulin || id:ieu-a-775	-0.0010461	0.00233043	-0.00275153	0.00232465	-0.010386	0.011162	0.019009	0.011191	NA	NA	-0.0155	0.0019	NA	NA
rs1441264	A	G	0.0174	0.0017	0.0023	0.0018	BMI	HbA1c	0.00155662	0.00215954	0.00109945	0.00215431	0.000333	0.010343	0.014016	0.010377	0.0174	0.0017	NA	NA	0.0111	0.0018
rs1441264	A	G	0.0111	0.0018	0.0023	0.0018	WHR	HbA1c	0.00155662	0.00215954	0.00109945	0.00215431	0.000333	0.010343	0.014016	0.010377	0.0174	0.0017	NA	NA	0.0111	0.0018
rs1441264	A	G	0.0174	0.0017	-0.0013	0.0043	BMI	HOMA-IR || id:ieu-a-771	0.00155662	0.00215954	0.00109945	0.00215431	0.000333	0.010343	0.014016	0.010377	0.0174	0.0017	NA	NA	0.0111	0.0018
rs1441264	A	G	0.0174	0.0017	-0.001	0.0033	BMI	Fasting glucose || id:ieu-a-773	0.00155662	0.00215954	0.00109945	0.00215431	0.000333	0.010343	0.014016	0.010377	0.0174	0.0017	NA	NA	0.0111	0.0018
rs1441264	A	G	0.0174	0.0017	0.005	0.0033	BMI	Fasting insulin || id:ieu-a-775	0.00155662	0.00215954	0.00109945	0.00215431	0.000333	0.010343	0.014016	0.010377	0.0174	0.0017	NA	NA	0.0111	0.0018
rs1441264	A	G	0.0111	0.0018	-0.0013	0.0043	WHR	HOMA-IR || id:ieu-a-771	0.00155662	0.00215954	0.00109945	0.00215431	0.000333	0.010343	0.014016	0.010377	0.0174	0.0017	NA	NA	0.0111	0.0018
rs1441264	A	G	0.0111	0.0018	-0.001	0.0033	WHR	Fasting glucose || id:ieu-a-773	0.00155662	0.00215954	0.00109945	0.00215431	0.000333	0.010343	0.014016	0.010377	0.0174	0.0017	NA	NA	0.0111	0.0018
rs1441264	A	G	0.0111	0.0018	0.005	0.0033	WHR	Fasting insulin || id:ieu-a-775	0.00155662	0.00215954	0.00109945	0.00215431	0.000333	0.010343	0.014016	0.010377	0.0174	0.0017	NA	NA	0.0111	0.0018
rs1443512	A	C	0.0282	0.002	-0.0014	0.0019	WHR	HbA1c	0.00920309	0.00249677	0.00770355	0.00249018	0.000879	0.011081	-0.013336	0.011107	NA	NA	0.0308	0.002	0.0282	0.002
rs1443512	A	C	0.0308	0.002	-0.0014	0.0019	WHRadjBMI	HbA1c	0.00920309	0.00249677	0.00770355	0.00249018	0.000879	0.011081	-0.013336	0.011107	NA	NA	0.0308	0.002	0.0282	0.002
rs1443512	A	C	0.0282	0.002	0.0059	0.0085	WHR	T2DM	0.00920309	0.00249677	0.00770355	0.00249018	0.000879	0.011081	-0.013336	0.011107	NA	NA	0.0308	0.002	0.0282	0.002
rs1443512	A	C	0.0308	0.002	0.0059	0.0085	WHRadjBMI	T2DM	0.00920309	0.00249677	0.00770355	0.00249018	0.000879	0.011081	-0.013336	0.011107	NA	NA	0.0308	0.002	0.0282	0.002
rs1443512	A	C	0.0282	0.002	0.0015	0.0046	WHR	HOMA-IR || id:ieu-a-771	0.00920309	0.00249677	0.00770355	0.00249018	0.000879	0.011081	-0.013336	0.011107	NA	NA	0.0308	0.002	0.0282	0.002
rs1443512	A	C	0.0282	0.002	0.0035	0.0036	WHR	Fasting glucose || id:ieu-a-773	0.00920309	0.00249677	0.00770355	0.00249018	0.000879	0.011081	-0.013336	0.011107	NA	NA	0.0308	0.002	0.0282	0.002
rs1443512	A	C	0.0282	0.002	0.0059	0.0037	WHR	Fasting insulin || id:ieu-a-775	0.00920309	0.00249677	0.00770355	0.00249018	0.000879	0.011081	-0.013336	0.011107	NA	NA	0.0308	0.002	0.0282	0.002
rs1443512	A	C	0.0308	0.002	0.0015	0.0046	WHRadjBMI	HOMA-IR || id:ieu-a-771	0.00920309	0.00249677	0.00770355	0.00249018	0.000879	0.011081	-0.013336	0.011107	NA	NA	0.0308	0.002	0.0282	0.002
rs1443512	A	C	0.0308	0.002	0.0035	0.0036	WHRadjBMI	Fasting glucose || id:ieu-a-773	0.00920309	0.00249677	0.00770355	0.00249018	0.000879	0.011081	-0.013336	0.011107	NA	NA	0.0308	0.002	0.0282	0.002
rs1443512	A	C	0.0308	0.002	0.0059	0.0037	WHRadjBMI	Fasting insulin || id:ieu-a-775	0.00920309	0.00249677	0.00770355	0.00249018	0.000879	0.011081	-0.013336	0.011107	NA	NA	0.0308	0.002	0.0282	0.002
rs1451077	A	G	-0.0169	0.0019	-0.0253	0.0081	BMI	T2DM	-0.00724357	0.00210731	-0.010131	0.0021017	0.016396	0.00985	0.015972	0.009872	-0.0169	0.0019	NA	NA	NA	NA
rs1452075	T	C	0.0123	0.0019	0.0008	0.0019	WHR	HbA1c	-0.00235458	0.00234667	0.000252708	0.00234089	-0.00538	0.010997	-0.003119	0.011019	NA	NA	NA	NA	0.0123	0.0019
rs1452075	T	C	0.0123	0.0019	0.0333	0.0081	WHR	T2DM	-0.00235458	0.00234667	0.000252708	0.00234089	-0.00538	0.010997	-0.003119	0.011019	NA	NA	NA	NA	0.0123	0.0019
rs1452075	T	C	0.0123	0.0019	-0.004	0.0045	WHR	HOMA-IR || id:ieu-a-771	-0.00235458	0.00234667	0.000252708	0.00234089	-0.00538	0.010997	-0.003119	0.011019	NA	NA	NA	NA	0.0123	0.0019
rs1452075	T	C	0.0123	0.0019	-0.0002	0.0035	WHR	Fasting glucose || id:ieu-a-773	-0.00235458	0.00234667	0.000252708	0.00234089	-0.00538	0.010997	-0.003119	0.011019	NA	NA	NA	NA	0.0123	0.0019
rs1452075	T	C	0.0123	0.0019	-0.0052	0.0036	WHR	Fasting insulin || id:ieu-a-775	-0.00235458	0.00234667	0.000252708	0.00234089	-0.00538	0.010997	-0.003119	0.011019	NA	NA	NA	NA	0.0123	0.0019
rs1461729	G	A	0.093989	0.014485	-0.0056	0.003	Total cholesterol in HDL || id:met-c-864	HbA1c	-0.00696387	0.00343754	-0.0125427	0.00342952	0.061206	0.01447	0.093989	0.014485	-0.0015	0.0028	-0.0057	0.003	-0.0072	0.0029
rs1461729	G	A	0.093989	0.014485	-0.0533	0.0128	Total cholesterol in HDL || id:met-c-864	T2DM	-0.00696387	0.00343754	-0.0125427	0.00342952	0.061206	0.01447	0.093989	0.014485	-0.0015	0.0028	-0.0057	0.003	-0.0072	0.0029
rs1461729	G	A	0.093989	0.014485	-0.018	0.0064	Total cholesterol in HDL || id:met-c-864	HOMA-IR || id:ieu-a-771	-0.00696387	0.00343754	-0.0125427	0.00342952	0.061206	0.01447	0.093989	0.014485	-0.0015	0.0028	-0.0057	0.003	-0.0072	0.0029
rs1461729	G	A	0.093989	0.014485	-0.026	0.0049	Total cholesterol in HDL || id:met-c-864	Fasting glucose || id:ieu-a-773	-0.00696387	0.00343754	-0.0125427	0.00342952	0.061206	0.01447	0.093989	0.014485	-0.0015	0.0028	-0.0057	0.003	-0.0072	0.0029
rs1461729	G	A	0.093989	0.014485	-0.029	0.0048	Total cholesterol in HDL || id:met-c-864	Fasting insulin || id:ieu-a-775	-0.00696387	0.00343754	-0.0125427	0.00342952	0.061206	0.01447	0.093989	0.014485	-0.0015	0.0028	-0.0057	0.003	-0.0072	0.0029
rs1464454	A	G	-0.0097	0.0018	0.001	0.0017	WHR	HbA1c	-0.0073305	0.00216122	-0.00623247	0.00215629	-0.006222	0.010914	0.022364	0.010929	NA	NA	NA	NA	-0.0097	0.0018
rs1464454	A	G	-0.0097	0.0018	-0.0373	0.0076	WHR	T2DM	-0.0073305	0.00216122	-0.00623247	0.00215629	-0.006222	0.010914	0.022364	0.010929	NA	NA	NA	NA	-0.0097	0.0018
rs1464454	A	G	-0.0097	0.0018	-0.009	0.0044	WHR	HOMA-IR || id:ieu-a-771	-0.0073305	0.00216122	-0.00623247	0.00215629	-0.006222	0.010914	0.022364	0.010929	NA	NA	NA	NA	-0.0097	0.0018
rs1464454	A	G	-0.0097	0.0018	-0.0022	0.0033	WHR	Fasting glucose || id:ieu-a-773	-0.0073305	0.00216122	-0.00623247	0.00215629	-0.006222	0.010914	0.022364	0.010929	NA	NA	NA	NA	-0.0097	0.0018
rs1464454	A	G	-0.0097	0.0018	-0.013	0.0035	WHR	Fasting insulin || id:ieu-a-775	-0.0073305	0.00216122	-0.00623247	0.00215629	-0.006222	0.010914	0.022364	0.010929	NA	NA	NA	NA	-0.0097	0.0018
rs1470260	C	T	0.0254906	0.00267192	0.0012	0.0023	Systolic blood pressure, automated reading || id:ukb-b-20175	HbA1c	0.0254906	0.00267192	0.0254158	0.00266594	0.003199	0.011642	-0.008783	0.011663	0.0026	0.0021	-0.0008	0.0022	0.0011	0.0022
rs1470260	C	T	0.0254906	0.00267192	0.0148	0.0092	Systolic blood pressure, automated reading || id:ukb-b-20175	T2DM	0.0254906	0.00267192	0.0254158	0.00266594	0.003199	0.011642	-0.008783	0.011663	0.0026	0.0021	-0.0008	0.0022	0.0011	0.0022
rs1470260	C	T	0.0254906	0.00267192	0.0063	0.0049	Systolic blood pressure, automated reading || id:ukb-b-20175	HOMA-IR || id:ieu-a-771	0.0254906	0.00267192	0.0254158	0.00266594	0.003199	0.011642	-0.008783	0.011663	0.0026	0.0021	-0.0008	0.0022	0.0011	0.0022
rs1470260	C	T	0.0254906	0.00267192	0.0017	0.0038	Systolic blood pressure, automated reading || id:ukb-b-20175	Fasting glucose || id:ieu-a-773	0.0254906	0.00267192	0.0254158	0.00266594	0.003199	0.011642	-0.008783	0.011663	0.0026	0.0021	-0.0008	0.0022	0.0011	0.0022
rs1470260	C	T	0.0254906	0.00267192	0.001	0.0039	Systolic blood pressure, automated reading || id:ukb-b-20175	Fasting insulin || id:ieu-a-775	0.0254906	0.00267192	0.0254158	0.00266594	0.003199	0.011642	-0.008783	0.011663	0.0026	0.0021	-0.0008	0.0022	0.0011	0.0022
rs1473553	T	G	-0.0116	0.0021	0.0047	0.002	WHRadjBMI	HbA1c	-0.00214378	0.00238056	0.00246394	0.00237428	-0.009999	0.012051	-0.005158	0.012069	NA	NA	-0.0116	0.0021	NA	NA
rs1473553	T	G	-0.0116	0.0021	0.0024	0.009	WHRadjBMI	T2DM	-0.00214378	0.00238056	0.00246394	0.00237428	-0.009999	0.012051	-0.005158	0.012069	NA	NA	-0.0116	0.0021	NA	NA
rs1473553	T	G	-0.0116	0.0021	-0.0001	0.0047	WHRadjBMI	HOMA-IR || id:ieu-a-771	-0.00214378	0.00238056	0.00246394	0.00237428	-0.009999	0.012051	-0.005158	0.012069	NA	NA	-0.0116	0.0021	NA	NA
rs1473553	T	G	-0.0116	0.0021	0.0011	0.0036	WHRadjBMI	Fasting glucose || id:ieu-a-773	-0.00214378	0.00238056	0.00246394	0.00237428	-0.009999	0.012051	-0.005158	0.012069	NA	NA	-0.0116	0.0021	NA	NA
rs1473553	T	G	-0.0116	0.0021	0.0006	0.0037	WHRadjBMI	Fasting insulin || id:ieu-a-775	-0.00214378	0.00238056	0.00246394	0.00237428	-0.009999	0.012051	-0.005158	0.012069	NA	NA	-0.0116	0.0021	NA	NA
rs1477199	A	G	-0.0221	0.0023	-0.0005	0.0023	BMI	HbA1c	-0.00324253	0.00301798	-0.00304448	0.00301083	0.018202	0.016108	0.017437	0.016125	-0.0221	0.0023	NA	NA	NA	NA
rs1477199	A	G	-0.0221	0.0023	-0.0231	0.0104	BMI	T2DM	-0.00324253	0.00301798	-0.00304448	0.00301083	0.018202	0.016108	0.017437	0.016125	-0.0221	0.0023	NA	NA	NA	NA
rs1477199	A	G	-0.0221	0.0023	0.0039	0.0057	BMI	HOMA-IR || id:ieu-a-771	-0.00324253	0.00301798	-0.00304448	0.00301083	0.018202	0.016108	0.017437	0.016125	-0.0221	0.0023	NA	NA	NA	NA
rs1477199	A	G	-0.0221	0.0023	0.0017	0.0044	BMI	Fasting glucose || id:ieu-a-773	-0.00324253	0.00301798	-0.00304448	0.00301083	0.018202	0.016108	0.017437	0.016125	-0.0221	0.0023	NA	NA	NA	NA
rs1477199	A	G	-0.0221	0.0023	0.0093	0.0046	BMI	Fasting insulin || id:ieu-a-775	-0.00324253	0.00301798	-0.00304448	0.00301083	0.018202	0.016108	0.017437	0.016125	-0.0221	0.0023	NA	NA	NA	NA
rs148589464	T	C	0.0213	0.0039	-0.0016	0.0158	WHR	T2DM	0.00503353	0.00405875	0.00291714	0.00404806	-0.0394	0.019539	0.035629	0.019557	NA	NA	NA	NA	0.0213	0.0039
rs1488541	T	C	-0.0128	0.0022	-0.0236	0.0088	WHR	T2DM	-0.00864782	0.00232591	-0.00662422	0.00232071	0.002416	0.011405	-0.027936	0.011436	NA	NA	NA	NA	-0.0128	0.0022
rs1492014	T	C	-0.0171	0.0017	-0.0003	0.0018	BMI	HbA1c	-0.00225119	0.00208984	-0.00572598	0.00208469	0.011512	0.009937	0.00098	0.009965	-0.0171	0.0017	NA	NA	NA	NA
rs1492014	T	C	-0.0171	0.0017	-0.0354	0.0078	BMI	T2DM	-0.00225119	0.00208984	-0.00572598	0.00208469	0.011512	0.009937	0.00098	0.009965	-0.0171	0.0017	NA	NA	NA	NA
rs1492014	T	C	-0.0171	0.0017	-0.0096	0.0041	BMI	HOMA-IR || id:ieu-a-771	-0.00225119	0.00208984	-0.00572598	0.00208469	0.011512	0.009937	0.00098	0.009965	-0.0171	0.0017	NA	NA	NA	NA
rs1492014	T	C	-0.0171	0.0017	-0.0046	0.0031	BMI	Fasting glucose || id:ieu-a-773	-0.00225119	0.00208984	-0.00572598	0.00208469	0.011512	0.009937	0.00098	0.009965	-0.0171	0.0017	NA	NA	NA	NA
rs1492014	T	C	-0.0171	0.0017	-0.012	0.0032	BMI	Fasting insulin || id:ieu-a-775	-0.00225119	0.00208984	-0.00572598	0.00208469	0.011512	0.009937	0.00098	0.009965	-0.0171	0.0017	NA	NA	NA	NA
rs1492767	T	C	0.0095	0.0016	0.0003	0.0016	BMI	HbA1c	0.00133791	0.0020713	0.00576865	0.00206619	0.003354	0.009914	0.002776	0.009949	0.0095	0.0016	NA	NA	NA	NA
rs1492767	T	C	0.0095	0.0016	0.0092	0.0072	BMI	T2DM	0.00133791	0.0020713	0.00576865	0.00206619	0.003354	0.009914	0.002776	0.009949	0.0095	0.0016	NA	NA	NA	NA
rs1492767	T	C	0.0095	0.0016	-0.0005	0.0042	BMI	HOMA-IR || id:ieu-a-771	0.00133791	0.0020713	0.00576865	0.00206619	0.003354	0.009914	0.002776	0.009949	0.0095	0.0016	NA	NA	NA	NA
rs1492767	T	C	0.0095	0.0016	0.0036	0.0032	BMI	Fasting glucose || id:ieu-a-773	0.00133791	0.0020713	0.00576865	0.00206619	0.003354	0.009914	0.002776	0.009949	0.0095	0.0016	NA	NA	NA	NA
rs1492767	T	C	0.0095	0.0016	0.0005	0.0032	BMI	Fasting insulin || id:ieu-a-775	0.00133791	0.0020713	0.00576865	0.00206619	0.003354	0.009914	0.002776	0.009949	0.0095	0.0016	NA	NA	NA	NA
rs1494204	T	C	-0.0147	0.0018	0.0019	0.0019	WHRadjBMI	HbA1c	-0.00471452	0.00210256	-0.0066402	0.00209723	-0.00283	0.010396	0.005847	0.010422	NA	NA	-0.0147	0.0018	NA	NA
rs1494204	T	C	-0.0147	0.0018	0.0014	0.008	WHRadjBMI	T2DM	-0.00471452	0.00210256	-0.0066402	0.00209723	-0.00283	0.010396	0.005847	0.010422	NA	NA	-0.0147	0.0018	NA	NA
rs1494204	T	C	-0.0147	0.0018	-0.0024	0.0042	WHRadjBMI	HOMA-IR || id:ieu-a-771	-0.00471452	0.00210256	-0.0066402	0.00209723	-0.00283	0.010396	0.005847	0.010422	NA	NA	-0.0147	0.0018	NA	NA
rs1494204	T	C	-0.0147	0.0018	-0.0018	0.0032	WHRadjBMI	Fasting glucose || id:ieu-a-773	-0.00471452	0.00210256	-0.0066402	0.00209723	-0.00283	0.010396	0.005847	0.010422	NA	NA	-0.0147	0.0018	NA	NA
rs1494204	T	C	-0.0147	0.0018	0.0013	0.0033	WHRadjBMI	Fasting insulin || id:ieu-a-775	-0.00471452	0.00210256	-0.0066402	0.00209723	-0.00283	0.010396	0.005847	0.010422	NA	NA	-0.0147	0.0018	NA	NA
rs1501673	A	G	0.0289	0.0025	-0.002	0.0027	BMI	HbA1c	0.011774	0.00307475	0.0187254	0.00306774	0.010666	0.015164	-0.016878	0.01521	0.0289	0.0025	NA	NA	NA	NA
rs1501673	A	G	0.0289	0.0025	0.0436	0.0114	BMI	T2DM	0.011774	0.00307475	0.0187254	0.00306774	0.010666	0.015164	-0.016878	0.01521	0.0289	0.0025	NA	NA	NA	NA
rs1501673	A	G	0.0289	0.0025	0.0031	0.0059	BMI	HOMA-IR || id:ieu-a-771	0.011774	0.00307475	0.0187254	0.00306774	0.010666	0.015164	-0.016878	0.01521	0.0289	0.0025	NA	NA	NA	NA
rs1501673	A	G	0.0289	0.0025	0.0036	0.0045	BMI	Fasting glucose || id:ieu-a-773	0.011774	0.00307475	0.0187254	0.00306774	0.010666	0.015164	-0.016878	0.01521	0.0289	0.0025	NA	NA	NA	NA
rs1501673	A	G	0.0289	0.0025	0.0048	0.0046	BMI	Fasting insulin || id:ieu-a-775	0.011774	0.00307475	0.0187254	0.00306774	0.010666	0.015164	-0.016878	0.01521	0.0289	0.0025	NA	NA	NA	NA
rs1504804	A	G	-0.0107	0.0018	0.0007	0.0019	BMI	HbA1c	-0.00501051	0.00225012	-0.00741958	0.00224487	-0.007831	0.010345	-0.001411	0.010373	-0.0107	0.0018	NA	NA	NA	NA
rs1504804	A	G	-0.0107	0.0018	-0.0016	0.0083	BMI	T2DM	-0.00501051	0.00225012	-0.00741958	0.00224487	-0.007831	0.010345	-0.001411	0.010373	-0.0107	0.0018	NA	NA	NA	NA
rs1504804	A	G	-0.0107	0.0018	-0.0065	0.0042	BMI	HOMA-IR || id:ieu-a-771	-0.00501051	0.00225012	-0.00741958	0.00224487	-0.007831	0.010345	-0.001411	0.010373	-0.0107	0.0018	NA	NA	NA	NA
rs1504804	A	G	-0.0107	0.0018	-0.0023	0.0033	BMI	Fasting glucose || id:ieu-a-773	-0.00501051	0.00225012	-0.00741958	0.00224487	-0.007831	0.010345	-0.001411	0.010373	-0.0107	0.0018	NA	NA	NA	NA
rs1504804	A	G	-0.0107	0.0018	-0.0039	0.0033	BMI	Fasting insulin || id:ieu-a-775	-0.00501051	0.00225012	-0.00741958	0.00224487	-0.007831	0.010345	-0.001411	0.010373	-0.0107	0.0018	NA	NA	NA	NA
rs1522387	G	A	0.0160992	0.00208104	-0.0018	0.0018	Diastolic blood pressure, automated reading || id:ukb-b-7992	HbA1c	0.000935141	0.00208618	0.0160992	0.00208104	-0.003584	0.009832	0.005394	0.009857	0.0015	0.0017	-0.0008	0.0018	0.0003	0.0018
rs1522387	G	A	0.0160992	0.00208104	-0.0228	0.0079	Diastolic blood pressure, automated reading || id:ukb-b-7992	T2DM	0.000935141	0.00208618	0.0160992	0.00208104	-0.003584	0.009832	0.005394	0.009857	0.0015	0.0017	-0.0008	0.0018	0.0003	0.0018
rs1522387	G	A	0.0160992	0.00208104	-0.0048	0.0041	Diastolic blood pressure, automated reading || id:ukb-b-7992	HOMA-IR || id:ieu-a-771	0.000935141	0.00208618	0.0160992	0.00208104	-0.003584	0.009832	0.005394	0.009857	0.0015	0.0017	-0.0008	0.0018	0.0003	0.0018
rs1522387	G	A	0.0160992	0.00208104	0.0038	0.0032	Diastolic blood pressure, automated reading || id:ukb-b-7992	Fasting glucose || id:ieu-a-773	0.000935141	0.00208618	0.0160992	0.00208104	-0.003584	0.009832	0.005394	0.009857	0.0015	0.0017	-0.0008	0.0018	0.0003	0.0018
rs1522387	G	A	0.0160992	0.00208104	-0.0055	0.0032	Diastolic blood pressure, automated reading || id:ukb-b-7992	Fasting insulin || id:ieu-a-775	0.000935141	0.00208618	0.0160992	0.00208104	-0.003584	0.009832	0.005394	0.009857	0.0015	0.0017	-0.0008	0.0018	0.0003	0.0018
rs1522569	T	G	0.0141	0.0022	-0.0002	0.0024	BMI	HbA1c	0.00163221	0.00267931	0.00337211	0.00267319	0.030695	0.016492	0.03115	0.016517	0.0141	0.0022	NA	NA	NA	NA
rs1522569	T	G	0.0141	0.0022	0.0123	0.0102	BMI	T2DM	0.00163221	0.00267931	0.00337211	0.00267319	0.030695	0.016492	0.03115	0.016517	0.0141	0.0022	NA	NA	NA	NA
rs1522569	T	G	0.0141	0.0022	0.0016	0.0055	BMI	HOMA-IR || id:ieu-a-771	0.00163221	0.00267931	0.00337211	0.00267319	0.030695	0.016492	0.03115	0.016517	0.0141	0.0022	NA	NA	NA	NA
rs1522569	T	G	0.0141	0.0022	0.0008	0.0042	BMI	Fasting glucose || id:ieu-a-773	0.00163221	0.00267931	0.00337211	0.00267319	0.030695	0.016492	0.03115	0.016517	0.0141	0.0022	NA	NA	NA	NA
rs1522569	T	G	0.0141	0.0022	0.008	0.0044	BMI	Fasting insulin || id:ieu-a-775	0.00163221	0.00267931	0.00337211	0.00267319	0.030695	0.016492	0.03115	0.016517	0.0141	0.0022	NA	NA	NA	NA
rs15285	T	C	-0.0117	0.0019	0.0005	0.0021	WHR	HbA1c	0.000619082	0.00229261	-0.00172337	0.00228726	-0.025749	0.011165	0.085851	0.011193	NA	NA	NA	NA	-0.0117	0.0019
rs15285	T	C	-0.0117	0.0019	-0.0402	0.0083	WHR	T2DM	0.000619082	0.00229261	-0.00172337	0.00228726	-0.025749	0.011165	0.085851	0.011193	NA	NA	NA	NA	-0.0117	0.0019
rs15285	T	C	-0.0117	0.0019	-0.013	0.0059	WHR	HOMA-IR || id:ieu-a-771	0.000619082	0.00229261	-0.00172337	0.00228726	-0.025749	0.011165	0.085851	0.011193	NA	NA	NA	NA	-0.0117	0.0019
rs15285	T	C	-0.0117	0.0019	-0.0081	0.0046	WHR	Fasting glucose || id:ieu-a-773	0.000619082	0.00229261	-0.00172337	0.00228726	-0.025749	0.011165	0.085851	0.011193	NA	NA	NA	NA	-0.0117	0.0019
rs15285	T	C	-0.0117	0.0019	-0.009	0.0047	WHR	Fasting insulin || id:ieu-a-775	0.000619082	0.00229261	-0.00172337	0.00228726	-0.025749	0.011165	0.085851	0.011193	NA	NA	NA	NA	-0.0117	0.0019
rs1529884	A	G	0.0106	0.0019	-0.0016	0.0019	WHRadjBMI	HbA1c	0.00368768	0.00219748	0.00319112	0.00219203	-0.004044	0.010445	0.005096	0.01047	NA	NA	0.0106	0.0019	NA	NA
rs1529884	A	G	0.0106	0.0019	0.0049	0.0083	WHRadjBMI	T2DM	0.00368768	0.00219748	0.00319112	0.00219203	-0.004044	0.010445	0.005096	0.01047	NA	NA	0.0106	0.0019	NA	NA
rs1529884	A	G	0.0106	0.0019	-0.0033	0.0041	WHRadjBMI	HOMA-IR || id:ieu-a-771	0.00368768	0.00219748	0.00319112	0.00219203	-0.004044	0.010445	0.005096	0.01047	NA	NA	0.0106	0.0019	NA	NA
[truncated: 4,436 more rows]
