# Supplementary material for: Causal Effects of Overall and Abdominal Obesity on Insulin Resistance and the Risk of Type 2 Diabetes Mellitus: A Two-Sample Mendelian Randomization Study
Source: Front Genet. 2020 Jul 2;11:603. doi: 10.3389/fgene.2020.00603 (PMC7343715; doi:10.3389/fgene.2020.00603)
Supplement: Supplementary file 3 [file Table_2.XLSX]

## Sheet: Removed_snp
Supplementary Table S2 MR-PRESSO outlier test
Exposure	Outcome	Horizontal pleiotropy outliers	RSSobs	Pvalue
BMI	T2DM	rs10779751	0.00107336	<0.0446
BMI	T2DM	rs11066188	0.000902346	0.0446
BMI	T2DM	rs112646560	0.00150836	0.0446
BMI	T2DM	rs12369179	0.00351808	0.0446
BMI	T2DM	rs12692596	0.000933337	<0.0446
BMI	T2DM	rs1951455	0.00202537	<0.0446
BMI	T2DM	rs2074314	0.00562046	<0.0446
BMI	T2DM	rs2283006	0.00125821	<0.0446
BMI	T2DM	rs2744974	0.00107306	<0.0446
BMI	T2DM	rs4865796	0.00393618	<0.0446
BMI	T2DM	rs56161855	0.00212686	0.0446
BMI	T2DM	rs7903146	0.10558	<0.0446
BMI	T2DM	rs9375702	0.000968431	0.0446
WHR	T2DM	rs10049088	0.00294063	<0.0276
WHR	T2DM	rs10195252	0.00200016	<0.0276
WHR	T2DM	rs10923724	0.000984486	0.0276
WHR	T2DM	rs11705729	0.0113486	<0.0276
WHR	T2DM	rs12069549	0.00198727	<0.0276
WHR	T2DM	rs1294410	0.00175786	<0.0276
WHR	T2DM	rs143384	0.00152234	<0.0276
WHR	T2DM	rs1558902	0.00375876	<0.0276
WHR	T2DM	rs2294239	0.00129965	<0.0276
WHR	T2DM	rs2714341	0.000762244	0.0276
WHR	T2DM	rs28451064	0.00189603	0.0276
WHR	T2DM	rs2925979	0.000851509	0.0276
WHR	T2DM	rs3786897	0.00380379	<0.0276
WHR	T2DM	rs39312	0.000867935	<0.0276
WHR	T2DM	rs459193	0.00983881	<0.0276
WHR	T2DM	rs4660808	0.00215562	<0.0276
WHR	T2DM	rs4714704	0.00499636	<0.0276
WHR	T2DM	rs6898870	0.00541636	<0.0276
WHR	T2DM	rs7591387	0.0214343	<0.0276
WHR	T2DM	rs7744833	0.00150309	<0.0276
WHR	T2DM	rs8070737	0.00171494	0.0276
WHR	T2DM	rs987237	0.00129884	<0.0276
WHRadjBMI	T2DM	rs10049088	0.00186854	<0.0237
WHRadjBMI	T2DM	rs10195252	0.00237556	<0.0237
WHRadjBMI	T2DM	rs1029645	0.00110104	<0.0237
WHRadjBMI	T2DM	rs10923724	0.000797097	0.0237
WHRadjBMI	T2DM	rs11679731	0.00367236	<0.0237
WHRadjBMI	T2DM	rs11929253	0.00123534	<0.0237
WHRadjBMI	T2DM	rs12058197	0.00455868	<0.0237
WHRadjBMI	T2DM	rs12213132	0.00282799	<0.0237
WHRadjBMI	T2DM	rs1294410	0.00123943	<0.0237
WHRadjBMI	T2DM	rs1364422	0.00121801	<0.0237
WHRadjBMI	T2DM	rs1425486	0.000996111	0.0237
WHRadjBMI	T2DM	rs143384	0.00113262	<0.0237
WHRadjBMI	T2DM	rs17154889	0.0022895	<0.0237
WHRadjBMI	T2DM	rs2294239	0.000904373	<0.0237
WHRadjBMI	T2DM	rs2301254	0.000982817	0.0474
WHRadjBMI	T2DM	rs2925979	0.00126115	<0.0237
WHRadjBMI	T2DM	rs3786897	0.00291448	<0.0237
WHRadjBMI	T2DM	rs4474021	0.000836569	0.0474
WHRadjBMI	T2DM	rs459193	0.00832458	<0.0237
WHRadjBMI	T2DM	rs4686696	0.0121517	<0.0237
WHRadjBMI	T2DM	rs4714704	0.00395004	<0.0237
WHRadjBMI	T2DM	rs4960289	0.00183859	<0.0237
WHRadjBMI	T2DM	rs541091	0.00104787	<0.0237
WHRadjBMI	T2DM	rs55747707	0.00134326	0.0237
WHRadjBMI	T2DM	rs73001065	0.00744312	<0.0237
WHRadjBMI	T2DM	rs864745	0.00707076	<0.0237
BMI	HOMA-IR	rs2712666	0.000285634	<0.0447
BMI	Fasting glucose	rs7713317	0.000296528	<0.0449
BMI	Fasting glucose	rs7903146	0.000498302	<0.0449
BMI	Fasting glucose	rs879620	0.000186751	<0.0449
WHR	Fasting glucose	rs11705729	0.000193436	0.0281
WHR	Fasting glucose	rs459193	0.00019911	<0.0281
WHR	Fasting glucose	rs7591387	0.000381479	0.0281
WHRadjBMI	Fasting glucose	rs459193	0.000174272	0.024
BMI	Fasting insulin	rs10975933	0.00019918	<0.0449
BMI	Fasting insulin	rs17207196	0.000225573	0.0449
BMI	Fasting insulin	rs7903146	0.000218121	<0.0449
WHR	Fasting insulin	rs459193	0.000337832	<0.0281
WHRadjBMI	Fasting insulin	rs10891490	0.000143705	0.048
WHRadjBMI	Fasting insulin	rs1425486	0.000165749	<0.024
WHRadjBMI	Fasting insulin	rs459193	0.000284449	<0.024
BMI	HbA1C	rs10899469	7.68656e-05	0.0446
BMI	HbA1C	rs11066188	6.42341e-05	<0.0446
BMI	HbA1C	rs1358980	6.22937e-05	<0.0446
BMI	HbA1C	rs2074314	5.41818e-05	<0.0446
BMI	HbA1C	rs8047395	4.91074e-05	0.0446
WHR	HbA1C	rs605066	5.40282e-05	0.028
WHR	HbA1C	rs7591387	0.000177576	<0.028
WHRadjBMI	HbA1C	rs17819328	4.6411e-05	0.0239
WHRadjBMI	HbA1C	rs4686696	4.13167e-05	<0.0239
WHRadjBMI	HbA1C	rs634869	4.64686e-05	0.0239
WHRadjBMI	HbA1C	rs9647379	4.90749e-05	0.0478
